# Supplementary material for: Differential Expression Enrichment Tool (DEET): an interactive atlas of human differential gene expression
Source: NAR Genom Bioinform. 2023 Jan 23;5(1):lqad003. doi: 10.1093/nargab/lqad003 (PMC9869326; doi:10.1093/nargab/lqad003)
Supplement: lqad003_Supplemental_Files [file lqad003_supplemental_files.zip]

Archive with 4 entries (4 files):
- Sokolowski_Supplementary_Figures_and_Tables_v2.pdf
- Sokolowski_Supplementary_File_S1.xlsx
- Sokolowski_Supplementary_File_S2.pdf
- Sokolowski_Supplementary_File_S3.xlsx
