# Supplementary material for: Differential Expression Enrichment Tool (DEET): an interactive atlas of human differential gene expression
Source: NAR Genom Bioinform. 2023 Jan 23;5(1):lqad003. doi: 10.1093/nargab/lqad003 (PMC9869326; doi:10.1093/nargab/lqad003)
Supplement: lqad003_Supplemental_Files [file lqad003_supplemental_files.zip › Sokolowski_Supplementary_File_S1.xlsx]

## Sheet: Sheet1
# Supplementary File S1. Comparison-level metadata of the DEGs comparisons within the DEET compendium at the time of publication.
	DEET.ID	DEET.Name	Description	Source	Study.ID	Samples	Samples.Up	Samples.Down	Tissue	numDEs	numDEup	numDEdown	Age.Mean.SD	Sexes	DEGs.Up	DEGs.Down	BP.sig	TF.sig	Category	PMID	h30
SRP012167_10	SRP012167_10	SRP012167: parathyroid adenoma cells. Control vs DPN	DPN and Tamoxifen treatments of parathyroid adenoma cells	SRA	SRP012167	15	agent: Control:7	agent: DPN:8	Umbilical Cord	418	198	220		female 15	RAX;FRG2C;CMTM5;DYDC2;ANXA13;PIN1-DT;LINC01558;ANGPTL3;SPEM3;TXNDC2;PRAP1;LINC01671;CCL21;TM4SF20;FAM138E	NUGGC;TEMN3-AS1;ASB15;KRTAP5-8;LINC00484;VNN3;LINC00458;TRPM5;MIR1-1HG-AS1;HMGB1P23;SCAT8;PCARE;LINC02204;ACTL7B;RN7SL494P	OLFACTORY SIGNALING PATHWAY%REACTOME%R-HSA-381753.3;DETECTION OF CHEMICAL STIMULUS INVOLVED IN SENSORY PERCEPTION OF SMELL%GOBP%GO:0050911;SENSORY PERCEPTION OF SMELL%GOBP%GO:0007608;SENSORY PERCEPTION OF CHEMICAL STIMULUS%GOBP%GO:0007606;DETECTION OF CHEMICAL STIMULUS INVOLVED IN SENSORY PERCEPTION%GOBP%GO:0050907		treatment	23024189	1
SRP012167_11	SRP012167_11	SRP012167: parathyroid adenoma cells. Control vs OHT	DPN and Tamoxifen treatments of parathyroid adenoma cells	SRA	SRP012167	13	agent: OHT:6	agent: Control:7	Umbilical Cord	539	127	412		female 13	TXNDC2;RAX;LINC00163;SLFN14;DYDC2;LINC01841;SPATA12;PRND;PDE7A-DT;IGLV7-43;RNU4-22P;ANXA13;SPRR3;PAWRP1;TMEM105	FAM230I;LINC00543;LINC01058;MUC5AC;KRT18P1;DDX55P1;LINC02721;LINC00484;LINC00866;FAM163B;FSHR;RAB5CP2;LAMB4;DKK2;OR1F1	DETECTION OF CHEMICAL STIMULUS INVOLVED IN SENSORY PERCEPTION OF SMELL%GOBP%GO:0050911;DETECTION OF CHEMICAL STIMULUS INVOLVED IN SENSORY PERCEPTION%GOBP%GO:0050907;OLFACTORY RECEPTOR ACTIVITY%GOMF%GO:0004984;DETECTION OF CHEMICAL STIMULUS INVOLVED IN SENSORY PERCEPTION%GOMF%GO:0050907;DETECTION OF STIMULUS INVOLVED IN SENSORY PERCEPTION%GOMF%GO:0050906		treatment	23024189	1
SRP012167_12	SRP012167_12	SRP012167: parathyroid adenoma cells. DPN vs OHT	DPN and Tamoxifen treatments of parathyroid adenoma cells	SRA	SRP012167	14	agent: OHT:6	agent: DPN:8	Umbilical Cord	304	92	212		female 14	TRPM5;ANKRD26P4;AMELX;LINC01443;TMEM97P1;SCUBE1-AS1;NEPNP;INSL4;RNU4-22P;GAU1;IRS4;NANOGP8;SPAG16-DT;ICOS;B4GALNT2	DKK2;OR7E116P;OR2A13P;IGBP1P4;HOXA7;TSSK1A;CDX1;LINC01671;SNX18P9;SOCS6P1;ENPP7P11;IGLV5-45;ANGPTL3;OR1F1;OTX1			treatment	23024189	1
SRP013389_10	SRP013389_10	SRP013389: Human Cancer Cell Line. 8 hour 10 nM 17nM-estradiol vs 8 hour 100 nM genistein	Genistein and bisphenol A exposure cause estrogen receptor 1 to bind thousands of binding sites in a cell type-specific manner	SRA	SRP013389	8	treatment: 8 hour 10 nM 17ß-estradiol:4	treatment: 8 hour 0.02% DMSO:4	Breast	30	19	11		female 8	LINC00565;RN7SKP264;KCNF1;VTRNA1-2;RNU6-903P;GJA10;OR11G1P;KCNK15;GPR139;THBS1;MIR3675;THBS1-AS1;LINC01016;RASGRP1;MTHFD2P4	TNMD;RNU6-800P;RNU6-902P;RNA5SP382;LINC00499;TMEM212-AS1;PPFIBP2;Y_RNA.78;ARL2BPP4;NR2F1-AS1;RNU7-96P			treatment	23019147	2
SRP013389_11	SRP013389_11	SRP013389: Human Cancer Cell Line. 8 hour 0.02% DMSO vs 8 hour 100 nM genistein	Genistein and bisphenol A exposure cause estrogen receptor 1 to bind thousands of binding sites in a cell type-specific manner	SRA	SRP013389	7	treatment: 8 hour 100 nM genistein:3	treatment: 8 hour 0.02% DMSO:4	Breast	47	19	28		female 7	RPL36P16;LINC00565;KCNF1;IFNL1;PLEKHG5;RN7SL320P;OR7C1;DUSP2;LINC00710;RN7SL253P;HECW2-AS1;FAM133GP;GPR139;TMEM167AP1;ALPP	H2BW1;KLRC2;ATP5MGP1;LRRC3-DT;RNU6-927P;RNU6-10P;OLFM4;SULT2A1;MTCYBP7;RNU4ATAC11P;SLC7A4;LINC00538;FTH1P22;RFPL4AP6;MIR548B			treatment	23019147	2
SRP013389_12	SRP013389_12	SRP013389: Human Cancer Cell Line. 8 hour 10 nM 17nM-estradiol vs 8 hour 100 nM genistein	Genistein and bisphenol A exposure cause estrogen receptor 1 to bind thousands of binding sites in a cell type-specific manner	SRA	SRP013389	7	treatment: 8 hour 100 nM genistein:3	treatment: 8 hour 10 nM 17ß-estradiol:4	Breast	36	6	30		female 7	DLGAP1-AS5;HSPD1P13;TRBV10-3;PAX3;IFITM3P8;7SK.3	S1PR4;NXPH2;ATP5MGP1;SPRR1A;SLC7A4;SRD5A3P1;MIR185;USP17L27;SULT2A1;RN7SL259P;Metazoa_SRP.122;RNU6-903P;SCARNA23;OR11G1P;USP17L13			treatment	23019147	2
SRP013389_1	SRP013389_1	SRP013389: Human Cancer Cell Line. 8 hour 100 nM bisphenol A vs 8 hour 0.02% DMSO	Genistein and bisphenol A exposure cause estrogen receptor 1 to bind thousands of binding sites in a cell type-specific manner	SRA	SRP013389	8	treatment: 8 hour 100 nM bisphenol A:4	treatment: 8 hour 0.02% DMSO:4	Breast	30	22	8		female 8	LINC00494;SLC9B1P3;CYCSP32;RN7SL314P;OR9M1P;GM2AP2;VN1R88P;Y_RNA.491;MIR6511A2;RESP18;CAMP;RN7SKP247;CCL4L2;TRIM40;TYROBP	BEND7P1;FGF13-AS1;Y_RNA.279;LINC00499;PHKA1-AS1;ANKRD45;MRPS5P3;KRTAP10-9			treatment	23019147	2
SRP013389_2	SRP013389_2	SRP013389: Human Cancer Cell Line. 8 hour 100 nM bisphenol A vs 8 hour 10 nM 17nM-estradiol	Genistein and bisphenol A exposure cause estrogen receptor 1 to bind thousands of binding sites in a cell type-specific manner	SRA	SRP013389	8	treatment: 8 hour 100 nM bisphenol A:4	treatment: 8 hour 10 nM 17ß-estradiol:4	Breast	31	13	18		female 8	APONP;RNU6-98P;OR9M1P;Y_RNA.31;VN1R88P;C1QTNF1-AS1;RNU6-800P;RN7SKP247;TMEM167AP1;CRCT1;LINC01192;LINC00906;MYF6	VN2R19P;VTRNA1-2;RNU6-903P;OR11G1P;USP17L13;RPS12P18;RN7SKP67;KCNF1;THBS1;THBS1-AS1;U3.8;NCOA5LP;TPRG1-AS2;PTGES3P5;CTD-2194D22.4			treatment	23019147	2
SRP013389_3	SRP013389_3	SRP013389: Human Cancer Cell Line. 8 hour 100 nM bisphenol A vs 8 hour 100 nM genistein	Genistein and bisphenol A exposure cause estrogen receptor 1 to bind thousands of binding sites in a cell type-specific manner	SRA	SRP013389	7	treatment: 8 hour 100 nM genistein:3	treatment: 8 hour 100 nM bisphenol A:4	Breast	55	11	44		female 7	OR1M1;CCT3P1;BEND7P1;RN7SL277P;BTBD7P2;OR7C1;SNORD42;KCNF1;PRAC2;ECMXP;TUBB4BP4	CCL3;CXCL10;FTH1P22;Y_RNA.326;SPRR2F;AGK-DT;ATP5MGP1;LINC00358;SLC7A4;RN7SL518P;RN7SKP249;P3R3URF;SUPT20HL2;LINC02091;OR7E140P	CHEMOKINE RECEPTORS BIND CHEMOKINES%REACTOME%R-HSA-380108.3;PEPTIDE LIGAND-BINDING RECEPTORS%REACTOME DATABASE ID RELEASE 76%375276;INTERLEUKIN-10 SIGNALING%REACTOME DATABASE ID RELEASE 76%6783783;REGULATION OF LYMPHOCYTE MIGRATION%GOBP%GO:2000401;REGULATION OF LYMPHOCYTE CHEMOTAXIS%GOBP%GO:1901623		treatment	23019147	2
SRP019270_1	SRP019270_1	SRP019270: HeLa cells. Knockdown Scramble vs knockdown linc-FIRRE	Trans-chromosomal regulation by a novel lincRNA required for adipogenesis that escapes X-chromosome inactivation	SRA	SRP019270	8	knockdown target: Scramble:4	knockdown target: linc-FIRRE:4	Cervix	5997	3143	2854		female 8	CARS2;BTAF1;SLC25A12;TANC2;TRPS1;LMNB1;PHC1P1;DDX39B;PSMD5;EIF3L;ATP6V1G2-DDX39B;CUL3;ZZEF1;SUPT3H;AP2S1	TMBIM1;NFKB2;APOL2;NPIPB12;OAS3;NPIPB4;IFI44L;ETV4;TRIM69;CMPK2;NPIPB3;IFI6;PARP12;PARP14;OAS1	SUPERPATHWAY OF INOSITOL PHOSPHATE COMPOUNDS%HUMANCYC%PWY-6371;D-<I>MYO< I>-INOSITOL-5-PHOSPHATE METABOLISM%HUMANCYC%PWY-6367;PHOSPHATIDYLGLYCEROL BIOSYNTHESIS II (NON-PLASTIDIC)%HUMANCYC%PWY4FS-8;TRNA CHARGING%HUMANCYC%TRNA-CHARGING-PWY;PHOSPHOLIPASES%HUMANCYC%LIPASYN-PWY	HIF1_Q3%MSIGDB_C3%HIF1_Q3;ZNF354B_TARGET_GENES%MSIGDB_C3%ZNF354B_TARGET_GENES;NEUROG3_TARGET_GENES%MSIGDB_C3%NEUROG3_TARGET_GENES;E12_Q6%MSIGDB_C3%E12_Q6;DIDO1_TARGET_GENES%MSIGDB_C3%DIDO1_TARGET_GENES	genetic modification	24463464	3
SRP020470_25	SRP020470_25	SRP020470: human milk fat. Lactation stage Transitional vs lactation stage Colostrum	RNA-sequencing of the human milk fat layer during colostrum, transitional, and mature stages of lactation	SRA	SRP020470	7	lactation stage: Colostrum:3	lactation stage: Transitional:4	Adipose Tissue	13527	6071	7456		female 7	MAP7;RAVER2;CARMIL1;PDE9A;ARG2;TJP2;TWF1P1;AGPS;CENPS-CORT;HHLA3;PPP2R5A;SBK1;OVOL2;TP53I3;PRMT6	CDS2;SGSH;H6PD;FBXO41;ABCA1;MIR3142HG;ZMIZ1-AS1;PLA2G15;ALDH3B1;SLC8B1;CERS6-AS1;PLBD2;COLGALT1;ARHGAP31;MITF	SUPERPATHWAY OF INOSITOL PHOSPHATE COMPOUNDS%HUMANCYC%PWY-6371;D-<I>MYO< I>-INOSITOL-5-PHOSPHATE METABOLISM%HUMANCYC%PWY-6367;PHOSPHATIDYLGLYCEROL BIOSYNTHESIS II (NON-PLASTIDIC)%HUMANCYC%PWY4FS-8;TRNA CHARGING%HUMANCYC%TRNA-CHARGING-PWY;SUPERPATHWAY OF D-<I>MYO< I>-INOSITOL (1,4,5)-TRISPHOSPHATE METABOLISM%HUMANCYC%PWY-6358	HIF1_Q3%MSIGDB_C3%HIF1_Q3;ZNF354B_TARGET_GENES%MSIGDB_C3%ZNF354B_TARGET_GENES;E12_Q6%MSIGDB_C3%E12_Q6;DIDO1_TARGET_GENES%MSIGDB_C3%DIDO1_TARGET_GENES;COMP1_01%MSIGDB_C3%COMP1_01	developmental stage	23861770	3
SRP020470_26	SRP020470_26	SRP020470: human milk fat. Lactation stage Transitional vs lactation stage Mature	RNA-sequencing of the human milk fat layer during colostrum, transitional, and mature stages of lactation	SRA	SRP020470	12	lactation stage: Transitional:4	lactation stage: Mature:8	Adipose Tissue	6302	2980	3322		female 12	TTC39B;OBP2B;OBP2A;FKBP10;SLC35F3;RPS19;TIA1;CTNND2;ARMCX1;UAP1;N4BP2;LMCD1;CDC6;EIF4EBP1;RPL7AP66	ACAT2;TRIM8;CSN2;CALB2;STC1;DHCR24;SC5D;TTC9;LALBA;ADGRF1;CD81-AS1;EBP;TMEM182;SCNN1A;PELI3	SUPERPATHWAY OF INOSITOL PHOSPHATE COMPOUNDS%HUMANCYC%PWY-6371;PHOSPHATIDYLGLYCEROL BIOSYNTHESIS II (NON-PLASTIDIC)%HUMANCYC%PWY4FS-8;TRNA CHARGING%HUMANCYC%TRNA-CHARGING-PWY;SUPERPATHWAY OF D-<I>MYO< I>-INOSITOL (1,4,5)-TRISPHOSPHATE METABOLISM%HUMANCYC%PWY-6358;D-<I>MYO< I>-INOSITOL (1,4,5)-TRISPHOSPHATE BIOSYNTHESIS%HUMANCYC%PWY-6351	HIF1_Q3%MSIGDB_C3%HIF1_Q3;ZNF354B_TARGET_GENES%MSIGDB_C3%ZNF354B_TARGET_GENES;NEUROG3_TARGET_GENES%MSIGDB_C3%NEUROG3_TARGET_GENES;E12_Q6%MSIGDB_C3%E12_Q6;DIDO1_TARGET_GENES%MSIGDB_C3%DIDO1_TARGET_GENES	developmental stage	23861770	3
SRP020470_27	SRP020470_27	SRP020470: human milk fat. Lactation stage Colostrum vs lactation stage Mature	RNA-sequencing of the human milk fat layer during colostrum, transitional, and mature stages of lactation	SRA	SRP020470	11	lactation stage: Colostrum:3	lactation stage: Mature:8	Adipose Tissue	14109	6372	7737		female 11	ACAT2;PEBP1;CDS1;FDPS;SLCO4C1;RUSC1-AS1;SEPTIN4;CTTN;FABP3P2;KRTCAP3;DIMT1;SYCP2;CACFD1;SCNN1A;GAS8	PI4K2A;PTPN6;LY9;UBXN11;TLN1;ARAP1;KIAA0930;CORO1C;HEXA;CTSZ;ACP5;FTLP2;NR1H3;MAP3K8;MITF	SUPERPATHWAY OF INOSITOL PHOSPHATE COMPOUNDS%HUMANCYC%PWY-6371;D-<I>MYO< I>-INOSITOL-5-PHOSPHATE METABOLISM%HUMANCYC%PWY-6367;PHOSPHATIDYLGLYCEROL BIOSYNTHESIS II (NON-PLASTIDIC)%HUMANCYC%PWY4FS-8;TRNA CHARGING%HUMANCYC%TRNA-CHARGING-PWY;SUPERPATHWAY OF D-<I>MYO< I>-INOSITOL (1,4,5)-TRISPHOSPHATE METABOLISM%HUMANCYC%PWY-6358	HIF1_Q3%MSIGDB_C3%HIF1_Q3;ZNF354B_TARGET_GENES%MSIGDB_C3%ZNF354B_TARGET_GENES;NEUROG3_TARGET_GENES%MSIGDB_C3%NEUROG3_TARGET_GENES;E12_Q6%MSIGDB_C3%E12_Q6;DIDO1_TARGET_GENES%MSIGDB_C3%DIDO1_TARGET_GENES	developmental stage	23861770	4
SRP021193_1	SRP021193_1	SRP021193: heart. Cotrol vs ischemic cardiomyopathy	Deep RNA Sequencing Reveals Dynamic Regulation of Myocardial Noncoding RNA in Failing Human Heart and Remodeling with Mechanical Circulatory Support	SRA	SRP021193	39	diagnosis: non-failing:11	diagnosis: ischemic cardiomyopathy:28	Heart	224	145	79		female 4 ; male 33 ; Unassigned 2	MT-TK;MYH6;MT-TW;MT-TD;MT-TM;MT-TQ;MT-TS2;7SK;RN7SK;MT-TT;ENTPD6;C1orf105;MIR1270;MT-TR;MT-TV	HBA2;HBB;HBA1;LUM;TSPAN9;LTBP2;CCN2;WNT9A;PCOLCE2;MXRA5;ASPN;CCDC80;EGR1;CYP1B1;FMOD	TGF_BETA_RECEPTOR%IOB%TGF_BETA_RECEPTOR;PID_HIF1_TFPATHWAY%MSIGDB_C2%PID_HIF1_TFPATHWAY;PID_ENDOTHELIN_PATHWAY%MSIGDB_C2%PID_ENDOTHELIN_PATHWAY;BIOCARTA_ARENRF2_PATHWAY%MSIGDB_C2%BIOCARTA_ARENRF2_PATHWAY;PID_INSULIN_GLUCOSE_PATHWAY%MSIGDB_C2%PID_INSULIN_GLUCOSE_PATHWAY	TATAAA_TATA_01%MSIGDB_C3%TATAAA_TATA_01;TATA_01%MSIGDB_C3%TATA_01;OCT1_05%MSIGDB_C3%OCT1_05;SRF_Q4%MSIGDB_C3%SRF_Q4;RP58_01%MSIGDB_C3%RP58_01	disease	24429688	5
SRP021193_2	SRP021193_2	SRP021193: heart. Control vs non-ischemic cardiomyopathy	Deep RNA Sequencing Reveals Dynamic Regulation of Myocardial Noncoding RNA in Failing Human Heart and Remodeling with Mechanical Circulatory Support	SRA	SRP021193	42	diagnosis: non-failing:11	diagnosis: non-ischemic cardiomyopathy:31	Heart	84	29	55		female 14 ; male 25 ; Unassigned 3	HBA1;SNAP47;HBA2;LUM;SVEP1;CYP1B1;ASPN;CCDC80;CCN2;HBB;IER3;LTBP2;MXRA5;PHLDA1;NPPA	MT-TK;MYH6;MT-TM;MT-TQ;MT-TW;MTRNR2L8;MT-TG;MT-TR;MT-TV;MT-TI;MTND5P11;7SK;RN7SK;MT-TD;MIR370	KERATAN SULFATE BIOSYNTHESIS%REACTOME%R-HSA-2022854.1;NEGATIVE REGULATION OF SYSTEMIC ARTERIAL BLOOD PRESSURE%GOBP%GO:0003085;KERATAN SULFATE BIOSYNTHETIC PROCESS%GOBP%GO:0018146;REGULATION OF BLOOD PRESSURE%GOBP%GO:0008217;EXTERNAL ENCAPSULATING STRUCTURE%GOCC%GO:0030312		disease	24429688	2
SRP021917_1	SRP021917_1	SRP021917: colon. Sessile serrated polyp vs patient matched uninvolved colon	RNA-sequencing analysis of 5'' capped RNAs identifies novel differentially expressed genes in sessile serrated colon polyps (SSPs)	SRA	SRP021917	13	disease: patient matched uninvolved colon:6	disease: sessile serrated polyp:7	Colon	1344	811	533		female 9 ; male 4	VSIG1;AQP5;PRSS22;DUSP4;REG4;TFF1;SDR16C5;TRIM29;MUC5AC;ONECUT2;CTSE;S100P;SULT1C2;TNFSF15;ARNTL2	PXMP2;UGT1A10;SLC26A3;PLP1;CYC1;LDHD;ASAP3;CA2;ELAVL2;CHGB;EPHX2;UGT1A8;DPF3;CEACAM7;SUGCT	PHOSPHOLIPASES%HUMANCYC%LIPASYN-PWY;GLUCONEOGENESIS I%HUMANCYC%GLUCONEO-PWY;ALPHA6BETA4INTEGRIN%IOB%ALPHA6BETA4INTEGRIN;ANDROGENRECEPTOR%IOB%ANDROGENRECEPTOR;BDNF%IOB%BDNF	E12_Q6%MSIGDB_C3%E12_Q6;TAL1BETAITF2_01%MSIGDB_C3%TAL1BETAITF2_01;TTCYNRGAA_STAT5B_01%MSIGDB_C3%TTCYNRGAA_STAT5B_01;RBM34_TARGET_GENES%MSIGDB_C3%RBM34_TARGET_GENES;SKIL_TARGET_GENES%MSIGDB_C3%SKIL_TARGET_GENES	disease	24533081	6
SRP022133_1	SRP022133_1	SRP022133: blood. Left ventricular added devices. Pre-LVAD vs 7 days post LVAD	Identification of differentially expressed transcripts and pathways one week and six months following implant of left ventricular devices	SRA	SRP022133	18	time: pre-LVAD:9	time: 7 days post LVAD:9	Blood	2561	1220	1341		female 2 ; male 16	RPRD2;ZNF766;WDR82;NOLC1;SET;HLCS;ZNF773;LRPPRC;WBP11;KAT7;PDCD4;CIAPIN1P;DDX50;SETP14;CNOT1	METTL7B;REXO2;ABCB10;SLC9B1;RAB3IP;FGFR1OP2;IFT20;METTL22;CREG1;EMID1;NAPG;RGCC;CISD2;TCP11L2;GABARAPL2	TRNA CHARGING%HUMANCYC%TRNA-CHARGING-PWY;FATTY ACID &BETA;-OXIDATION I%HUMANCYC%FAO-PWY;ANDROGENRECEPTOR%IOB%ANDROGENRECEPTOR;FAS%IOB%FAS;HEDGEHOG%IOB%HEDGEHOG	DIDO1_TARGET_GENES%MSIGDB_C3%DIDO1_TARGET_GENES;E2F1_Q3_01%MSIGDB_C3%E2F1_Q3_01;NFY_C%MSIGDB_C3%NFY_C;CCAWNWWNNNGGC_UNKNOWN%MSIGDB_C3%CCAWNWWNNNGGC_UNKNOWN;TTCYNRGAA_STAT5B_01%MSIGDB_C3%TTCYNRGAA_STAT5B_01	disease + timepoint	24205042	7
SRP022133_2	SRP022133_2	SRP022133: blood. Left ventricular added devices. Pre-LVAD vs 180 days post LVAD	Identification of differentially expressed transcripts and pathways one week and six months following implant of left ventricular devices	SRA	SRP022133	16	time: 180 days post LVAD:7	time: pre-LVAD:9	Blood	4655	2118	2537		female 2 ; male 14	NCOA4P3;NSA2P7;SERINC5;THAP6;SDHD;C6orf120;RPSAP45;SUMO2P1;GNRHR2P1;CCNYL1;SUMO1P3;ASH1L;PCNP;EIF5;RAP1B	RPL29P11;OCEL1;RPL17P36;CCDC85B;ZNF668;ZNF524;SNAPC2;DOC2A;CCDC74BP1;FBXL15;CP;ZNF444;REX1BD;TBCB;VKORC1	TGF_BETA_RECEPTOR%IOB%TGF_BETA_RECEPTOR;TNFALPHA%IOB%TNFALPHA;PID_TGFBR_PATHWAY%MSIGDB_C2%PID_TGFBR_PATHWAY;PID_MYC_PATHWAY%MSIGDB_C2%PID_MYC_PATHWAY;BIOCARTA_STRESS_PATHWAY%MSIGDB_C2%BIOCARTA_STRESS_PATHWAY	ZNF354B_TARGET_GENES%MSIGDB_C3%ZNF354B_TARGET_GENES;E12_Q6%MSIGDB_C3%E12_Q6;DIDO1_TARGET_GENES%MSIGDB_C3%DIDO1_TARGET_GENES;SETD7_TARGET_GENES%MSIGDB_C3%SETD7_TARGET_GENES;METHYLCYTOSINE_DIOXYGENASE_TET_UNIPROT_A0A023HHK9_UNREVIEWED_TARGET_GENES%MSIGDB_C3%METHYLCYTOSINE_DIOXYGENASE_TET_UNIPROT_A0A023HHK9_UNREVIEWED_TARGET_GENES	disease + timepoint	24205042	7
SRP022133_3	SRP022133_3	SRP022133: blood. Left ventricular added devices. 7 days post LVAD vs 180 days post LVAD vs	Identification of differentially expressed transcripts and pathways one week and six months following implant of left ventricular devices	SRA	SRP022133	16	time: 180 days post LVAD:7	time: 7 days post LVAD:9	Blood	6391	2924	3467		female 2 ; male 14	NCOA4P3;RPSAP45;EEF1DP1;PCMTD1;TAS2R40;NSA2P7;EIF5;FRMD4A;NPEPPSP1;TRIM58;ST13P6;TRIM23;POC1B;EEF1A1P13;HIGD1A	RPL7P32;FH;EEF1A1P19;EIF5B;TMSB4XP4;EXOSC10;EXOC2;CSE1L;HSPA4;YTHDF2;SSB;RCC2-AS1;EEF1A1P11;NCL;GNL2	TRNA CHARGING%HUMANCYC%TRNA-CHARGING-PWY;FATTY ACID &BETA;-OXIDATION I%HUMANCYC%FAO-PWY;SUPERPATHWAY OF CHOLESTEROL BIOSYNTHESIS%HUMANCYC%PWY66-5;ANDROGENRECEPTOR%IOB%ANDROGENRECEPTOR;CCR1%IOB%CCR1	HIF1_Q3%MSIGDB_C3%HIF1_Q3;ZNF354B_TARGET_GENES%MSIGDB_C3%ZNF354B_TARGET_GENES;DIDO1_TARGET_GENES%MSIGDB_C3%DIDO1_TARGET_GENES;SETD7_TARGET_GENES%MSIGDB_C3%SETD7_TARGET_GENES;E2F1_Q3_01%MSIGDB_C3%E2F1_Q3_01	disease + timepoint	24205042	7
SRP026042_209	SRP026042_209	SRP026042: skin. Lesion vs non-lesion	Environmental factors transmitted by aryl hydrocarbon receptor influence severity of psoriatic skin inflammation [RNA-Seq]	SRA	SRP026042	62	tissue: Lesion:30	tissue: Nonlesion:32	Skin	11682	5504	6178		female 24 ; male 38	TMEM43;CMTM4;PAFAH2;ZKSCAN3;KIF21A;MRPS30-DT;ZNF649;LINC01550;KTN1-AS1;LINC01133;COX19;MIRLET7BHG;WIF1;ZNF774;ZNF772	TCN1;HRH2;CCNE1;ADAMDEC1;CD28;CRABP2;LCE3A;KLK13;SPRR2E;S100A12;TREX2;TMPRSS11D;FAM43A;NFKBIZ;KLK9	SUPERPATHWAY OF INOSITOL PHOSPHATE COMPOUNDS%HUMANCYC%PWY-6371;D-<I>MYO< I>-INOSITOL-5-PHOSPHATE METABOLISM%HUMANCYC%PWY-6367;PHOSPHATIDYLGLYCEROL BIOSYNTHESIS II (NON-PLASTIDIC)%HUMANCYC%PWY4FS-8;TRNA CHARGING%HUMANCYC%TRNA-CHARGING-PWY;PHOSPHOLIPASES%HUMANCYC%LIPASYN-PWY	HIF1_Q3%MSIGDB_C3%HIF1_Q3;ZNF354B_TARGET_GENES%MSIGDB_C3%ZNF354B_TARGET_GENES;NEUROG3_TARGET_GENES%MSIGDB_C3%NEUROG3_TARGET_GENES;E12_Q6%MSIGDB_C3%E12_Q6;DIDO1_TARGET_GENES%MSIGDB_C3%DIDO1_TARGET_GENES	disease	24909886	4
SRP026042_210	SRP026042_210	SRP026042: skin. Lesion vs healthy	Environmental factors transmitted by aryl hydrocarbon receptor influence severity of psoriatic skin inflammation [RNA-Seq]	SRA	SRP026042	49	tissue: Healthy:19	tissue: Lesion:30	Skin	8544	4278	4266		female 31 ; male 18	TMPRSS11D;TCN1;HRH2;GDA;GJB6;PLBD1;CDK5R1;SPRR2F;S100A12;USP35;SHOC1;ADAMDEC1;NDRG4;CSTA;SNX10	LINC00665;ZNF256;WIF1;RTN4RL1;KRT77;SAPCD1-AS1;CCL27;DBET;LDLRAD3;EPB41L4B;ELL3;CCER2;SAPCD1;PPP2R2B;CMTM4	PHOSPHOLIPASES%HUMANCYC%LIPASYN-PWY;ANDROGENRECEPTOR%IOB%ANDROGENRECEPTOR;CXCR4%IOB%CXCR4;WNT%IOB%WNT;PID_E2F_PATHWAY%MSIGDB_C2%PID_E2F_PATHWAY	HIF1_Q3%MSIGDB_C3%HIF1_Q3;E12_Q6%MSIGDB_C3%E12_Q6;DIDO1_TARGET_GENES%MSIGDB_C3%DIDO1_TARGET_GENES;TAL1BETAITF2_01%MSIGDB_C3%TAL1BETAITF2_01;SETD7_TARGET_GENES%MSIGDB_C3%SETD7_TARGET_GENES	disease	24909886	4
SRP026042_211	SRP026042_211	SRP026042: skin. non-lesion vs healthy	Environmental factors transmitted by aryl hydrocarbon receptor influence severity of psoriatic skin inflammation [RNA-Seq]	SRA	SRP026042	51	tissue: Healthy:19	tissue: Nonlesion:32	Skin	3758	1619	2139		female 31 ; male 20	RBM26-AS1;MZF1-AS1;SIM1;TUSC3;VEPH1;APOB;SLC2A9;DIP2A;SLC22A3;RBM41;IFT74;ANKRD26;WARS2-AS1;LACTB2-AS1;KCTD18	RPL10P1;IL2RG;RPS29P3;IGLV1-51;RPL23AP63;IGLV3-27;RPS5P8;RPL10P15;DBET;IGHA1;EEF1GP3;ZNRD1ASP;PTMAP4;HAS1;CD55	ALPHA6BETA4INTEGRIN%IOB%ALPHA6BETA4INTEGRIN;BDNF%IOB%BDNF;CCR1%IOB%CCR1;CCR7%IOB%CCR7;CXCR4%IOB%CXCR4	HIF1_Q3%MSIGDB_C3%HIF1_Q3;ZNF354B_TARGET_GENES%MSIGDB_C3%ZNF354B_TARGET_GENES;NEUROG3_TARGET_GENES%MSIGDB_C3%NEUROG3_TARGET_GENES;E12_Q6%MSIGDB_C3%E12_Q6;DIDO1_TARGET_GENES%MSIGDB_C3%DIDO1_TARGET_GENES	disease	24909886	8
SRP026256_4	SRP026256_4	SRP026256: Epithelial. transformed mesenchymal vs mesenchymal with OVOL1	Transcription factors OVOL1 and OVOL2 induce the mesenchymal to epithelial transition in human cancer	SRA	SRP026256	6	treatment: Transformed to Mesenchymal Phenotype:3	treatment: Mesenchymal with OVOL1 overexpression:3	Prostate	1699	885	814		female 6	ADD2;SULF1;ITM2A;CD93;CACNG8;PDPN;NELL2;RAI2;ADGRB3;SULT1B1;CTNNA2;ZBBX;IGF2;ZNF350;REEP2	S100A9;ESRP1;LSR;OVOL1;TRIM29;ARHGAP8;LINC01338;TC2N;LITAF;GRHL2;LAD1;PLA2G4F;TNNI1;ST14;NPNT	SUPERPATHWAY OF D-<I>MYO< I>-INOSITOL (1,4,5)-TRISPHOSPHATE METABOLISM%HUMANCYC%PWY-6358;PHOSPHOLIPASES%HUMANCYC%LIPASYN-PWY;CD40%IOB%CD40;EGFR1%IOB%EGFR1;EPO%IOB%EPO	E12_Q6%MSIGDB_C3%E12_Q6;COMP1_01%MSIGDB_C3%COMP1_01;TAL1BETAITF2_01%MSIGDB_C3%TAL1BETAITF2_01;FOXO1_01%MSIGDB_C3%FOXO1_01;E2F1_Q3_01%MSIGDB_C3%E2F1_Q3_01	genetic modification	24124593	6
SRP027258_1	SRP027258_1	SRP027258: cancer cell. Normal prostate epithelial cells (PrEC) vs Androgen-dependent prostate cancer epithelial cells (LNCaP)	Genome-wide transcriptome analysis of the dietary chemopreventive phytochemical sulforaphane on normal and prostate cancer cells.	SRA	SRP027258	23	cell type: Androgen-dependent prostate cancer epithelial cells (LNCaP):11	cell type: Normal prostate epithelial cells (PrEC):12	Prostate	15810	7891	7919		male 23	TMSB4X;TGM2;SVIL;SLC16A2;BACE2;LGALS1;STK24;GSDME;EFNB1;HLA-A;RFTN1;APOBEC3C;LTBP2;SOX7;SERPINB5	ABCC4;SNURF;SORD2P;NUP210;DIO3;ACADSB;NXF2;ARFGEF3;CHPT1;CPE;SELENBP1;GAMT;MPC2;SNRPN;NDRG2	SUPERPATHWAY OF INOSITOL PHOSPHATE COMPOUNDS%HUMANCYC%PWY-6371;D-<I>MYO< I>-INOSITOL-5-PHOSPHATE METABOLISM%HUMANCYC%PWY-6367;PHOSPHATIDYLGLYCEROL BIOSYNTHESIS II (NON-PLASTIDIC)%HUMANCYC%PWY4FS-8;TRNA CHARGING%HUMANCYC%TRNA-CHARGING-PWY;SUPERPATHWAY OF D-<I>MYO< I>-INOSITOL (1,4,5)-TRISPHOSPHATE METABOLISM%HUMANCYC%PWY-6358	HIF1_Q3%MSIGDB_C3%HIF1_Q3;ZNF354B_TARGET_GENES%MSIGDB_C3%ZNF354B_TARGET_GENES;NEUROG3_TARGET_GENES%MSIGDB_C3%NEUROG3_TARGET_GENES;E12_Q6%MSIGDB_C3%E12_Q6;DIDO1_TARGET_GENES%MSIGDB_C3%DIDO1_TARGET_GENES	cell type	25044704	4
SRP027258_2	SRP027258_2	SRP027258: cancer cell. Normal prostate epithelial cells (PrEC) vs androgen-independent prostate cancer epithelial cells (PC-3)	Genome-wide transcriptome analysis of the dietary chemopreventive phytochemical sulforaphane on normal and prostate cancer cells.	SRA	SRP027258	24	cell type: Normal prostate epithelial cells (PrEC):12	cell type: androgen-independent prostate cancer epithelial cells (PC-3):12	Prostate	7561	3611	3950		female 11 ; male 13	KRT14;RPS4Y1;CTNNA1;COL17A1;TSPAN14;KRT6C;FEZ1;LITAF;COP1;CCND2;TBC1D2;RPS3A;PERP;SCNN1A;RPS3AP6	NUP210;PODXL;TIMP2;COL6A1;FLNC;EPHA5;NES;KRT83;KRT86;GRAMD1B;EPB41L3;KRT87P;COL6A2;CDH2;INHBB	SUPERPATHWAY OF INOSITOL PHOSPHATE COMPOUNDS%HUMANCYC%PWY-6371;D-<I>MYO< I>-INOSITOL-5-PHOSPHATE METABOLISM%HUMANCYC%PWY-6367;SUPERPATHWAY OF D-<I>MYO< I>-INOSITOL (1,4,5)-TRISPHOSPHATE METABOLISM%HUMANCYC%PWY-6358;PHOSPHOLIPASES%HUMANCYC%LIPASYN-PWY;3-PHOSPHOINOSITIDE DEGRADATION%HUMANCYC%PWY-6368	HIF1_Q3%MSIGDB_C3%HIF1_Q3;ZNF354B_TARGET_GENES%MSIGDB_C3%ZNF354B_TARGET_GENES;E12_Q6%MSIGDB_C3%E12_Q6;DIDO1_TARGET_GENES%MSIGDB_C3%DIDO1_TARGET_GENES;COMP1_01%MSIGDB_C3%COMP1_01	cell type	25044704	9
SRP027258_3	SRP027258_3	SRP027258: cancer cell. Androgen-dependent prostate cancer epithelial cells (LNCaP) vs androgen-independent prostate cancer epithelial cells (PC-3)	Genome-wide transcriptome analysis of the dietary chemopreventive phytochemical sulforaphane on normal and prostate cancer cells.	SRA	SRP027258	23	cell type: Androgen-dependent prostate cancer epithelial cells (LNCaP):11	cell type: androgen-independent prostate cancer epithelial cells (PC-3):12	Prostate	10912	6102	4810		female 11 ; male 12	TGM2;DKK1;MYOF;DCBLD2;ITGA3;FSTL1;TSPAN5;CAV1;MET;ANXA2;FABP5P10;CD44;AKT3;S100A16;FLNC	MYO6;DCAF6;ALDH6A1;RPS4Y1;MAGEA10-MAGEA5;MPC2;COP1;ABCC4;PEG3;CTNNA1;KLK3;EFNA5;EIF4BP6;SORD;ARFGEF3	SUPERPATHWAY OF INOSITOL PHOSPHATE COMPOUNDS%HUMANCYC%PWY-6371;D-<I>MYO< I>-INOSITOL-5-PHOSPHATE METABOLISM%HUMANCYC%PWY-6367;PHOSPHATIDYLGLYCEROL BIOSYNTHESIS II (NON-PLASTIDIC)%HUMANCYC%PWY4FS-8;SUPERPATHWAY OF D-<I>MYO< I>-INOSITOL (1,4,5)-TRISPHOSPHATE METABOLISM%HUMANCYC%PWY-6358;PHOSPHOLIPASES%HUMANCYC%LIPASYN-PWY	HIF1_Q3%MSIGDB_C3%HIF1_Q3;ZNF354B_TARGET_GENES%MSIGDB_C3%ZNF354B_TARGET_GENES;E12_Q6%MSIGDB_C3%E12_Q6;DIDO1_TARGET_GENES%MSIGDB_C3%DIDO1_TARGET_GENES;COMP1_01%MSIGDB_C3%COMP1_01	cell type	25044704	9
SRP027383_10	SRP027383_10	SRP027383: tumour. tumour history - oligodendroastrocytomas vs recurrent anaplastic astrocytomas	Whole transcriptome sequencing in 274 glioma patients reveals gene fusion profiling and novel candidate fusion genes	SRA	SRP027383	43	history: recurrent anaplastic astrocytomas:10	history: oligodendroastrocytomas:33	Umbilical Cord	5667	3668	1999		female 21 ; male 22	VIM;VIM-AS1;ACTN1;RCAN1;CLCF1;TIMP1;METTL7B;LEFTY2;ANXA1;MCUB;TNFRSF12A;PDPN;ANXA2;CA3;CHI3L1	ALDH5A1;SCG3;ADHFE1;HIP1R;RBSN;PRKCA;PDP2;WDFY3-AS2;ARHGEF26-AS1;INSYN1-AS1;NOG;GALNT13;LRP4;TNR;DDX17	TRNA CHARGING%HUMANCYC%TRNA-CHARGING-PWY;CDP-DIACYLGLYCEROL BIOSYNTHESIS I%HUMANCYC%PWY-5667;GLUCONEOGENESIS I%HUMANCYC%GLUCONEO-PWY;GLYCOLYSIS I%HUMANCYC%GLYCOLYSIS;3-PHOSPHOINOSITIDE BIOSYNTHESIS%HUMANCYC%PWY-6352	HIF1_Q3%MSIGDB_C3%HIF1_Q3;ZNF354B_TARGET_GENES%MSIGDB_C3%ZNF354B_TARGET_GENES;E12_Q6%MSIGDB_C3%E12_Q6;DIDO1_TARGET_GENES%MSIGDB_C3%DIDO1_TARGET_GENES;FOXO1_01%MSIGDB_C3%FOXO1_01	disease + tissue type	25135958	7
SRP027383_11	SRP027383_11	SRP027383: tumour. tumour history - oligodendroastrocytomas vs anaplastic astrocytomas	Whole transcriptome sequencing in 274 glioma patients reveals gene fusion profiling and novel candidate fusion genes	SRA	SRP027383	46	history: anaplastic astrocytomas:13	history: oligodendroastrocytomas:33	Umbilical Cord	8010	3403	4607		female 18 ; male 28	ZRANB1;CCNI2;KCNIP2;SCG3;CRY2;UNC79;TEF;ALDH5A1;KCNIP2-AS1;TMOD2;TM7SF2;CHGB;SRRM3;FN3K;GNAL	RDH10;PDIA5;METTL7B;POLD3;SLC30A7;CD58;SMC5;TTC26;CLEC18B;TNFRSF12A;GNG12;SMC4;PDPN;PTGFRN;ANXA1	SUPERPATHWAY OF INOSITOL PHOSPHATE COMPOUNDS%HUMANCYC%PWY-6371;D-<I>MYO< I>-INOSITOL-5-PHOSPHATE METABOLISM%HUMANCYC%PWY-6367;SUPERPATHWAY OF D-<I>MYO< I>-INOSITOL (1,4,5)-TRISPHOSPHATE METABOLISM%HUMANCYC%PWY-6358;D-<I>MYO< I>-INOSITOL (1,4,5)-TRISPHOSPHATE BIOSYNTHESIS%HUMANCYC%PWY-6351;3-PHOSPHOINOSITIDE BIOSYNTHESIS%HUMANCYC%PWY-6352	HIF1_Q3%MSIGDB_C3%HIF1_Q3;ZNF354B_TARGET_GENES%MSIGDB_C3%ZNF354B_TARGET_GENES;NEUROG3_TARGET_GENES%MSIGDB_C3%NEUROG3_TARGET_GENES;E12_Q6%MSIGDB_C3%E12_Q6;DIDO1_TARGET_GENES%MSIGDB_C3%DIDO1_TARGET_GENES	disease + tissue type	25135958	9
SRP027383_12	SRP027383_12	SRP027383: tumour. tumour history - oligodendroastrocytomas vs recurrent anaplastic oligodendroastrocytomas	Whole transcriptome sequencing in 274 glioma patients reveals gene fusion profiling and novel candidate fusion genes	SRA	SRP027383	46	history: recurrent anaplastic oligodendroastrocytomas:13	history: oligodendroastrocytomas:33	Umbilical Cord	4327	2527	1800		female 22 ; male 24	CDC20;CCDC77;CDCA8;SGO2;KIF2C;RAD54B;STIL;CENPL;CHEK2;ZNF850;IGF2BP2;LMNB2;ECT2;NUF2;CENPF	NTM;HTR2A;INSYN1-AS1;SCN3B;CPNE5;INSYN1;ZDBF2;CHL1;ALDH5A1;ACSL6;PPP2R2B;DGCR6;SLC24A4;LAMP5;CCNI2	TRNA CHARGING%HUMANCYC%TRNA-CHARGING-PWY;ANDROGENRECEPTOR%IOB%ANDROGENRECEPTOR;BDNF%IOB%BDNF;EGFR1%IOB%EGFR1;FAS%IOB%FAS	HIF1_Q3%MSIGDB_C3%HIF1_Q3;ZNF354B_TARGET_GENES%MSIGDB_C3%ZNF354B_TARGET_GENES;E12_Q6%MSIGDB_C3%E12_Q6;DIDO1_TARGET_GENES%MSIGDB_C3%DIDO1_TARGET_GENES;COMP1_01%MSIGDB_C3%COMP1_01	disease + tissue type	25135958	7
SRP027383_14	SRP027383_14	SRP027383: tumour. tumour history - oligodendrogliomas vs recurrent astrocytomas	Whole transcriptome sequencing in 274 glioma patients reveals gene fusion profiling and novel candidate fusion genes	SRA	SRP027383	28	history: recurrent astrocytomas:9	history: oligodendrogliomas:19	Umbilical Cord	3946	2851	1095		female 11 ; male 17	IGKC;CHI3L2;ANXA1;GBP2;STK40;IGKJ1;C1R;ST8SIA4;NADK;TXLNA;PABPC4;GNG5;FCGR3A;WDR77;SERPINA3	MMD2;KCNJ11;SMIM18;TRIM67;SEZ6L;EPAS1;GFRA1;CSPG5;BLACAT1;MMAB;KIAA0895L;GRIK2;LINC01572;BTNL9;TNR	SUPERPATHWAY OF INOSITOL PHOSPHATE COMPOUNDS%HUMANCYC%PWY-6371;D-<I>MYO< I>-INOSITOL-5-PHOSPHATE METABOLISM%HUMANCYC%PWY-6367;PHOSPHOLIPASES%HUMANCYC%LIPASYN-PWY;GLUCONEOGENESIS I%HUMANCYC%GLUCONEO-PWY;GLYCOLYSIS I%HUMANCYC%GLYCOLYSIS	HIF1_Q3%MSIGDB_C3%HIF1_Q3;SETD7_TARGET_GENES%MSIGDB_C3%SETD7_TARGET_GENES;METHYLCYTOSINE_DIOXYGENASE_TET_UNIPROT_A0A023HHK9_UNREVIEWED_TARGET_GENES%MSIGDB_C3%METHYLCYTOSINE_DIOXYGENASE_TET_UNIPROT_A0A023HHK9_UNREVIEWED_TARGET_GENES;NFY_C%MSIGDB_C3%NFY_C;F10_TARGET_GENES%MSIGDB_C3%F10_TARGET_GENES	disease + tissue type	25135958	7
SRP027383_15	SRP027383_15	SRP027383: tumour. tumour history - oligodendrogliomas vs astrocytomas	Whole transcriptome sequencing in 274 glioma patients reveals gene fusion profiling and novel candidate fusion genes	SRA	SRP027383	50	history: oligodendrogliomas:19	history: astrocytomas:31	Umbilical Cord	3571	1450	2121		female 17 ; male 33	TRIM67;ABTB2;OLFM4;FRMPD1;NCR3LG1;N6AMT1;CD300LG;ETV4;DRG2;EPN2;ETV5;LINC01572;TIMM10B;SNORC;KCNIP2	RBBP4;LRRC41;ASAP3;DOCK7;NADK;PABPC4;MIIP;SF3A3;SRSF4;PHF13;FBXO42;THRAP3;HP1BP3;ELOA;TXNDC12	SUPERPATHWAY OF INOSITOL PHOSPHATE COMPOUNDS%HUMANCYC%PWY-6371;SUPERPATHWAY OF D-<I>MYO< I>-INOSITOL (1,4,5)-TRISPHOSPHATE METABOLISM%HUMANCYC%PWY-6358;D-<I>MYO< I>-INOSITOL (1,3,4)-TRISPHOSPHATE BIOSYNTHESIS%HUMANCYC%PWY-6364;1D-<I>MYO< I>-INOSITOL HEXAKISPHOSPHATE BIOSYNTHESIS II (MAMMALIAN)%HUMANCYC%PWY-6362;CXCR4%IOB%CXCR4	HIF1_Q3%MSIGDB_C3%HIF1_Q3;ZNF354B_TARGET_GENES%MSIGDB_C3%ZNF354B_TARGET_GENES;E12_Q6%MSIGDB_C3%E12_Q6;DIDO1_TARGET_GENES%MSIGDB_C3%DIDO1_TARGET_GENES;FOXO1_01%MSIGDB_C3%FOXO1_01	disease + tissue type	25135958	7
SRP027383_16	SRP027383_16	SRP027383: tumour. tumour history - oligodendrogliomas vs secondary Glioblastomas	Whole transcriptome sequencing in 274 glioma patients reveals gene fusion profiling and novel candidate fusion genes	SRA	SRP027383	39	history: oligodendrogliomas:19	history: secondary Glioblastomas:20	Umbilical Cord	9047	4842	4205		female 13 ; male 26	ARHGAP11A;SMC4;CENPA;CDK1;CCNB1;LRR1;CCNB2;SHCBP1;TACC3;BIRC5;CCNA2;PTTG1;IGF2BP3;NCAPG;CENPF	TUB;WASF3;SYT15;CRY2;GRIN3A;ACADSB;CATSPERZ;GUCY1A1;KCNIP3;ADHFE1;ALDH5A1;ADGRB3;ABAT;INPP1;ADARB2	SUPERPATHWAY OF INOSITOL PHOSPHATE COMPOUNDS%HUMANCYC%PWY-6371;D-<I>MYO< I>-INOSITOL-5-PHOSPHATE METABOLISM%HUMANCYC%PWY-6367;TRNA CHARGING%HUMANCYC%TRNA-CHARGING-PWY;SUPERPATHWAY OF D-<I>MYO< I>-INOSITOL (1,4,5)-TRISPHOSPHATE METABOLISM%HUMANCYC%PWY-6358;3-PHOSPHOINOSITIDE DEGRADATION%HUMANCYC%PWY-6368	HIF1_Q3%MSIGDB_C3%HIF1_Q3;ZNF354B_TARGET_GENES%MSIGDB_C3%ZNF354B_TARGET_GENES;NEUROG3_TARGET_GENES%MSIGDB_C3%NEUROG3_TARGET_GENES;E12_Q6%MSIGDB_C3%E12_Q6;DIDO1_TARGET_GENES%MSIGDB_C3%DIDO1_TARGET_GENES	disease + tissue type	25135958	9
SRP027383_17	SRP027383_17	SRP027383: tumour. tumour history - oligodendrogliomas vs primary Glioblastomas	Whole transcriptome sequencing in 274 glioma patients reveals gene fusion profiling and novel candidate fusion genes	SRA	SRP027383	78	history: oligodendrogliomas:19	history: primary Glioblastomas:59	Umbilical Cord	11288	6105	5183		female 26 ; male 52	HDAC1;VIM;NADK;GNAI3;TXLNA;NRAS;GNG5;VIM-AS1;GNG12;ANXA1;TXNDC12;SERBP1;TNFRSF12A;SNRNP40;MSN	ADHFE1;GABBR1;KCNIP2-AS1;DGCR6;KCNIP2;CRY2;ABCC8;HDAC4;TNK2;KCNJ11;GRIN3A;HMGCS1;ALDH2;AMZ1;SNORC	SUPERPATHWAY OF INOSITOL PHOSPHATE COMPOUNDS%HUMANCYC%PWY-6371;D-<I>MYO< I>-INOSITOL-5-PHOSPHATE METABOLISM%HUMANCYC%PWY-6367;PHOSPHATIDYLGLYCEROL BIOSYNTHESIS II (NON-PLASTIDIC)%HUMANCYC%PWY4FS-8;SUPERPATHWAY OF D-<I>MYO< I>-INOSITOL (1,4,5)-TRISPHOSPHATE METABOLISM%HUMANCYC%PWY-6358;PHOSPHOLIPASES%HUMANCYC%LIPASYN-PWY	HIF1_Q3%MSIGDB_C3%HIF1_Q3;ZNF354B_TARGET_GENES%MSIGDB_C3%ZNF354B_TARGET_GENES;E12_Q6%MSIGDB_C3%E12_Q6;DIDO1_TARGET_GENES%MSIGDB_C3%DIDO1_TARGET_GENES;COMP1_01%MSIGDB_C3%COMP1_01	disease + tissue type	25135958	4
SRP027383_18	SRP027383_18	SRP027383: tumour. tumour history - oligodendrogliomas vs anaplastic oligodendrogliomas	Whole transcriptome sequencing in 274 glioma patients reveals gene fusion profiling and novel candidate fusion genes	SRA	SRP027383	30	history: anaplastic oligodendrogliomas:11	history: oligodendrogliomas:19	Umbilical Cord	675	100	575		female 9 ; male 21	CARD11;CD300LG;LLGL2;CNN2P9;TRPV5;TAS2R5;LINC00940;DNHD1;FSIP2;PEX5L-AS1;GOLGA8M;CYP4B1;MORC1;CDK15;SCART1	CDK1;PRC1-AS1;TRH;BIRC5;MGP;PBK;CCNB2;UBE2C;PRC1;PCLAF;RRM1-AS1;RRM2;TOP2A;ANXA1;PTTG1	PID_E2F_PATHWAY%MSIGDB_C2%PID_E2F_PATHWAY;PID_FANCONI_PATHWAY%MSIGDB_C2%PID_FANCONI_PATHWAY;PID_AURORA_B_PATHWAY%MSIGDB_C2%PID_AURORA_B_PATHWAY;BIOCARTA_G2_PATHWAY%MSIGDB_C2%BIOCARTA_G2_PATHWAY;PID_FOXM1_PATHWAY%MSIGDB_C2%PID_FOXM1_PATHWAY	HIF1_Q3%MSIGDB_C3%HIF1_Q3;NEUROG3_TARGET_GENES%MSIGDB_C3%NEUROG3_TARGET_GENES;DIDO1_TARGET_GENES%MSIGDB_C3%DIDO1_TARGET_GENES;COMP1_01%MSIGDB_C3%COMP1_01;SETD7_TARGET_GENES%MSIGDB_C3%SETD7_TARGET_GENES	disease + tissue type	25135958	6
SRP027383_19	SRP027383_19	SRP027383: tumour. tumour history - oligodendrogliomas vs recurrent Glioblastomas	Whole transcriptome sequencing in 274 glioma patients reveals gene fusion profiling and novel candidate fusion genes	SRA	SRP027383	39	history: oligodendrogliomas:19	history: recurrent Glioblastomas:20	Umbilical Cord	9412	5575	3837		female 12 ; male 27	TXLNA;ANXA1;SF3A3;VIM;GNG5;STK40;AK2;FLNA;GNL2;SZRD1;SPATA21;VIM-AS1;NUP62;CHI3L1;GBP2	KCNJ11;ABCC8;GABBR1;HMGCR;LIMS2;KYAT1;NOG;KCNIP2-AS1;LINC02449;GRIN3A;TRIM67;FAM13C;HDAC4;CRY2;GFRA1	SUPERPATHWAY OF INOSITOL PHOSPHATE COMPOUNDS%HUMANCYC%PWY-6371;SUPERPATHWAY OF D-<I>MYO< I>-INOSITOL (1,4,5)-TRISPHOSPHATE METABOLISM%HUMANCYC%PWY-6358;GLUCONEOGENESIS I%HUMANCYC%GLUCONEO-PWY;GLYCOLYSIS I%HUMANCYC%GLYCOLYSIS;PYRIMIDINE RIBONUCLEOTIDES <I>DE NOVO< I> BIOSYNTHESIS%HUMANCYC%PWY0-162	HIF1_Q3%MSIGDB_C3%HIF1_Q3;ZNF354B_TARGET_GENES%MSIGDB_C3%ZNF354B_TARGET_GENES;NEUROG3_TARGET_GENES%MSIGDB_C3%NEUROG3_TARGET_GENES;E12_Q6%MSIGDB_C3%E12_Q6;DIDO1_TARGET_GENES%MSIGDB_C3%DIDO1_TARGET_GENES	disease + tissue type	25135958	9
SRP027383_21	SRP027383_21	SRP027383: tumour. tumour history - oligodendrogliomas vs anaplastic oligodendroastrocytomas	Whole transcriptome sequencing in 274 glioma patients reveals gene fusion profiling and novel candidate fusion genes	SRA	SRP027383	41	history: oligodendrogliomas:19	history: anaplastic oligodendroastrocytomas:22	Umbilical Cord	5306	1873	3433		female 18 ; male 23	MARVELD3;GABBR1;PAPLN;F5;DGCR6;TAFA5;CRY2;CSDC2;ALDH2;TBC1D10A;CPE;CASTOR1;PCCA;ALDOC;KCNJ11	APOL4;SLC30A7;CHI3L2;PDPN;SMC4;GBP1;WEE1;TXLNA;ANXA1;HSPA7;TNFRSF12A;CHI3L1;CLEC18B;NDC1;IGF2BP3	SUPERPATHWAY OF INOSITOL PHOSPHATE COMPOUNDS%HUMANCYC%PWY-6371;D-<I>MYO< I>-INOSITOL-5-PHOSPHATE METABOLISM%HUMANCYC%PWY-6367;SUPERPATHWAY OF D-<I>MYO< I>-INOSITOL (1,4,5)-TRISPHOSPHATE METABOLISM%HUMANCYC%PWY-6358;D-<I>MYO< I>-INOSITOL (1,4,5)-TRISPHOSPHATE BIOSYNTHESIS%HUMANCYC%PWY-6351;GLYCOLYSIS I%HUMANCYC%GLYCOLYSIS	HIF1_Q3%MSIGDB_C3%HIF1_Q3;E12_Q6%MSIGDB_C3%E12_Q6;DIDO1_TARGET_GENES%MSIGDB_C3%DIDO1_TARGET_GENES;COMP1_01%MSIGDB_C3%COMP1_01;FOXO1_01%MSIGDB_C3%FOXO1_01	disease + tissue type	25135958	7
SRP027383_22	SRP027383_22	SRP027383: tumour. tumour history - oligodendrogliomas vs recurrent anaplastic astrocytomas	Whole transcriptome sequencing in 274 glioma patients reveals gene fusion profiling and novel candidate fusion genes	SRA	SRP027383	29	history: recurrent anaplastic astrocytomas:10	history: oligodendrogliomas:19	Umbilical Cord	3999	2718	1281		female 11 ; male 18	CHI3L2;VIM;SNRNP40;FCGBP;GNG5;ANXA1;VIM-AS1;S100A6;IGF2BP3;IGKC;LRRC42;IGHG2;SERBP1;SPOCD1;TXLNA	AMZ1;SCG3;HMGCS1;KCNJ11;HMGCR;ADHFE1;UNC79;RBSN;GABBR1;NCR3LG1;NOG;TMEM186;ALDH5A1;LRP4;LRP4-AS1	SUPERPATHWAY OF INOSITOL PHOSPHATE COMPOUNDS%HUMANCYC%PWY-6371;GLUCONEOGENESIS I%HUMANCYC%GLUCONEO-PWY;GLYCOLYSIS I%HUMANCYC%GLYCOLYSIS;SUPERPATHWAY OF CHOLESTEROL BIOSYNTHESIS%HUMANCYC%PWY66-5;ALPHA6BETA4INTEGRIN%IOB%ALPHA6BETA4INTEGRIN	HIF1_Q3%MSIGDB_C3%HIF1_Q3;ZNF354B_TARGET_GENES%MSIGDB_C3%ZNF354B_TARGET_GENES;E12_Q6%MSIGDB_C3%E12_Q6;DIDO1_TARGET_GENES%MSIGDB_C3%DIDO1_TARGET_GENES;FOXO1_01%MSIGDB_C3%FOXO1_01	disease + tissue type	25135958	7
SRP027383_23	SRP027383_23	SRP027383: tumour. tumour history - oligodendrogliomas vs anaplastic astrocytomas	Whole transcriptome sequencing in 274 glioma patients reveals gene fusion profiling and novel candidate fusion genes	SRA	SRP027383	32	history: anaplastic astrocytomas:13	history: oligodendrogliomas:19	Umbilical Cord	8497	3674	4823		female 8 ; male 24	UNC79;ATP9A;KCNIP2;KCNK3;CELSR3;ZRANB1;CRY2;FN3K;SCG3;KCNIP2-AS1;AMZ1;CCNI2;SLC35E3;MARCHF4;SRRM3	LRRC42;SERBP1;GEM;PDIA5;POLD3;DOCK7;SMC4;WDR3;CNN3;GNAI3;SNX7;MOV10;FSTL1;CDK2;GNG5	SUPERPATHWAY OF INOSITOL PHOSPHATE COMPOUNDS%HUMANCYC%PWY-6371;D-<I>MYO< I>-INOSITOL-5-PHOSPHATE METABOLISM%HUMANCYC%PWY-6367;SUPERPATHWAY OF D-<I>MYO< I>-INOSITOL (1,4,5)-TRISPHOSPHATE METABOLISM%HUMANCYC%PWY-6358;PHOSPHOLIPASES%HUMANCYC%LIPASYN-PWY;3-PHOSPHOINOSITIDE DEGRADATION%HUMANCYC%PWY-6368	HIF1_Q3%MSIGDB_C3%HIF1_Q3;ZNF354B_TARGET_GENES%MSIGDB_C3%ZNF354B_TARGET_GENES;NEUROG3_TARGET_GENES%MSIGDB_C3%NEUROG3_TARGET_GENES;E12_Q6%MSIGDB_C3%E12_Q6;DIDO1_TARGET_GENES%MSIGDB_C3%DIDO1_TARGET_GENES	disease + tissue type	25135958	9
SRP027383_24	SRP027383_24	SRP027383: tumour. tumour history - oligodendrogliomas vs recurrent anaplastic oligodendroastrocytomas	Whole transcriptome sequencing in 274 glioma patients reveals gene fusion profiling and novel candidate fusion genes	SRA	SRP027383	32	history: recurrent anaplastic oligodendroastrocytomas:13	history: oligodendrogliomas:19	Umbilical Cord	5102	2935	2167		female 12 ; male 20	E2F2;NCAPG;NCAPH;CCNB2;CENPF;BIRC5;NUF2;TPX2;CEP55;BUB1B;RTKN2;FOXD1;UBE2C;KIF15;CDCA8	CPNE5;GALNT16;TMIE;HTR2A;MIR29B2CHG;STUM;CLVS2;CMTM4;CHST1;PPP1R3E;SLC24A4;ATP9A;CHL1;ARHGAP26;SCN3B	SUPERPATHWAY OF INOSITOL PHOSPHATE COMPOUNDS%HUMANCYC%PWY-6371;TRNA CHARGING%HUMANCYC%TRNA-CHARGING-PWY;SUPERPATHWAY OF D-<I>MYO< I>-INOSITOL (1,4,5)-TRISPHOSPHATE METABOLISM%HUMANCYC%PWY-6358;3-PHOSPHOINOSITIDE DEGRADATION%HUMANCYC%PWY-6368;D-<I>MYO< I>-INOSITOL (1,3,4)-TRISPHOSPHATE BIOSYNTHESIS%HUMANCYC%PWY-6364	HIF1_Q3%MSIGDB_C3%HIF1_Q3;NEUROG3_TARGET_GENES%MSIGDB_C3%NEUROG3_TARGET_GENES;E12_Q6%MSIGDB_C3%E12_Q6;DIDO1_TARGET_GENES%MSIGDB_C3%DIDO1_TARGET_GENES;COMP1_01%MSIGDB_C3%COMP1_01	disease + tissue type	25135958	7
SRP027383_27	SRP027383_27	SRP027383: tumour. tumour history - recurrent astrocytomas vs secondary Glioblastomas	Whole transcriptome sequencing in 274 glioma patients reveals gene fusion profiling and novel candidate fusion genes	SRA	SRP027383	29	history: recurrent astrocytomas:9	history: secondary Glioblastomas:20	Umbilical Cord	685	233	452		female 12 ; male 17	PRC1-AS1;PRC1;GAS1;TRIB3;C18orf54;RCOR1;PIF1;LIMD1-AS1;LIMD1;MFGE8;BLM;MYBL1;FNBP4;SMC4;DHRS13	MTCO1P40;ACOT13;MKX;MTCO1P53;KCNAB2;PLCXD3;SNAI3;NME5;RASAL1;MTCO1P24;PPP1R21;DLEU7;LINC02762;TUBA8;MT-TF	SALVAGE PATHWAYS OF PYRIMIDINE RIBONUCLEOTIDES%HUMANCYC%PWY0-163;PID_AURORA_B_PATHWAY%MSIGDB_C2%PID_AURORA_B_PATHWAY;PID_FOXM1_PATHWAY%MSIGDB_C2%PID_FOXM1_PATHWAY;PID_AURORA_A_PATHWAY%MSIGDB_C2%PID_AURORA_A_PATHWAY;PID_PLK1_PATHWAY%MSIGDB_C2%PID_PLK1_PATHWAY	COMP1_01%MSIGDB_C3%COMP1_01;E2F1_Q3_01%MSIGDB_C3%E2F1_Q3_01;E2F4DP1_01%MSIGDB_C3%E2F4DP1_01;MSX1_01%MSIGDB_C3%MSX1_01;HIF1_Q5%MSIGDB_C3%HIF1_Q5	disease + tissue type	25135958	6
SRP027383_28	SRP027383_28	SRP027383: tumour. tumour history - recurrent astrocytomas vs primary Glioblastomas	Whole transcriptome sequencing in 274 glioma patients reveals gene fusion profiling and novel candidate fusion genes	SRA	SRP027383	68	history: recurrent astrocytomas:9	history: primary Glioblastomas:59	Umbilical Cord	686	357	329		female 25 ; male 43	MTND5P11;KLK14;RNA5-8SN3;RNA5-8SN1;DRAIC;5_8S_rRNA;RNA5-8SN2;REM1;TNF;AKR1C1;SELENOH;ACKR2;SSRP1;GLP2R;AKR1C3	DDX3X;DUSP4;TRIB2;NOTCH3;SPRY4;P2RY1;TFRC;ZFX;ETV4;PDPN;ARSD-AS1;CSPG4;SPRY1;TAGLN2;ZNF180	EGFR1%IOB%EGFR1;PID_P53_DOWNSTREAM_PATHWAY%MSIGDB_C2%PID_P53_DOWNSTREAM_PATHWAY;PID_SYNDECAN_4_PATHWAY%MSIGDB_C2%PID_SYNDECAN_4_PATHWAY;PID_ARF6_TRAFFICKING_PATHWAY%MSIGDB_C2%PID_ARF6_TRAFFICKING_PATHWAY;PID_A6B1_A6B4_INTEGRIN_PATHWAY%MSIGDB_C2%PID_A6B1_A6B4_INTEGRIN_PATHWAY	F10_TARGET_GENES%MSIGDB_C3%F10_TARGET_GENES;TGGAAA_NFAT_Q4_01%MSIGDB_C3%TGGAAA_NFAT_Q4_01;AR_03%MSIGDB_C3%AR_03;CTGCAGY_UNKNOWN%MSIGDB_C3%CTGCAGY_UNKNOWN;FREAC2_01%MSIGDB_C3%FREAC2_01	disease + tissue type	25135958	6
SRP027383_29	SRP027383_29	SRP027383: tumour. tumour history - recurrent astrocytomas vs anaplastic oligodendrogliomas	Whole transcriptome sequencing in 274 glioma patients reveals gene fusion profiling and novel candidate fusion genes	SRA	SRP027383	20	history: recurrent astrocytomas:9	history: anaplastic oligodendrogliomas:11	Umbilical Cord	1510	1245	265		female 8 ; male 12	FYB1;ADGRE1;AGTRAP;SIGLEC5.1;GNA15;HLA-DRB1;SIGLEC5;GBP2;CD74;TASL;CD300C;JUNB;VIM-AS1;IQGAP1;ZFP36	RAMP2;SEZ6L;HMGN2P15;KIAA0895L;SMIM18;HIP1R;MMD2;DND1P1;BLACAT1;MTARC1;C20orf204;RAMP2-AS1;ETV4;EPB41L4A-AS1;CELSR3	SUPERPATHWAY OF CHOLESTEROL BIOSYNTHESIS%HUMANCYC%PWY66-5;CCR1%IOB%CCR1;CD40%IOB%CD40;CXCR4%IOB%CXCR4;EGFR1%IOB%EGFR1	ZNF354B_TARGET_GENES%MSIGDB_C3%ZNF354B_TARGET_GENES;NFY_C%MSIGDB_C3%NFY_C;TTCYNRGAA_STAT5B_01%MSIGDB_C3%TTCYNRGAA_STAT5B_01;MEIS1_01%MSIGDB_C3%MEIS1_01;FOXJ2_01%MSIGDB_C3%FOXJ2_01	disease + tissue type	25135958	6
SRP027383_2	SRP027383_2	SRP027383: tumour. tumour history - oligodendroastrocytomas vs recurrent astrocytomas	Whole transcriptome sequencing in 274 glioma patients reveals gene fusion profiling and novel candidate fusion genes	SRA	SRP027383	42	history: recurrent astrocytomas:9	history: oligodendroastrocytomas:33	Umbilical Cord	5072	3568	1504		female 21 ; male 21	VIM-AS1;LTF;TTC26;RNASE2;C1R;ANXA1;C1RL;LEFTY2;SEC24D;CLEC18C;MAN1C1;BTN2A2;OLFML2B;CHI3L2;H2BC12	HIP1R;SEZ6L;MMD2;KCNJ11;TNR;LINC01351;MMAB;CRTAC1;MTSS2;ALDH5A1;SCG3;NOG;RIC3;TBC1D10A;ALDOC	SUPERPATHWAY OF INOSITOL PHOSPHATE COMPOUNDS%HUMANCYC%PWY-6371;GLUCONEOGENESIS I%HUMANCYC%GLUCONEO-PWY;GLYCOLYSIS I%HUMANCYC%GLYCOLYSIS;3-PHOSPHOINOSITIDE BIOSYNTHESIS%HUMANCYC%PWY-6352;SUPERPATHWAY OF CHOLESTEROL BIOSYNTHESIS%HUMANCYC%PWY66-5	HIF1_Q3%MSIGDB_C3%HIF1_Q3;ZNF354B_TARGET_GENES%MSIGDB_C3%ZNF354B_TARGET_GENES;DIDO1_TARGET_GENES%MSIGDB_C3%DIDO1_TARGET_GENES;SETD7_TARGET_GENES%MSIGDB_C3%SETD7_TARGET_GENES;NFY_C%MSIGDB_C3%NFY_C	disease + tissue type	25135958	7
SRP027383_35	SRP027383_35	SRP027383: tumour. tumour history - recurrent astrocytomas vs recurrent anaplastic oligodendroastrocytomas	Whole transcriptome sequencing in 274 glioma patients reveals gene fusion profiling and novel candidate fusion genes	SRA	SRP027383	22	history: recurrent astrocytomas:9	history: recurrent anaplastic oligodendroastrocytomas:13	Umbilical Cord	79	70	9		female 11 ; male 11	HLA-DQB1;FCGR2C;HLA-DQB1-AS1;GAPT;HLA-DQA1;CD74;HLA-DRB5;PLCXD3;HCP5;HLA-DPB1;CLEC7A;HLA-DRB1;HLA-DPA1;FCGR2B;HLA-DRA	SEMA5A;NIN;IBA57;NAV1;TRIB3;MYT1;MMP15;SH3BP4;MPHOSPH9	BIOCARTA_CSK_PATHWAY%MSIGDB_C2%BIOCARTA_CSK_PATHWAY;BIOCARTA_CTLA4_PATHWAY%MSIGDB_C2%BIOCARTA_CTLA4_PATHWAY;BIOCARTA_TH1TH2_PATHWAY%MSIGDB_C2%BIOCARTA_TH1TH2_PATHWAY;PID_IL12_2PATHWAY%MSIGDB_C2%PID_IL12_2PATHWAY;BIOCARTA_INFLAM_PATHWAY%MSIGDB_C2%BIOCARTA_INFLAM_PATHWAY	CIITA_TARGET_GENES%MSIGDB_C3%CIITA_TARGET_GENES	disease + tissue type	25135958	1
SRP027383_38	SRP027383_38	SRP027383: tumour. tumour history - astrocytomas vs primary Glioblastomas	Whole transcriptome sequencing in 274 glioma patients reveals gene fusion profiling and novel candidate fusion genes	SRA	SRP027383	90	history: astrocytomas:31	history: primary Glioblastomas:59	Umbilical Cord	11104	6167	4937		female 31 ; male 59	SMC4;COL4A1;NOX4;IGFBP2;LAMC1;MMP9;COL4A2;ADAM12;GJC1;MIR4435-2HG;LINC01943;COL5A2;SERPINH1;OLFML2A;COL4A2-AS1	ADHFE1;GLUD2;GLUD1;LINC02883;STOX1;GAN;CRY2;GABBR1;DGCR6;THRA;CDS2;ALDH5A1;PPM1L;FCHSD2;PER3	SUPERPATHWAY OF INOSITOL PHOSPHATE COMPOUNDS%HUMANCYC%PWY-6371;PHOSPHATIDYLGLYCEROL BIOSYNTHESIS II (NON-PLASTIDIC)%HUMANCYC%PWY4FS-8;TRNA CHARGING%HUMANCYC%TRNA-CHARGING-PWY;GLUTATHIONE-MEDIATED DETOXIFICATION I%HUMANCYC%PWY-4061;CDP-DIACYLGLYCEROL BIOSYNTHESIS I%HUMANCYC%PWY-5667	HIF1_Q3%MSIGDB_C3%HIF1_Q3;ZNF354B_TARGET_GENES%MSIGDB_C3%ZNF354B_TARGET_GENES;NEUROG3_TARGET_GENES%MSIGDB_C3%NEUROG3_TARGET_GENES;E12_Q6%MSIGDB_C3%E12_Q6;DIDO1_TARGET_GENES%MSIGDB_C3%DIDO1_TARGET_GENES	disease + tissue type	25135958	4
SRP027383_39	SRP027383_39	SRP027383: tumour. tumour history - astrocytomas vs anaplastic oligodendrogliomas	Whole transcriptome sequencing in 274 glioma patients reveals gene fusion profiling and novel candidate fusion genes	SRA	SRP027383	42	history: anaplastic oligodendrogliomas:11	history: astrocytomas:31	Umbilical Cord	2915	1273	1642		female 14 ; male 28	SZT2-AS1;NPHP4;PTPRF;SZT2;PEPD;WASF2;HMGCL;PDE8A;PTCH2;RPE65;POLR1G;EVI5;DFFA;SLC66A1;KIAA2013	LINC02367;TRIM67;GJD3;IGF2-AS;ETV4;CA12;REXO5;ATP23;NKX6-1;HMGB3;SPC25;LINC00664;PGAP1;C20orf204;CENPK	GLUTATHIONE-MEDIATED DETOXIFICATION I%HUMANCYC%PWY-4061;EPO%IOB%EPO;FAS%IOB%FAS;G-CSF%IOB%G-CSF;HEDGEHOG%IOB%HEDGEHOG	HIF1_Q3%MSIGDB_C3%HIF1_Q3;ZNF354B_TARGET_GENES%MSIGDB_C3%ZNF354B_TARGET_GENES;E12_Q6%MSIGDB_C3%E12_Q6;DIDO1_TARGET_GENES%MSIGDB_C3%DIDO1_TARGET_GENES;TAL1BETAITF2_01%MSIGDB_C3%TAL1BETAITF2_01	disease + tissue type	25135958	7
SRP027383_3	SRP027383_3	SRP027383: tumour. tumour history - oligodendroastrocytomas vs astrocytomas	Whole transcriptome sequencing in 274 glioma patients reveals gene fusion profiling and novel candidate fusion genes	SRA	SRP027383	64	history: astrocytomas:31	history: oligodendroastrocytomas:33	Umbilical Cord	3265	1209	2056		female 27 ; male 37	OLFM4;TRIM67;KCNIP2;KCNIP2-AS1;CA12;VWC2L;LONRF1;ABTB2;ABCC8;RPL22L1;MYOZ1;RAB31;RIIAD1;DRG2;STAG3L4	ZZZ3;CEP89;SULF1;ASAP3;FBXO42;ANKRD27;TTC4;EMC1-AS1;LRRC41;DHDDS;THRAP3;DOCK7;NPHP4;KANSL1L;KIAA2013	D-<I>MYO< I>-INOSITOL (1,3,4)-TRISPHOSPHATE BIOSYNTHESIS%HUMANCYC%PWY-6364;1D-<I>MYO< I>-INOSITOL HEXAKISPHOSPHATE BIOSYNTHESIS II (MAMMALIAN)%HUMANCYC%PWY-6362;FAS%IOB%FAS;BIOCARTA_VDR_PATHWAY%MSIGDB_C2%BIOCARTA_VDR_PATHWAY;PID_RHOA_REG_PATHWAY%MSIGDB_C2%PID_RHOA_REG_PATHWAY	HIF1_Q3%MSIGDB_C3%HIF1_Q3;ZNF354B_TARGET_GENES%MSIGDB_C3%ZNF354B_TARGET_GENES;E12_Q6%MSIGDB_C3%E12_Q6;DIDO1_TARGET_GENES%MSIGDB_C3%DIDO1_TARGET_GENES;TAL1BETAITF2_01%MSIGDB_C3%TAL1BETAITF2_01	disease + tissue type	25135958	7
SRP027383_40	SRP027383_40	SRP027383: tumour. tumour history - astrocytomas vs recurrent Glioblastomas	Whole transcriptome sequencing in 274 glioma patients reveals gene fusion profiling and novel candidate fusion genes	SRA	SRP027383	51	history: recurrent Glioblastomas:20	history: astrocytomas:31	Umbilical Cord	8408	5150	3258		female 17 ; male 34	VEGFA;MMP9;CA9;LOX;MMP11;COL5A2;COL6A2;SMC4;NOX4;IGFBP2;HSPG2;SERPINH1;ACE;CCNB1;PTX3	PURA;TPTEP1;GAN;WDFY3-AS2;GLUD1;GLUD2;HERC2P3;SAMD8;LINC02449;PWAR5;ARHGEF26-AS1;WDFY3;IL17D;RASA4DP;PER3	PHOSPHATIDYLGLYCEROL BIOSYNTHESIS II (NON-PLASTIDIC)%HUMANCYC%PWY4FS-8;TRNA CHARGING%HUMANCYC%TRNA-CHARGING-PWY;GLUTATHIONE-MEDIATED DETOXIFICATION I%HUMANCYC%PWY-4061;CDP-DIACYLGLYCEROL BIOSYNTHESIS I%HUMANCYC%PWY-5667;GLUCONEOGENESIS I%HUMANCYC%GLUCONEO-PWY	HIF1_Q3%MSIGDB_C3%HIF1_Q3;ZNF354B_TARGET_GENES%MSIGDB_C3%ZNF354B_TARGET_GENES;NEUROG3_TARGET_GENES%MSIGDB_C3%NEUROG3_TARGET_GENES;E12_Q6%MSIGDB_C3%E12_Q6;DIDO1_TARGET_GENES%MSIGDB_C3%DIDO1_TARGET_GENES	disease + tissue type	25135958	9
SRP027383_42	SRP027383_42	SRP027383: tumour. tumour history - astrocytomas vs anaplastic oligodendroastrocytomas	Whole transcriptome sequencing in 274 glioma patients reveals gene fusion profiling and novel candidate fusion genes	SRA	SRP027383	53	history: anaplastic oligodendroastrocytomas:22	history: astrocytomas:31	Umbilical Cord	3162	957	2205		female 23 ; male 30	GLUD1;GLUD2;MARVELD3;PCCA;CASTOR1;CSDC2;ALDH2;LINC02593;STOX1;FBXO44;CPE;VPS13D;NT5DC3;LPL;PWAR5	CDKN2C;SPON2;MMP9;NOX4;CTHRC1;SMC4;MMP11;ACE;COL6A2;CENPK;MCM6;CD248;TNFAIP6;PLAT;COL3A1	TRNA CHARGING%HUMANCYC%TRNA-CHARGING-PWY;GLUTATHIONE-MEDIATED DETOXIFICATION I%HUMANCYC%PWY-4061;ALPHA6BETA4INTEGRIN%IOB%ALPHA6BETA4INTEGRIN;EGFR1%IOB%EGFR1;TNFSF1%IOB%TNFSF1	HIF1_Q3%MSIGDB_C3%HIF1_Q3;NEUROG3_TARGET_GENES%MSIGDB_C3%NEUROG3_TARGET_GENES;E12_Q6%MSIGDB_C3%E12_Q6;COMP1_01%MSIGDB_C3%COMP1_01;TAL1BETAITF2_01%MSIGDB_C3%TAL1BETAITF2_01	disease + tissue type	25135958	7
SRP027383_43	SRP027383_43	SRP027383: tumour. tumour history - astrocytomas vs recurrent anaplastic astrocytomas	Whole transcriptome sequencing in 274 glioma patients reveals gene fusion profiling and novel candidate fusion genes	SRA	SRP027383	41	history: recurrent anaplastic astrocytomas:10	history: astrocytomas:31	Umbilical Cord	2440	1465	975		female 16 ; male 25	VEGFA;COL6A2;CA3;ACE;MMP11;COL4A1;FAM20C;MYL6B;LOX;FBLIM1;MMP9;TDP1;COL1A1;CA9;SERPINH1	TRAK1;PRKCA;TNRC6C;PRLHR;LINC00906;PPARA;ABAT;ASB3;WDFY3-AS2;FAM189A2;RBMS3;PDP2;SLC15A2;ARHGEF26-AS1;RAB30	GLUTATHIONE-MEDIATED DETOXIFICATION I%HUMANCYC%PWY-4061;GLYCOLYSIS I%HUMANCYC%GLYCOLYSIS;ALPHA6BETA4INTEGRIN%IOB%ALPHA6BETA4INTEGRIN;EGFR1%IOB%EGFR1;FAS%IOB%FAS	HIF1_Q3%MSIGDB_C3%HIF1_Q3;ZNF354B_TARGET_GENES%MSIGDB_C3%ZNF354B_TARGET_GENES;E12_Q6%MSIGDB_C3%E12_Q6;DIDO1_TARGET_GENES%MSIGDB_C3%DIDO1_TARGET_GENES;FOXO1_01%MSIGDB_C3%FOXO1_01	disease + tissue type	25135958	7
SRP027383_44	SRP027383_44	SRP027383: tumour. tumour history - astrocytomas vs anaplastic astrocytomas	Whole transcriptome sequencing in 274 glioma patients reveals gene fusion profiling and novel candidate fusion genes	SRA	SRP027383	44	history: anaplastic astrocytomas:13	history: astrocytomas:31	Umbilical Cord	5670	2554	3116		female 13 ; male 31	TRAK1;FBXO44;C20orf194;TEF;LINC00634;GNAO1;ZRANB1;CLCN6;CYS1;NUDT3;CLASP2;ALDH2;ALDH5A1;SCG3;ATP9A	SMC4;CDKN2C;LOX;GJC1;CENPK;VEGFA;PTX3;ITGA7;COL6A2;COL5A2;SLC30A5;NUP85;AFAP1L1;NOX4;CCNB1	TRNA CHARGING%HUMANCYC%TRNA-CHARGING-PWY;GLUTATHIONE-MEDIATED DETOXIFICATION I%HUMANCYC%PWY-4061;ALPHA6BETA4INTEGRIN%IOB%ALPHA6BETA4INTEGRIN;BDNF%IOB%BDNF;EGFR1%IOB%EGFR1	HIF1_Q3%MSIGDB_C3%HIF1_Q3;ZNF354B_TARGET_GENES%MSIGDB_C3%ZNF354B_TARGET_GENES;NEUROG3_TARGET_GENES%MSIGDB_C3%NEUROG3_TARGET_GENES;E12_Q6%MSIGDB_C3%E12_Q6;DIDO1_TARGET_GENES%MSIGDB_C3%DIDO1_TARGET_GENES	disease + tissue type	25135958	7
SRP027383_45	SRP027383_45	SRP027383: tumour. tumour history - astrocytomas vs recurrent anaplastic oligodendroastrocytomas	Whole transcriptome sequencing in 274 glioma patients reveals gene fusion profiling and novel candidate fusion genes	SRA	SRP027383	44	history: recurrent anaplastic oligodendroastrocytomas:13	history: astrocytomas:31	Umbilical Cord	3220	2114	1106		female 17 ; male 27	MCM6;HAUS8;NKX6-1;CENPK;CDKN2C;LINC02367;CHAF1A;LIN9;RPS7P1;RARS2;MND1;RACGAP1;NCAPH;TTK;H19	AHDC1;MKX;C20orf194;SORL1;PLCXD3;OGFRL1;FAM189A2;SPOCK2;FBXO44;LINC01088;NT5DC3;TLN2;ADCYAP1R1;CDO1;BAIAP3	TRNA CHARGING%HUMANCYC%TRNA-CHARGING-PWY;ALPHA6BETA4INTEGRIN%IOB%ALPHA6BETA4INTEGRIN;BDNF%IOB%BDNF;TNFALPHA%IOB%TNFALPHA;PID_E2F_PATHWAY%MSIGDB_C2%PID_E2F_PATHWAY	HIF1_Q3%MSIGDB_C3%HIF1_Q3;NEUROG3_TARGET_GENES%MSIGDB_C3%NEUROG3_TARGET_GENES;E12_Q6%MSIGDB_C3%E12_Q6;DIDO1_TARGET_GENES%MSIGDB_C3%DIDO1_TARGET_GENES;SETD7_TARGET_GENES%MSIGDB_C3%SETD7_TARGET_GENES	disease + tissue type	25135958	7
SRP027383_49	SRP027383_49	SRP027383: tumour. tumour history - secondary Glioblastomas vs recurrent Glioblastomas	Whole transcriptome sequencing in 274 glioma patients reveals gene fusion profiling and novel candidate fusion genes	SRA	SRP027383	40	history: secondary Glioblastomas:20	history: recurrent Glioblastomas:20	Umbilical Cord	768	147	621		female 13 ; male 27	DNA2;C1QTNF3;IGF2-AS;RTKN2;RPL15;HNRNPH3;CEP152;DNAJC9;LINC01411;CEP135;RPSA;RPL32;VGF;CITED1;GAS1	CFAP251;FTH1P3;FTH1P12;SLC2A14;SEPTIN7P3;FTH1;FTH1P11;TSPAN2;ADGRG3;FTH1P2;ELF3;FSCN2;CCDC153;TGM2;FTH1P10	PID_P53_DOWNSTREAM_PATHWAY%MSIGDB_C2%PID_P53_DOWNSTREAM_PATHWAY;PID_HIF1_TFPATHWAY%MSIGDB_C2%PID_HIF1_TFPATHWAY;BIOCARTA_CYTOKINE_PATHWAY%MSIGDB_C2%BIOCARTA_CYTOKINE_PATHWAY;PID_IL4_2PATHWAY%MSIGDB_C2%PID_IL4_2PATHWAY;PID_CASPASE_PATHWAY%MSIGDB_C2%PID_CASPASE_PATHWAY	FOXJ2_TARGET_GENES%MSIGDB_C3%FOXJ2_TARGET_GENES;TGANTCA_AP1_C%MSIGDB_C3%TGANTCA_AP1_C;NFKAPPAB_01%MSIGDB_C3%NFKAPPAB_01;HES2_TARGET_GENES%MSIGDB_C3%HES2_TARGET_GENES;ZNF597_TARGET_GENES%MSIGDB_C3%ZNF597_TARGET_GENES	disease + tissue type	25135958	6
SRP027383_4	SRP027383_4	SRP027383: tumour. tumour history - oligodendroastrocytomas vs secondary Glioblastomas	Whole transcriptome sequencing in 274 glioma patients reveals gene fusion profiling and novel candidate fusion genes	SRA	SRP027383	53	history: secondary Glioblastomas:20	history: oligodendroastrocytomas:33	Umbilical Cord	9134	5133	4001		female 23 ; male 30	SMC4;CDC20;CCNB1;CDCA8;CENPA;IGFBP2;CCNB2;ECT2;AURKA;NCAPG;KIF2C;TACC3;TPM4;LMNB2;CDKN3	CRY2;GLUD1;ACADSB;ALDH5A1;TUB;WASF3;ADHFE1;INSYN1-AS1;TSPAN7;SLC6A1;MORN4;ATP6V1G2;THRA;PPP2R2B;INSYN1	SUPERPATHWAY OF INOSITOL PHOSPHATE COMPOUNDS%HUMANCYC%PWY-6371;TRNA CHARGING%HUMANCYC%TRNA-CHARGING-PWY;SUPERPATHWAY OF D-<I>MYO< I>-INOSITOL (1,4,5)-TRISPHOSPHATE METABOLISM%HUMANCYC%PWY-6358;3-PHOSPHOINOSITIDE DEGRADATION%HUMANCYC%PWY-6368;D-<I>MYO< I>-INOSITOL (1,4,5)-TRISPHOSPHATE BIOSYNTHESIS%HUMANCYC%PWY-6351	HIF1_Q3%MSIGDB_C3%HIF1_Q3;ZNF354B_TARGET_GENES%MSIGDB_C3%ZNF354B_TARGET_GENES;NEUROG3_TARGET_GENES%MSIGDB_C3%NEUROG3_TARGET_GENES;E12_Q6%MSIGDB_C3%E12_Q6;DIDO1_TARGET_GENES%MSIGDB_C3%DIDO1_TARGET_GENES	disease + tissue type	25135958	9
SRP027383_55	SRP027383_55	SRP027383: tumour. tumour history - secondary Glioblastomas vs recurrent oligodendroastrocytomas	Whole transcriptome sequencing in 274 glioma patients reveals gene fusion profiling and novel candidate fusion genes	SRA	SRP027383	24	history: recurrent oligodendroastrocytomas:4	history: secondary Glioblastomas:20	Umbilical Cord	185	133	52		female 7 ; male 17	FAM72C;RRM2;FAM72D;MND1;SRSF1;CKS2;CEP55;POC1A;CENPK;BUB1B;TACC3;CKAP2;KIF23;GTF2E2;ARHGAP11A	MTCO1P53;MTCO1P22;APC;S1PR1;MTCO1P15;MTCO1P24;EEF1A1P7;ABLIM1;TCP10L;MTCO1P40;SLC1A4;PDLIM5;PEA15;SYT15;MASP1	PID_E2F_PATHWAY%MSIGDB_C2%PID_E2F_PATHWAY;PID_AURORA_B_PATHWAY%MSIGDB_C2%PID_AURORA_B_PATHWAY;PID_FOXM1_PATHWAY%MSIGDB_C2%PID_FOXM1_PATHWAY;PID_AURORA_A_PATHWAY%MSIGDB_C2%PID_AURORA_A_PATHWAY;PID_DELTA_NP63_PATHWAY%MSIGDB_C2%PID_DELTA_NP63_PATHWAY	ZNF391_TARGET_GENES%MSIGDB_C3%ZNF391_TARGET_GENES;E2F4DP1_01%MSIGDB_C3%E2F4DP1_01;BARX1_TARGET_GENES%MSIGDB_C3%BARX1_TARGET_GENES;ZNF350_TARGET_GENES%MSIGDB_C3%ZNF350_TARGET_GENES;ZFHX3_TARGET_GENES%MSIGDB_C3%ZFHX3_TARGET_GENES	disease + tissue type	25135958	1
SRP027383_56	SRP027383_56	SRP027383: tumour. tumour history - primary Glioblastomas vs anaplastic oligodendrogliomas	Whole transcriptome sequencing in 274 glioma patients reveals gene fusion profiling and novel candidate fusion genes	SRA	SRP027383	70	history: anaplastic oligodendrogliomas:11	history: primary Glioblastomas:59	Umbilical Cord	7905	3997	3908		female 23 ; male 47	VIM;VIM-AS1;MSN;PLEKHA4;CAP1;NECAP2;VDAC1P8;SPATA1;PLSCR1;IQGAP1;STK40;CD58;SP100;FUCA2;SLC30A7	KCNIP2;KCNIP2-AS1;DGCR6;FAM216A;BHMT;GABBR1;SELL;TSPY26P;GNG8;CORO6;UQCRC2;GNAL;TINCR;EIPR1;C20orf204	SUPERPATHWAY OF INOSITOL PHOSPHATE COMPOUNDS%HUMANCYC%PWY-6371;SUPERPATHWAY OF D-<I>MYO< I>-INOSITOL (1,4,5)-TRISPHOSPHATE METABOLISM%HUMANCYC%PWY-6358;3-PHOSPHOINOSITIDE DEGRADATION%HUMANCYC%PWY-6368;D-<I>MYO< I>-INOSITOL (1,3,4)-TRISPHOSPHATE BIOSYNTHESIS%HUMANCYC%PWY-6364;SUPERPATHWAY OF CHOLESTEROL BIOSYNTHESIS%HUMANCYC%PWY66-5	HIF1_Q3%MSIGDB_C3%HIF1_Q3;ZNF354B_TARGET_GENES%MSIGDB_C3%ZNF354B_TARGET_GENES;E12_Q6%MSIGDB_C3%E12_Q6;DIDO1_TARGET_GENES%MSIGDB_C3%DIDO1_TARGET_GENES;COMP1_01%MSIGDB_C3%COMP1_01	disease + tissue type	25135958	9
SRP027383_5	SRP027383_5	SRP027383: tumour. tumour history - oligodendroastrocytomas vs primary Glioblastomas	Whole transcriptome sequencing in 274 glioma patients reveals gene fusion profiling and novel candidate fusion genes	SRA	SRP027383	92	history: oligodendroastrocytomas:33	history: primary Glioblastomas:59	Umbilical Cord	12629	7014	5615		female 36 ; male 56	VIM;VIM-AS1;GNG12;TXLNA;MSN;CD58;GNL2;STK40;MCUB;ITGB3BP;TNFRSF12A;PDPN;IGFBP2;EMP3;AK2	ADHFE1;CRY2;DGCR6;KCNIP2-AS1;GABBR1;KCNIP2;TNK2;TBC1D10A;ABCC8;HDAC4;ALDH2;GRIN3A;KCNJ11;NDUFA6-DT;ALDH5A1	SUPERPATHWAY OF INOSITOL PHOSPHATE COMPOUNDS%HUMANCYC%PWY-6371;D-<I>MYO< I>-INOSITOL-5-PHOSPHATE METABOLISM%HUMANCYC%PWY-6367;PHOSPHATIDYLGLYCEROL BIOSYNTHESIS II (NON-PLASTIDIC)%HUMANCYC%PWY4FS-8;TRNA CHARGING%HUMANCYC%TRNA-CHARGING-PWY;SUPERPATHWAY OF D-<I>MYO< I>-INOSITOL (1,4,5)-TRISPHOSPHATE METABOLISM%HUMANCYC%PWY-6358	HIF1_Q3%MSIGDB_C3%HIF1_Q3;ZNF354B_TARGET_GENES%MSIGDB_C3%ZNF354B_TARGET_GENES;NEUROG3_TARGET_GENES%MSIGDB_C3%NEUROG3_TARGET_GENES;E12_Q6%MSIGDB_C3%E12_Q6;DIDO1_TARGET_GENES%MSIGDB_C3%DIDO1_TARGET_GENES	disease + tissue type	25135958	4
SRP027383_60	SRP027383_60	SRP027383: tumour. tumour history - primary Glioblastomas vs recurrent anaplastic astrocytomas	Whole transcriptome sequencing in 274 glioma patients reveals gene fusion profiling and novel candidate fusion genes	SRA	SRP027383	69	history: recurrent anaplastic astrocytomas:10	history: primary Glioblastomas:59	Umbilical Cord	138	133	5		female 25 ; male 44	FBXL16;PCP4;NAPB;DHRS2;LINC00514;PNMA8B;DDN;PITPNM3;PSD;SNCG;STX1A;PRKCG;ATP6V1H;CPLX3;WNT10B	SLC43A3;RFT1;ALG6;PGM2;MFN1	BDNF%IOB%BDNF;CCR1%IOB%CCR1;CCR7%IOB%CCR7;CCR9%IOB%CCR9;CD40%IOB%CD40	P300_01%MSIGDB_C3%P300_01;NRF2_Q4%MSIGDB_C3%NRF2_Q4;AR_03%MSIGDB_C3%AR_03;AREB6_02%MSIGDB_C3%AREB6_02;CTGCAGY_UNKNOWN%MSIGDB_C3%CTGCAGY_UNKNOWN	disease + tissue type	25135958	1
SRP027383_62	SRP027383_62	SRP027383: tumour. tumour history - primary Glioblastomas vs recurrent anaplastic oligodendroastrocytomas	Whole transcriptome sequencing in 274 glioma patients reveals gene fusion profiling and novel candidate fusion genes	SRA	SRP027383	72	history: recurrent anaplastic oligodendroastrocytomas:13	history: primary Glioblastomas:59	Umbilical Cord	4693	2014	2679		female 26 ; male 46	MTCO2P2;MTCO3P12;PTCH1;LINC00689;UPK2;ANGPTL2;NKD1;WNT7B;FCHSD2;PLN;RPS24P8;MYCN;RPS24;KIZ;AMZ1	HMGB1P3;MSN;B3GNT5;CHL1;LGALS8;CD58;FCGR2C;SLC2A10;CASP8;ANGPTL6;PDCD1LG2;CYB561;SP100;FCGR2B;SLC43A3	SUPERPATHWAY OF D-<I>MYO< I>-INOSITOL (1,4,5)-TRISPHOSPHATE METABOLISM%HUMANCYC%PWY-6358;GLUCONEOGENESIS I%HUMANCYC%GLUCONEO-PWY;GLYCOLYSIS I%HUMANCYC%GLYCOLYSIS;3-PHOSPHOINOSITIDE BIOSYNTHESIS%HUMANCYC%PWY-6352;ALPHA6BETA4INTEGRIN%IOB%ALPHA6BETA4INTEGRIN	E12_Q6%MSIGDB_C3%E12_Q6;TAL1BETAITF2_01%MSIGDB_C3%TAL1BETAITF2_01;FOXO1_01%MSIGDB_C3%FOXO1_01;SETD7_TARGET_GENES%MSIGDB_C3%SETD7_TARGET_GENES;METHYLCYTOSINE_DIOXYGENASE_TET_UNIPROT_A0A023HHK9_UNREVIEWED_TARGET_GENES%MSIGDB_C3%METHYLCYTOSINE_DIOXYGENASE_TET_UNIPROT_A0A023HHK9_UNREVIEWED_TARGET_GENES	disease + tissue type	25135958	7
SRP027383_66	SRP027383_66	SRP027383: tumour. tumour history - anaplastic oligodendrogliomas vs anaplastic oligodendroastrocytomas	Whole transcriptome sequencing in 274 glioma patients reveals gene fusion profiling and novel candidate fusion genes	SRA	SRP027383	33	history: anaplastic oligodendrogliomas:11	history: anaplastic oligodendroastrocytomas:22	Umbilical Cord	1320	334	986		female 15 ; male 18	F5;CSDC2;EIPR1;DGCR6;RASL10A;SELL;NDUFS4;ALDH2;ASB8;ANKRD18B;ATP5F1B;SDS;WNT5B;PFKP-DT;GNAL	GBP1;DHX34;EGR1;SERPINA5;CXCL11;UCP2;CD69;ZFP36;MSN;TNFAIP3;CCN1;DNAI4;CA3;NFKBIZ;ANG	CCR1%IOB%CCR1;CD40%IOB%CD40;CXCR4%IOB%CXCR4;EGFR1%IOB%EGFR1;EPO%IOB%EPO	TTCYNRGAA_STAT5B_01%MSIGDB_C3%TTCYNRGAA_STAT5B_01;WCTCNATGGY_UNKNOWN%MSIGDB_C3%WCTCNATGGY_UNKNOWN;FOXJ2_TARGET_GENES%MSIGDB_C3%FOXJ2_TARGET_GENES;TATAAA_TATA_01%MSIGDB_C3%TATAAA_TATA_01;MSX1_01%MSIGDB_C3%MSX1_01	disease + tissue type	25135958	6
SRP027383_67	SRP027383_67	SRP027383: tumour. tumour history - anaplastic oligodendrogliomas vs recurrent anaplastic astrocytomas	Whole transcriptome sequencing in 274 glioma patients reveals gene fusion profiling and novel candidate fusion genes	SRA	SRP027383	21	history: recurrent anaplastic astrocytomas:10	history: anaplastic oligodendrogliomas:11	Umbilical Cord	887	673	214		female 8 ; male 13	VIM-AS1;VIM;AGTRAP;KIAA2013;NMNAT1;NNMT;CD74;OLFML2B;DNALI1;HECTD3;DHX34;CRYBG1;HLA-DRA;HLA-DPB1;HLA-K	C20orf204;ANKRD36B;HMGCR;WDR86-AS1;MMAB;LINC01623;HIP1R;LINC00461;SCG3;HMGCS1;COX20;SELENOK;ACAT2;DDX17;NOG	SUPERPATHWAY OF CHOLESTEROL BIOSYNTHESIS%HUMANCYC%PWY66-5;CD40%IOB%CD40;CXCR4%IOB%CXCR4;EPO%IOB%EPO;G-CSF%IOB%G-CSF	P300_01%MSIGDB_C3%P300_01;TATAAA_TATA_01%MSIGDB_C3%TATAAA_TATA_01;NERF_Q2%MSIGDB_C3%NERF_Q2;AML1_Q6%MSIGDB_C3%AML1_Q6;ZNF766_TARGET_GENES%MSIGDB_C3%ZNF766_TARGET_GENES	disease + tissue type	25135958	6
SRP027383_68	SRP027383_68	SRP027383: tumour. tumour history - anaplastic oligodendrogliomas vs anaplastic astrocytomas	Whole transcriptome sequencing in 274 glioma patients reveals gene fusion profiling and novel candidate fusion genes	SRA	SRP027383	24	history: anaplastic oligodendrogliomas:11	history: anaplastic astrocytomas:13	Umbilical Cord	4713	2463	2250		female 5 ; male 19	KCNK3;GPR27;CELSR3;TOMM20;L1CAM;USP27X;ECE2;SRRM3;KBTBD7;RAB39B;KBTBD6;MARCHF4;NDUFB9;PDXP;SCRT1	MOV10;NECAP2;FPGT;ECM2;SP140L;CNN3;CD58;PDCD1LG2;ZNF45;SAMD9L;RPE65;SLC30A7;SNX7;DMPK;GEM	SUPERPATHWAY OF D-<I>MYO< I>-INOSITOL (1,4,5)-TRISPHOSPHATE METABOLISM%HUMANCYC%PWY-6358;3-PHOSPHOINOSITIDE DEGRADATION%HUMANCYC%PWY-6368;D-<I>MYO< I>-INOSITOL (1,3,4)-TRISPHOSPHATE BIOSYNTHESIS%HUMANCYC%PWY-6364;SUPERPATHWAY OF CHOLESTEROL BIOSYNTHESIS%HUMANCYC%PWY66-5;1D-<I>MYO< I>-INOSITOL HEXAKISPHOSPHATE BIOSYNTHESIS II (MAMMALIAN)%HUMANCYC%PWY-6362	HIF1_Q3%MSIGDB_C3%HIF1_Q3;E12_Q6%MSIGDB_C3%E12_Q6;TAL1BETAITF2_01%MSIGDB_C3%TAL1BETAITF2_01;FOXO1_01%MSIGDB_C3%FOXO1_01;E2F1_Q3_01%MSIGDB_C3%E2F1_Q3_01	disease + tissue type	25135958	7
SRP027383_6	SRP027383_6	SRP027383: tumour. tumour history - oligodendroastrocytomas vs anaplastic oligodendrogliomas	Whole transcriptome sequencing in 274 glioma patients reveals gene fusion profiling and novel candidate fusion genes	SRA	SRP027383	44	history: anaplastic oligodendrogliomas:11	history: oligodendroastrocytomas:33	Umbilical Cord	322	14	308		female 19 ; male 25	SCART1;ZFP36;CAVIN2-AS1;DNHD1;SSPOP;ALOX12-AS1;ADAMTS20;EZR-AS1;RNASEL;TAS2R5;HYDIN2;FMNL3;TMEM225B;CAVIN2	CCER2;LINC01694;NKX6-1;ATP23;EPCAM;GNG8;GGH;DLX1;LINC01224;UBE2T;LINC02367;DLX5;DEPDC1B;TK1;CCNB1	PID_E2F_PATHWAY%MSIGDB_C2%PID_E2F_PATHWAY;PID_FANCONI_PATHWAY%MSIGDB_C2%PID_FANCONI_PATHWAY;PID_AURORA_B_PATHWAY%MSIGDB_C2%PID_AURORA_B_PATHWAY;BIOCARTA_G2_PATHWAY%MSIGDB_C2%BIOCARTA_G2_PATHWAY;PID_FOXM1_PATHWAY%MSIGDB_C2%PID_FOXM1_PATHWAY	COMP1_01%MSIGDB_C3%COMP1_01;E2F4DP1_01%MSIGDB_C3%E2F4DP1_01;MSX1_01%MSIGDB_C3%MSX1_01;KLF7_TARGET_GENES%MSIGDB_C3%KLF7_TARGET_GENES;BARX1_TARGET_GENES%MSIGDB_C3%BARX1_TARGET_GENES	disease + tissue type	25135958	1
SRP027383_75	SRP027383_75	SRP027383: tumour. tumour history - recurrent Glioblastomas vs recurrent anaplastic oligodendroastrocytomas	Whole transcriptome sequencing in 274 glioma patients reveals gene fusion profiling and novel candidate fusion genes	SRA	SRP027383	33	history: recurrent anaplastic oligodendroastrocytomas:13	history: recurrent Glioblastomas:20	Umbilical Cord	1993	1376	617		female 12 ; male 21	FCGR2B;FCGR2C;STEAP3-AS1;STEAP3;SLC2A10;CD99P1;CHI3L1;FZD7;G0S2;TIMP1;HILPDA;SLC43A3;CHL1;VEGFA;CHL1-AS1	RPS24P8;HNRNPH3;LINC00689;RPL15;EIF4B;DIMT1;RPS24;SEMA3D;VIPR2;TMEM100;RPS24P19;LINC02367;RBSN;ST6GAL2;SIRT1	GLUCONEOGENESIS I%HUMANCYC%GLUCONEO-PWY;GLYCOLYSIS I%HUMANCYC%GLYCOLYSIS;ALPHA6BETA4INTEGRIN%IOB%ALPHA6BETA4INTEGRIN;CD40%IOB%CD40;CXCR4%IOB%CXCR4	F10_TARGET_GENES%MSIGDB_C3%F10_TARGET_GENES;TTCYNRGAA_STAT5B_01%MSIGDB_C3%TTCYNRGAA_STAT5B_01;MEIS1_01%MSIGDB_C3%MEIS1_01;TATAAA_TATA_01%MSIGDB_C3%TATAAA_TATA_01;ZNF596_TARGET_GENES%MSIGDB_C3%ZNF596_TARGET_GENES	disease + tissue type	25135958	6
SRP027383_7	SRP027383_7	SRP027383: tumour. tumour history - oligodendroastrocytomas vs recurrent Glioblastomas	Whole transcriptome sequencing in 274 glioma patients reveals gene fusion profiling and novel candidate fusion genes	SRA	SRP027383	53	history: recurrent Glioblastomas:20	history: oligodendroastrocytomas:33	Umbilical Cord	9768	5979	3789		female 22 ; male 31	VIM-AS1;VIM;ATF5;IGFBP2;STEAP3;TXLNA;STEAP3-AS1;FLNA;TIMP1;LTF;SMC4;ANXA1;PDIA5;MCUB;CLEC18B	KCNJ11;ABCC8;WDFY3-AS2;ATOH8;NOG;GABBR1;KYAT1;CRY2;KCNIP2-AS1;ATAD1;CCNI2;DICER1-AS1;NTM;ARHGEF26-AS1;GNL1	SUPERPATHWAY OF INOSITOL PHOSPHATE COMPOUNDS%HUMANCYC%PWY-6371;TRNA CHARGING%HUMANCYC%TRNA-CHARGING-PWY;CDP-DIACYLGLYCEROL BIOSYNTHESIS I%HUMANCYC%PWY-5667;GLUCONEOGENESIS I%HUMANCYC%GLUCONEO-PWY;GLYCOLYSIS I%HUMANCYC%GLYCOLYSIS	HIF1_Q3%MSIGDB_C3%HIF1_Q3;ZNF354B_TARGET_GENES%MSIGDB_C3%ZNF354B_TARGET_GENES;E12_Q6%MSIGDB_C3%E12_Q6;DIDO1_TARGET_GENES%MSIGDB_C3%DIDO1_TARGET_GENES;COMP1_01%MSIGDB_C3%COMP1_01	disease + tissue type	25135958	9
SRP027383_87	SRP027383_87	SRP027383: tumour. tumour history - recurrent anaplastic astrocytomas vs recurrent anaplastic oligodendroastrocytomas	Whole transcriptome sequencing in 274 glioma patients reveals gene fusion profiling and novel candidate fusion genes	SRA	SRP027383	23	history: recurrent anaplastic astrocytomas:10	history: recurrent anaplastic oligodendroastrocytomas:13	Umbilical Cord	137	35	102		female 11 ; male 12	LINC00906;LRRN1;HMGXB4;ST6GAL2;SOS2;SYCE2;YIPF6;LINC00461;KIAA1958;ZBTB3;MYCN;MPST;QKI;ZNF681;LRRC58	CYB561;MRAP2;BAIAP3;ENC1;DNALI1;SNX10;ATG16L1;SIPA1L1;CD74;BSCL2;PTK2B;FMNL1-DT;NAPB;DNM1;CD8A	BIOCARTA_MET_PATHWAY%MSIGDB_C2%BIOCARTA_MET_PATHWAY;BIOCARTA_CSK_PATHWAY%MSIGDB_C2%BIOCARTA_CSK_PATHWAY;BIOCARTA_CTLA4_PATHWAY%MSIGDB_C2%BIOCARTA_CTLA4_PATHWAY;BIOCARTA_TH1TH2_PATHWAY%MSIGDB_C2%BIOCARTA_TH1TH2_PATHWAY;BIOCARTA_NKCELLS_PATHWAY%MSIGDB_C2%BIOCARTA_NKCELLS_PATHWAY	IGLV5_37_TARGET_GENES%MSIGDB_C3%IGLV5_37_TARGET_GENES;IRF1_Q6%MSIGDB_C3%IRF1_Q6;GREB1_TARGET_GENES%MSIGDB_C3%GREB1_TARGET_GENES;CIITA_TARGET_GENES%MSIGDB_C3%CIITA_TARGET_GENES;NFY_Q6%MSIGDB_C3%NFY_Q6	disease + tissue type	25135958	1
SRP027383_9	SRP027383_9	SRP027383: tumour. tumour history - oligodendroastrocytomas vs anaplastic oligodendroastrocytomas	Whole transcriptome sequencing in 274 glioma patients reveals gene fusion profiling and novel candidate fusion genes	SRA	SRP027383	55	history: anaplastic oligodendroastrocytomas:22	history: oligodendroastrocytomas:33	Umbilical Cord	6477	2160	4317		female 28 ; male 27	TBC1D10A;CRY2;GLUD1;CASTOR1;DGCR6;ALDH2;ALDH5A1;GLUD2;CPE;OAT;GABBR1;PAPLN;RASL10A;LRRC8A;MARVELD3	CLEC18C;CLEC18B;PDPN;TAGLN2;IGFBP2;TAGLN2P1;IGF2BP2;EMP3;SLC30A7;PLAT;SMC4;ANXA1;APOL4;LTF;TIMP1	SUPERPATHWAY OF INOSITOL PHOSPHATE COMPOUNDS%HUMANCYC%PWY-6371;D-<I>MYO< I>-INOSITOL-5-PHOSPHATE METABOLISM%HUMANCYC%PWY-6367;D-<I>MYO< I>-INOSITOL (1,4,5)-TRISPHOSPHATE BIOSYNTHESIS%HUMANCYC%PWY-6351;GLYCOLYSIS I%HUMANCYC%GLYCOLYSIS;3-PHOSPHOINOSITIDE BIOSYNTHESIS%HUMANCYC%PWY-6352	HIF1_Q3%MSIGDB_C3%HIF1_Q3;ZNF354B_TARGET_GENES%MSIGDB_C3%ZNF354B_TARGET_GENES;E12_Q6%MSIGDB_C3%E12_Q6;DIDO1_TARGET_GENES%MSIGDB_C3%DIDO1_TARGET_GENES;COMP1_01%MSIGDB_C3%COMP1_01	disease + tissue type	25135958	7
SRP028180_1	SRP028180_1	SRP028180: lung (squamous cell carcinomas). Normal vs pre-malignant	Profiling premalignant lesions in lung squamous cell carcinomas identifies mechanisms involved in stepwise carcinogenesis	SRA	SRP028180	7	pathology: Normal:3	pathology: Premalignant:4	Lung	384	269	115		male 7	FGF1;FAM209A;SAPCD1-AS1;PLAC9;RNY4P17;SLC7A5P2;CSGALNACT2-DT;OTOP3;OR51E1;UBE2D3-AS1;NAALADL1;LINC01416;HEPH;ZNF71;LINC00626	NXF2B;PNLDC1;LINC02212;RHOXF1;ATE1-AS1;GJC3;SOD3;MARK3P1;MIR3140;GRIA2;CNTN6;RNU6-906P;LINC02389;RARRES2;COL19A1			disease stage	24618292	10
SRP029281_1	SRP029281_1	SRP029281: pancreas. Alpha vs beta cell	Epigenomic plasticity enables human pancreatic alpha to beta cell reprogramming	SRA	SRP029281	6	cell type: Beta:3	cell type: Alpha:3	Blood	293	103	190		female 2 ; male 4	ADCYAP1;IAPP;ACP3;MAFA;PCDH7;SLC2A2;THBD;VAT1L;HLA-DRA;IGF2;BMP5;TGFBR3;NPTX2;P2RY1;ASB9	DPP4;GCG;MUC13;TMEM236;NPNT;TTR;MBOAT4;OR4Q2;LOXL4;GC;APOH;FSTL5;IRX2;SERTM1;ARX	PID_RAS_PATHWAY%MSIGDB_C2%PID_RAS_PATHWAY;PID_HNF3B_PATHWAY%MSIGDB_C2%PID_HNF3B_PATHWAY;PID_INTEGRIN2_PATHWAY%MSIGDB_C2%PID_INTEGRIN2_PATHWAY;BIOCARTA_CSK_PATHWAY%MSIGDB_C2%BIOCARTA_CSK_PATHWAY;BIOCARTA_CTLA4_PATHWAY%MSIGDB_C2%BIOCARTA_CTLA4_PATHWAY	E12_Q6%MSIGDB_C3%E12_Q6;FOXO1_01%MSIGDB_C3%FOXO1_01;E2F1_Q3_01%MSIGDB_C3%E2F1_Q3_01;CCAWNWWNNNGGC_UNKNOWN%MSIGDB_C3%CCAWNWWNNNGGC_UNKNOWN;FOXJ2_01%MSIGDB_C3%FOXJ2_01	cell type	23434589	11
SRP029367_3	SRP029367_3	SRP029367: HEK293. MOV10 overexpression vs control	FMRP-associated MOV10 facilitates and antagonizes miRNA-mediated regulation	SRA	SRP029367	6	treatment: MOV10 overexpression:3	treatment: control:3	Uterus	6660	3051	3609		female 6	MOV10;HSPA6;H1-0;H1-2;TXNIP;ADAMTS1;NEAT1;INSIG1;HMGCS1;NR1D1;DNAJB1;ZNF184;HSPA1A;ATF3;MRC2	ODC1;EI24;RBM3;YBX1;HNRNPM;HDGF;DHX37;UBFD1;PEBP1;TATDN2;XRCC6;UBAP2L;CERK;CIZ1;RBM8A	SUPERPATHWAY OF INOSITOL PHOSPHATE COMPOUNDS%HUMANCYC%PWY-6371;PHOSPHATIDYLGLYCEROL BIOSYNTHESIS II (NON-PLASTIDIC)%HUMANCYC%PWY4FS-8;TRNA CHARGING%HUMANCYC%TRNA-CHARGING-PWY;SUPERPATHWAY OF D-<I>MYO< I>-INOSITOL (1,4,5)-TRISPHOSPHATE METABOLISM%HUMANCYC%PWY-6358;D-<I>MYO< I>-INOSITOL (1,4,5)-TRISPHOSPHATE BIOSYNTHESIS%HUMANCYC%PWY-6351	HIF1_Q3%MSIGDB_C3%HIF1_Q3;ZNF354B_TARGET_GENES%MSIGDB_C3%ZNF354B_TARGET_GENES;NEUROG3_TARGET_GENES%MSIGDB_C3%NEUROG3_TARGET_GENES;E12_Q6%MSIGDB_C3%E12_Q6;DIDO1_TARGET_GENES%MSIGDB_C3%DIDO1_TARGET_GENES	treatment	25464849	3
SRP029880_1	SRP029880_1	SRP029880: cancer. Primary colorectal cancer vs normal-looking surrounding colonic epithelium	Gene expression profiling study by RNA-seq in colorectal cancer	SRA	SRP029880	35	tissue: primary colorectal cancer:17	tissue: normal-looking surrounding colonic epithelium:18	Colon	7322	4291	3031		female 6 ; male 29	ADAM12;COL11A1;INHBA;COL10A1;CTHRC1;SIM2;ADAMTS12;OLR1;FAP;CLDN1;CEMIP;ETV4;KIF26B;ZNF469;SLC6A6	MS4A10;BEST4;SPIB;ZDHHC7;CA7;HADHA;SULT1A1;PHLPP2;SLC35G1;HRK;VWC2;GFI1B;PRDX6;OTOP3;SDHAP1	D-<I>MYO< I>-INOSITOL-5-PHOSPHATE METABOLISM%HUMANCYC%PWY-6367;TRNA CHARGING%HUMANCYC%TRNA-CHARGING-PWY;FATTY ACID &BETA;-OXIDATION I%HUMANCYC%FAO-PWY;PYRIMIDINE RIBONUCLEOTIDES <I>DE NOVO< I> BIOSYNTHESIS%HUMANCYC%PWY0-162;SUPERPATHWAY OF CHOLESTEROL BIOSYNTHESIS%HUMANCYC%PWY66-5	HIF1_Q3%MSIGDB_C3%HIF1_Q3;ZNF354B_TARGET_GENES%MSIGDB_C3%ZNF354B_TARGET_GENES;E12_Q6%MSIGDB_C3%E12_Q6;DIDO1_TARGET_GENES%MSIGDB_C3%DIDO1_TARGET_GENES;COMP1_01%MSIGDB_C3%COMP1_01	disease	25049118	9
SRP029880_2	SRP029880_2	SRP029880: cancer. Primary colorectal cancer vs metastatic colorectal cancer to the epithelium	Gene expression profiling study by RNA-seq in colorectal cancer	SRA	SRP029880	34	tissue: primary colorectal cancer:17	tissue: metastatic colorectal cancer to the liver:17	Colon	8	2	6		female 6 ; male 28	MMP3;WNT5A	COLEC11;SYT12;COLEC10;NXPH4;BAAT;ACNATP	INITIAL TRIGGERING OF COMPLEMENT%REACTOME%R-HSA-166663.2;CREATION OF C4 AND C2 ACTIVATORS%REACTOME%R-HSA-166786.2;POSITIVE CHEMOTAXIS%GOBP%GO:0050918;RESPONSE TO INORGANIC SUBSTANCE%GOBP%GO:0010035;CELLULAR RESPONSE TO INORGANIC SUBSTANCE%GOBP%GO:0071241		disease	25049118	12
SRP029880_3	SRP029880_3	SRP029880: cancer. normal-looking surrounding colonic epithelium vs metastatic colorectal cancer to the epithelium	Gene expression profiling study by RNA-seq in colorectal cancer	SRA	SRP029880	35	tissue: metastatic colorectal cancer to the liver:17	tissue: normal-looking surrounding colonic epithelium:18	Colon	3303	859	2444		female 6 ; male 29	PHYKPL;SMIM5;UBA7;ARSA;PIANP;CBFA2T3;SDHAP3;AKR1B15;ESR2;DHDDS;ABHD3;NMUR1;MPI;PEX26;MALLP1	SEC14L4;COL10A1;ITGBL1;INHBA;NXPH4;CEMIP;SPP1;CTHRC1;SYT12;PRR7;TNFRSF12A;OLR1;FOXQ1;COL11A1;CLDN1	TRNA CHARGING%HUMANCYC%TRNA-CHARGING-PWY;GLYCOLYSIS I%HUMANCYC%GLYCOLYSIS;PYRIMIDINE RIBONUCLEOTIDES <I>DE NOVO< I> BIOSYNTHESIS%HUMANCYC%PWY0-162;ANDROGENRECEPTOR%IOB%ANDROGENRECEPTOR;TNFALPHA%IOB%TNFALPHA	HIF1_Q3%MSIGDB_C3%HIF1_Q3;E12_Q6%MSIGDB_C3%E12_Q6;DIDO1_TARGET_GENES%MSIGDB_C3%DIDO1_TARGET_GENES;TAL1BETAITF2_01%MSIGDB_C3%TAL1BETAITF2_01;FOXO1_01%MSIGDB_C3%FOXO1_01	disease	25049118	7
SRP030639_1	SRP030639_1	SRP030639: HeLa. Lentivirus with control shRNA vs lentivirus with BS69-1 shRNA	A histone H3.3 Lysine 36 Trimethylation Reader Connects Chromatin to Regulated Pre-mRNA Processing	SRA	SRP030639	6	transfection: lentivirus carrying control shRNA:3	transfection: lentivirus carrying BS69-1 shRNA:3	Uterus	5704	2700	3004		female 6	ZMYND11;CD68;RCC2;TMBIM1;ALDOC;CGA;CA9;S100P;GOLM1;FGL1;NDUFA4L2;SAT1;ERO1A;MID1IP1;IER3	GAGE2E;CGN;MYLK3;LMO4;C3;ALDH3B1;COL4A2;GSTM1;COL5A1;PC;SORCS2;ALDH4A1;TRAPPC9;NNT;BEX3	SUPERPATHWAY OF INOSITOL PHOSPHATE COMPOUNDS%HUMANCYC%PWY-6371;D-<I>MYO< I>-INOSITOL-5-PHOSPHATE METABOLISM%HUMANCYC%PWY-6367;PHOSPHATIDYLGLYCEROL BIOSYNTHESIS II (NON-PLASTIDIC)%HUMANCYC%PWY4FS-8;TRNA CHARGING%HUMANCYC%TRNA-CHARGING-PWY;SUPERPATHWAY OF D-<I>MYO< I>-INOSITOL (1,4,5)-TRISPHOSPHATE METABOLISM%HUMANCYC%PWY-6358	HIF1_Q3%MSIGDB_C3%HIF1_Q3;ZNF354B_TARGET_GENES%MSIGDB_C3%ZNF354B_TARGET_GENES;NEUROG3_TARGET_GENES%MSIGDB_C3%NEUROG3_TARGET_GENES;E12_Q6%MSIGDB_C3%E12_Q6;DIDO1_TARGET_GENES%MSIGDB_C3%DIDO1_TARGET_GENES	genetic modification	25263594	13
SRP030639_2	SRP030639_2	SRP030639: HeLa. Lentivirus with control shRNA vs lentivirus with BS69-2 shRNA	A histone H3.3 Lysine 36 Trimethylation Reader Connects Chromatin to Regulated Pre-mRNA Processing	SRA	SRP030639	6	transfection: lentivirus carrying control shRNA:3	transfection: lentivirus carrying BS69-2 shRNA:3	Uterus	6823	3245	3578		female 6	FAM3C2P;ZMYND11;CD68;FAM3C;SLC9A6;B4GAT1;UBE2V2;B4GALT1;CD83;MEF2A;DIRAS1;RCN3;UBE2Z;C1orf52;ATP13A3	AKR1C3;MYLK3;TRGC1;NEU1;PIR;PER3;TRIM16L;CHMP1B;HSPB8;CHMP3;SLFN5;HPD;NQO1;LURAP1L;ACTL8	SUPERPATHWAY OF INOSITOL PHOSPHATE COMPOUNDS%HUMANCYC%PWY-6371;D-<I>MYO< I>-INOSITOL-5-PHOSPHATE METABOLISM%HUMANCYC%PWY-6367;PHOSPHATIDYLGLYCEROL BIOSYNTHESIS II (NON-PLASTIDIC)%HUMANCYC%PWY4FS-8;TRNA CHARGING%HUMANCYC%TRNA-CHARGING-PWY;SUPERPATHWAY OF D-<I>MYO< I>-INOSITOL (1,4,5)-TRISPHOSPHATE METABOLISM%HUMANCYC%PWY-6358	HIF1_Q3%MSIGDB_C3%HIF1_Q3;ZNF354B_TARGET_GENES%MSIGDB_C3%ZNF354B_TARGET_GENES;E12_Q6%MSIGDB_C3%E12_Q6;DIDO1_TARGET_GENES%MSIGDB_C3%DIDO1_TARGET_GENES;COMP1_01%MSIGDB_C3%COMP1_01	genetic modification	25263594	3
SRP032165_18	SRP032165_18	SRP032165: fibroblast. C9orf72 Intron 1 Hexanucleotide Expansion vs no known relevant mutations	Targeted degradation of sense and antisense C9orf72 RNA foci as therapy for amyotrophic lateral sclerosis and frontotemporal dementia (Multiplex Analysis of PolyA-linked Sequences)	SRA	SRP032165	20	genotype: No Known Relevant Mutations:8	genotype: C9orf72 Intron 1 Hexanucleotide Expansion:12	Brain	455	193	262		Female 4 ; Male 16	MTND6P22;MED6;MTCYBP18;SNAI1;MFAP4;OLFM2;PBX1;KCNK1;CDON;IGF1;SFRP1;MTRNR2L7;RBMS1;BOC;RECK	PDLIM1;NRG1;ISG15;IFI30;LMO7-AS1;TES;SLC16A3;SPEG;NEK6;COL18A1;SEL1L3;TENM3;PRELID1;UAP1L1;SLC2A6	HEDGEHOG%IOB%HEDGEHOG;ID%IOB%ID;PID_GLYPICAN_1PATHWAY%MSIGDB_C2%PID_GLYPICAN_1PATHWAY;BIOCARTA_MTA3_PATHWAY%MSIGDB_C2%BIOCARTA_MTA3_PATHWAY;BIOCARTA_HDAC_PATHWAY%MSIGDB_C2%BIOCARTA_HDAC_PATHWAY	FOXO1_01%MSIGDB_C3%FOXO1_01;TTCYNRGAA_STAT5B_01%MSIGDB_C3%TTCYNRGAA_STAT5B_01;MEIS1_01%MSIGDB_C3%MEIS1_01;SMTTTTGT_UNKNOWN%MSIGDB_C3%SMTTTTGT_UNKNOWN;FOXJ2_01%MSIGDB_C3%FOXJ2_01	disease + mutation	24170860	1
SRP032165_19	SRP032165_19	SRP032165: fibroblast. Sporadic ALS vs Familial ALS and Dementia	Targeted degradation of sense and antisense C9orf72 RNA foci as therapy for amyotrophic lateral sclerosis and frontotemporal dementia (Multiplex Analysis of PolyA-linked Sequences)	SRA	SRP032165	7	diagnosis: Familial ALS and Dementia:3	diagnosis: Sporadic ALS:4	Brain	1339	682	657		Male 7	MT-TW;CPNE1;RPL10P7;MTCO1P15;ALCAM;RPL10P3;SLC1A4;ZFP36L2;OSTF1P1;SLAMF6;SNORA33;NEXN;HMGB3P9;STXBP6;CCDC144A	RPL10P15;EGR1;LCE2C;RPL10P6;MMP12;GAPDHP35;TNFAIP6;LCE3D;ITGA2;MTCO1P6;RND3;DUSP6;MT-TY;MTCO1P28;E2F7	EGFR1%IOB%EGFR1;TNFSF8%IOB%TNFSF8;PID_IL2_PI3K_PATHWAY%MSIGDB_C2%PID_IL2_PI3K_PATHWAY;PID_E2F_PATHWAY%MSIGDB_C2%PID_E2F_PATHWAY;BIOCARTA_STRESS_PATHWAY%MSIGDB_C2%BIOCARTA_STRESS_PATHWAY	COMP1_01%MSIGDB_C3%COMP1_01;TAL1BETAITF2_01%MSIGDB_C3%TAL1BETAITF2_01;SETD7_TARGET_GENES%MSIGDB_C3%SETD7_TARGET_GENES;F10_TARGET_GENES%MSIGDB_C3%F10_TARGET_GENES;MEIS1_01%MSIGDB_C3%MEIS1_01	disease	24170860	6
SRP032165_20	SRP032165_20	SRP032165: fibroblast. Sporadic ALS vs Sporadic ALS (C9orf72 expansion)	Targeted degradation of sense and antisense C9orf72 RNA foci as therapy for amyotrophic lateral sclerosis and frontotemporal dementia (Multiplex Analysis of PolyA-linked Sequences)	SRA	SRP032165	7	diagnosis: Sporadic ALS (C9orf72 expansion):3	diagnosis: Sporadic ALS:4	Brain	938	441	497		Male 7	RPL10P15;RPL10P6;RPL13AP2;ACAN;RPL21P106;H1-4;NSA2;H3P14;NSA2P7;PAX6;LINC01504;KLF2;CLEC14A;PLK2;SNORA73B	RPL10P7;RPL10P3;FAM210B;ANAPC13;RN7SL615P;TNFRSF21;GSTT2;PPP2R2B;ASNS;PLCD3;ZNF880;CDON;VIT;ANO9;CACNA1A	TRNA CHARGING%HUMANCYC%TRNA-CHARGING-PWY;TGF_BETA_RECEPTOR%IOB%TGF_BETA_RECEPTOR;PID_P53_DOWNSTREAM_PATHWAY%MSIGDB_C2%PID_P53_DOWNSTREAM_PATHWAY;BIOCARTA_EICOSANOID_PATHWAY%MSIGDB_C2%BIOCARTA_EICOSANOID_PATHWAY;BIOCARTA_ATM_PATHWAY%MSIGDB_C2%BIOCARTA_ATM_PATHWAY	HIF1_Q3%MSIGDB_C3%HIF1_Q3;NEUROG3_TARGET_GENES%MSIGDB_C3%NEUROG3_TARGET_GENES;COMP1_01%MSIGDB_C3%COMP1_01;FOXO1_01%MSIGDB_C3%FOXO1_01;TTCYNRGAA_STAT5B_01%MSIGDB_C3%TTCYNRGAA_STAT5B_01	disease + mutation	24170860	1
SRP032165_21	SRP032165_21	SRP032165: fibroblast. Sporadic ALS vs Familial ALS	Targeted degradation of sense and antisense C9orf72 RNA foci as therapy for amyotrophic lateral sclerosis and frontotemporal dementia (Multiplex Analysis of PolyA-linked Sequences)	SRA	SRP032165	10	diagnosis: Sporadic ALS:4	diagnosis: Familial ALS:6	Brain	1114	349	765		Male 10	MMP3;MMP12;EFNA5;ZNF536;PBX1;RNVU1-14;SNAI1;TWIST2;AKR1C1;COLEC12;CCN5;RBMS1;CCIN;FBLN5;PIRT	ACAN;TCF7L1;SRGN;IFI30;EGR1;LPCAT2;MAF;BST1;FGD4;BPGM;CHRDL1;CCDC190;GJA5;ALX4;FABP5P8	GLUCONEOGENESIS I%HUMANCYC%GLUCONEO-PWY;ALPHA6BETA4INTEGRIN%IOB%ALPHA6BETA4INTEGRIN;ANDROGENRECEPTOR%IOB%ANDROGENRECEPTOR;EGFR1%IOB%EGFR1;WNT%IOB%WNT	E12_Q6%MSIGDB_C3%E12_Q6;TAL1BETAITF2_01%MSIGDB_C3%TAL1BETAITF2_01;F10_TARGET_GENES%MSIGDB_C3%F10_TARGET_GENES;MEIS1_01%MSIGDB_C3%MEIS1_01;FOXJ2_01%MSIGDB_C3%FOXJ2_01	disease	24170860	1
SRP032165_22	SRP032165_22	SRP032165: fibroblast. Sporadic ALS vs Non-Neurologic Control	Targeted degradation of sense and antisense C9orf72 RNA foci as therapy for amyotrophic lateral sclerosis and frontotemporal dementia (Multiplex Analysis of PolyA-linked Sequences)	SRA	SRP032165	12	diagnosis: Sporadic ALS:4	diagnosis: Non-Neurologic Control:8	Brain	212	95	117		Female 4 ; Male 8	LMO7-AS1;PDLIM1;CPXM2;UAP1L1;VAC14;STEAP3;GDE1;ILK;CSTA;SLC9A3R1;BAG6;LMBR1L;POLM;VIT;WASH3P	MED6;CLIC6;NTM;JCAD;LIMCH1;OTUD3;MTND6P22;NBPF20;NSA2P7;BEND6;SPRED1;ZFYVE9;ZNF85;RSRC2;MIR99AHG	NEGATIVE REGULATION OF INTRACELLULAR SIGNAL TRANSDUCTION%GOBP%GO:1902532;NEGATIVE REGULATION OF MAPK CASCADE%GOBP%GO:0043409;TISSUE DEVELOPMENT%GOBP%GO:0009888;SUPRAMOLECULAR FIBER ORGANIZATION%GOBP%GO:0097435;REGULATION OF INTRACELLULAR SIGNAL TRANSDUCTION%GOBP%GO:1902531	TTANWNANTGGM_UNKNOWN%MSIGDB_C3%TTANWNANTGGM_UNKNOWN;WGGAATGY_TEF1_Q6%MSIGDB_C3%WGGAATGY_TEF1_Q6	disease	24170860	1
SRP032165_24	SRP032165_24	SRP032165: fibroblast. Familial ALS and Dementia vs Familial ALS	Targeted degradation of sense and antisense C9orf72 RNA foci as therapy for amyotrophic lateral sclerosis and frontotemporal dementia (Multiplex Analysis of PolyA-linked Sequences)	SRA	SRP032165	9	diagnosis: Familial ALS and Dementia:3	diagnosis: Familial ALS:6	Brain	2234	766	1468		Male 9	MMP3;MTCO1P28;MMP12;RPL10P15;GALNT15;RPL10P6;MTCO1P6;CCN5;PRR9;AKR1C1;COLEC12;CSMD2;GAPDHP35;TNFAIP6;SERPINB2	FOXC2;LIMS2;TRPV2;ACAN;EFEMP1;ETNK2;TCF7L1;RPP25;RPL10P7;FGD4;PROSER2;MAF;CCDC144A;SULF1;LGALS3BP	PHOSPHATIDYLGLYCEROL BIOSYNTHESIS II (NON-PLASTIDIC)%HUMANCYC%PWY4FS-8;CDP-DIACYLGLYCEROL BIOSYNTHESIS I%HUMANCYC%PWY-5667;TRIACYLGLYCEROL BIOSYNTHESIS%HUMANCYC%TRIGLSYN-PWY;PYRIMIDINE RIBONUCLEOTIDES <I>DE NOVO< I> BIOSYNTHESIS%HUMANCYC%PWY0-162;ANDROGENRECEPTOR%IOB%ANDROGENRECEPTOR	E12_Q6%MSIGDB_C3%E12_Q6;COMP1_01%MSIGDB_C3%COMP1_01;TAL1BETAITF2_01%MSIGDB_C3%TAL1BETAITF2_01;FOXO1_01%MSIGDB_C3%FOXO1_01;SETD7_TARGET_GENES%MSIGDB_C3%SETD7_TARGET_GENES	disease	24170860	6
SRP032165_25	SRP032165_25	SRP032165: fibroblast. Familial ALS and Dementia vs Non-Neurologic Control	Targeted degradation of sense and antisense C9orf72 RNA foci as therapy for amyotrophic lateral sclerosis and frontotemporal dementia (Multiplex Analysis of PolyA-linked Sequences)	SRA	SRP032165	11	diagnosis: Familial ALS and Dementia:3	diagnosis: Non-Neurologic Control:8	Brain	1326	714	612		Female 4 ; Male 7	STXBP6;MT-TW;ELN;SULF1;KCNK1;RPL10P3;EN1;RPL10P7;PLPP2;ANKRD1;FNDC1;MTCO1P15;OXTR;TIMP3;HAPLN1	MTCO1P28;RPL10P15;LCE2C;RPL10P6;GAPDHP35;PDLIM1;PLOD2;HLA-C;CASP1;MTATP8P1;MTCO1P6;MT-TY;AKR1B1;CPXM2;MMP12	GLUCONEOGENESIS I%HUMANCYC%GLUCONEO-PWY;TRIACYLGLYCEROL BIOSYNTHESIS%HUMANCYC%TRIGLSYN-PWY;CCR1%IOB%CCR1;ID%IOB%ID;TNFSF1%IOB%TNFSF1	TAL1BETAITF2_01%MSIGDB_C3%TAL1BETAITF2_01;TTCYNRGAA_STAT5B_01%MSIGDB_C3%TTCYNRGAA_STAT5B_01;MEIS1_01%MSIGDB_C3%MEIS1_01;E2F4DP1_01%MSIGDB_C3%E2F4DP1_01;TAAYNRNNTCC_UNKNOWN%MSIGDB_C3%TAAYNRNNTCC_UNKNOWN	disease	24170860	6
SRP032165_27	SRP032165_27	SRP032165: fibroblast. Sporadic ALS (C9orf72 expansion) vs Non-Neurologic Control	Targeted degradation of sense and antisense C9orf72 RNA foci as therapy for amyotrophic lateral sclerosis and frontotemporal dementia (Multiplex Analysis of PolyA-linked Sequences)	SRA	SRP032165	11	diagnosis: Sporadic ALS (C9orf72 expansion):3	diagnosis: Non-Neurologic Control:8	Brain	806	356	450		Female 4 ; Male 7	RPL10P15;RPL10P6;PDLIM1;KLF2;NEFM;PPP1R13L;HLA-C;ACTA2;ACTA2-AS1;PRELID1;TST;STEAP3;LMO7-AS1;ISG15;NEFL	TRNP1;ELN;RPL10P3;PSG4;KCNK1;PLPP2;TIMP3;ROR2;RPL10P7;SEMA3D;MFAP4;CLEC2B;PRAC2;JCAD;MKX	D-<I>MYO< I>-INOSITOL (1,4,5)-TRISPHOSPHATE BIOSYNTHESIS%HUMANCYC%PWY-6351;GLUTATHIONE-MEDIATED DETOXIFICATION I%HUMANCYC%PWY-4061;EGFR1%IOB%EGFR1;HEDGEHOG%IOB%HEDGEHOG;ID%IOB%ID	COMP1_01%MSIGDB_C3%COMP1_01;TAL1BETAITF2_01%MSIGDB_C3%TAL1BETAITF2_01;WTTGKCTG_UNKNOWN%MSIGDB_C3%WTTGKCTG_UNKNOWN;FOXJ2_01%MSIGDB_C3%FOXJ2_01;WCTCNATGGY_UNKNOWN%MSIGDB_C3%WCTCNATGGY_UNKNOWN	disease + mutation	24170860	6
SRP032165_28	SRP032165_28	SRP032165: fibroblast. Familial ALS vs Non-Neurologic Control	Targeted degradation of sense and antisense C9orf72 RNA foci as therapy for amyotrophic lateral sclerosis and frontotemporal dementia (Multiplex Analysis of PolyA-linked Sequences)	SRA	SRP032165	14	diagnosis: Familial ALS:6	diagnosis: Non-Neurologic Control:8	Brain	1281	545	736		Female 4 ; Male 10	COLEC12;KCNK1;TWIST2;MDK;SNAI1;PRRX2;MED6;SST;CACHD1;MFAP4;MTUS1;EFNA5;SGCB;DPT;MTND6P22	IFI30;PDLIM1;SRGN;SEL1L3;EFEMP1;GOLGA8B;NOTCH3;TES;LMO7-AS1;ISG15;PPP1R13L;RPP25;BST1;ACAN;IER3-AS1	GLUCONEOGENESIS I%HUMANCYC%GLUCONEO-PWY;CD40%IOB%CD40;EGFR1%IOB%EGFR1;EPO%IOB%EPO;HEDGEHOG%IOB%HEDGEHOG	E12_Q6%MSIGDB_C3%E12_Q6;COMP1_01%MSIGDB_C3%COMP1_01;TAL1BETAITF2_01%MSIGDB_C3%TAL1BETAITF2_01;FOXO1_01%MSIGDB_C3%FOXO1_01;E2F1_Q3_01%MSIGDB_C3%E2F1_Q3_01	disease	24170860	6
SRP032363_1	SRP032363_1	SRP032363: vascular cells. SENCR knockdown vs SENCR control	Identification and Initial Functional Characterization of SENCR, a Long Non-Coding RNA Enriched in Human Vascular Cells	SRA	SRP032363	6	genotype/variation: SENCR_knockdown:3	genotype/variation: SENCR_control:3	Muscle	3138	1312	1826		male 6	HECW2;DCBLD2;ALDH1A3;ITGA2;ABCA9;TFPI2;EVC;DSEL;AKR1C1;PLPP3;RGMB;RAB27B;COL13A1;HLA-B;HMGA1	ACTA2;TIMP3;TNFRSF11B;IGFBP3;ACTA2-AS1;TAGLN;PCSK7;CCN2;RCAN1;AMIGO2;COL11A1;TPM1;ENC1;MYH10;DDAH1	TRNA CHARGING%HUMANCYC%TRNA-CHARGING-PWY;GLUTATHIONE-MEDIATED DETOXIFICATION I%HUMANCYC%PWY-4061;GLUCONEOGENESIS I%HUMANCYC%GLUCONEO-PWY;GLYCOLYSIS I%HUMANCYC%GLYCOLYSIS;TRIACYLGLYCEROL BIOSYNTHESIS%HUMANCYC%TRIGLSYN-PWY	HIF1_Q3%MSIGDB_C3%HIF1_Q3;ZNF354B_TARGET_GENES%MSIGDB_C3%ZNF354B_TARGET_GENES;E12_Q6%MSIGDB_C3%E12_Q6;COMP1_01%MSIGDB_C3%COMP1_01;TAL1BETAITF2_01%MSIGDB_C3%TAL1BETAITF2_01	genetic modification	24578380	7
SRP032743_1	SRP032743_1	SRP032743: embryonic stem cells. Control vs LIN-41 siRNA #1	Identification of transcripts altered upon LIN-41 knockdown in human embryonic stem cells	SRA	SRP032743	6	transfection: LIN-41 siRNA #1:3	transfection: control:3	Stem Cell	2371	1154	1217		male 6	LIN28A;PHLDA1;SERPINB9;HTR7;IL17RD;ANP32B;ESRG;UTRN;SORT1;PTMA;AK4;INPP5F;BEND4;PHC1P1;SPTSSB	TRIM71;VIM;HNRNPA3;POLR3G;ABCA1;DICER1;KIF21A;ERBB2;HNRNPA3P6;S100A11;HNRNPA3P5;RTN4;RDX;VIM-AS1;VAT1L	SUPERPATHWAY OF D-<I>MYO< I>-INOSITOL (1,4,5)-TRISPHOSPHATE METABOLISM%HUMANCYC%PWY-6358;3-PHOSPHOINOSITIDE DEGRADATION%HUMANCYC%PWY-6368;SUPERPATHWAY OF CHOLESTEROL BIOSYNTHESIS%HUMANCYC%PWY66-5;ALPHA6BETA4INTEGRIN%IOB%ALPHA6BETA4INTEGRIN;ANDROGENRECEPTOR%IOB%ANDROGENRECEPTOR	HIF1_Q3%MSIGDB_C3%HIF1_Q3;COMP1_01%MSIGDB_C3%COMP1_01;TAL1BETAITF2_01%MSIGDB_C3%TAL1BETAITF2_01;FOXO1_01%MSIGDB_C3%FOXO1_01;SETD7_TARGET_GENES%MSIGDB_C3%SETD7_TARGET_GENES	treatment + genetic modification	24239284	7
SRP032743_2	SRP032743_2	SRP032743: embryonic stem cells. Control vs LIN-41 siRNA #2	Identification of transcripts altered upon LIN-41 knockdown in human embryonic stem cells	SRA	SRP032743	6	transfection: LIN-41 siRNA #2:3	transfection: control:3	Stem Cell	2114	1007	1107		male 6	MEIS1;LIN28A;INPP5F;B3GNT7;IL17RD;ESRG;PTMA;HMGB1;DNMT3B;PHC1;NORAD;PODXL;PHC1P1;AK4;CDK8	TRIM71;VIM;ABCA1;SFRP1;SLC1A3;S100A11;VIM-AS1;RGS5.1;BCAT1;FBN2;ODC1;PROM1;RDX;SIAH2;FRAS1	SUPERPATHWAY OF D-<I>MYO< I>-INOSITOL (1,4,5)-TRISPHOSPHATE METABOLISM%HUMANCYC%PWY-6358;3-PHOSPHOINOSITIDE DEGRADATION%HUMANCYC%PWY-6368;SUPERPATHWAY OF CHOLESTEROL BIOSYNTHESIS%HUMANCYC%PWY66-5;ALPHA6BETA4INTEGRIN%IOB%ALPHA6BETA4INTEGRIN;ANDROGENRECEPTOR%IOB%ANDROGENRECEPTOR	HIF1_Q3%MSIGDB_C3%HIF1_Q3;COMP1_01%MSIGDB_C3%COMP1_01;TAL1BETAITF2_01%MSIGDB_C3%TAL1BETAITF2_01;FOXO1_01%MSIGDB_C3%FOXO1_01;SETD7_TARGET_GENES%MSIGDB_C3%SETD7_TARGET_GENES	treatment + genetic modification	24239284	7
SRP032743_3	SRP032743_3	SRP032743: embryonic stem cells. LIN-41 siRNA #1 vs LIN-41 siRNA #2	Identification of transcripts altered upon LIN-41 knockdown in human embryonic stem cells	SRA	SRP032743	6	transfection: LIN-41 siRNA #2:3	transfection: LIN-41 siRNA #1:3	Stem Cell	372	121	251		male 6	MEIS1;HNRNPA3;HNRNPA3P6;GNA14;POLR3G;HNRNPA3P5;LINC00358;CDK2;RPL15;POLR3K;BBX;FLVCR1;DNMT3B;TNFRSF13C;SH3BGRL2	GABRB2;FZD7;TMEM30A;C13orf42;GCNT4;RGS5.1;SOX3;CCND2;PRTG;ITGB1;TPM1;PBRM1;SORT1;SLC2A3;CAPRIN2	CCR1%IOB%CCR1;EGFR1%IOB%EGFR1;ID%IOB%ID;M-CSF%IOB%M-CSF;TGF_BETA_RECEPTOR%IOB%TGF_BETA_RECEPTOR	COMP1_01%MSIGDB_C3%COMP1_01;FOXO1_01%MSIGDB_C3%FOXO1_01;SETD7_TARGET_GENES%MSIGDB_C3%SETD7_TARGET_GENES;E2F1_Q3_01%MSIGDB_C3%E2F1_Q3_01;F10_TARGET_GENES%MSIGDB_C3%F10_TARGET_GENES	treatment + genetic modification	24239284	1
SRP033095_1	SRP033095_1	SRP032743: IPF lung tissue. European vs Admixed or American ancestry	Transcriptome analysis reveals differential splicing events in IPF lung tissue	SRA	SRP033095	13	demographic group: Admixed or American ancestry:3	demographic group: European ancestry:10	Lung	49	33	16		Female 5 ; Male 8	LRRC59;IPO4;PRDX2;NME1;MIF;MIF-AS1;SEC61A1;PPIB;PLP2;PRXL2A;WDR77;H2BC18;HDLBP;MANF;PPP1R14B	RND1;CYS1;ACSM6;BTBD8;TMPRSS6;DUSP26;KCNJ1;ZNF285;RRN3P4;PKD1L1;C1QTNF7;ICAM4;SEMA5B;ZRANB2-AS2;KLK5			ancestry	24647608	1
SRP033117_16	SRP033117_16	SRP033117: Ataka cells. Uninduced vs induced reactivation for 24 hours	Global Bidirectional Transcription of the Epstein-Barr Virus Genome During Reactivation	SRA	SRP033117	6	time after induction: 24 hours:3	time after induction: 0 (uninduced):3	Spinal Cord	2817	2678	139		female 6	LIFR;PDE10A;BIN1;PPP1R9A;COL3A1;NEFM;ADAMTS3;SCN9A;DCC;PCDHA7;PCDHAC1;USP17L7;USP17L2;CYP1B1;MYO1B	GPD2;DEPTOR;NLRP7;HNRNPA1P70;MOCOS;CLIP4;PDLIM3;RNF144B;DPPA2;EVC2;TMEM178B;IFNG-AS1;NOLC1P1;CYBB;SGCD	PHOSPHATIDYLGLYCEROL BIOSYNTHESIS II (NON-PLASTIDIC)%HUMANCYC%PWY4FS-8;CDP-DIACYLGLYCEROL BIOSYNTHESIS I%HUMANCYC%PWY-5667;D-<I>MYO< I>-INOSITOL (1,3,4)-TRISPHOSPHATE BIOSYNTHESIS%HUMANCYC%PWY-6364;ALPHA6BETA4INTEGRIN%IOB%ALPHA6BETA4INTEGRIN;BDNF%IOB%BDNF	E12_Q6%MSIGDB_C3%E12_Q6;COMP1_01%MSIGDB_C3%COMP1_01;TAL1BETAITF2_01%MSIGDB_C3%TAL1BETAITF2_01;FOXO1_01%MSIGDB_C3%FOXO1_01;METHYLCYTOSINE_DIOXYGENASE_TET_UNIPROT_A0A023HHK9_UNREVIEWED_TARGET_GENES%MSIGDB_C3%METHYLCYTOSINE_DIOXYGENASE_TET_UNIPROT_A0A023HHK9_UNREVIEWED_TARGET_GENES	treatment	30080890	14
SRP033119_16	SRP033119_16	SRP033119: HEK293. Flag-Stau1-WT (65KDa Isoform) vs protein expressed: Flag-Stau1-Mutant (65KDa Isoform)	Transcriptome-wide mapping of human Staufen1 binding sites	SRA	SRP033119	13	protein expressed: Flag-Stau1-Mutant (65KDa Isoform):4	protein expressed: Flag-Stau1-WT (65KDa Isoform):9	Kidney	46	34	12		female 13	MMACHC;GATC;SMIM7;NGRN;PCLAF;EMP2;IFNAR1;CINP;TATDN3;NDUFC2;SPRYD7;DTD2;LSM11;TXNDC15;SKA1	CLK2;ACTN2;DDX11;MYO5B;SLC26A6;CPT1B;CDK5RAP3;DGCR8;RNU2-8P;SRRT;CHKB-CPT1B;CDK11B		BARX1_TARGET_GENES%MSIGDB_C3%BARX1_TARGET_GENES;TEAD2_TARGET_GENES%MSIGDB_C3%TEAD2_TARGET_GENES;ZSCAN30_TARGET_GENES%MSIGDB_C3%ZSCAN30_TARGET_GENES;ALKBH3_TARGET_GENES%MSIGDB_C3%ALKBH3_TARGET_GENES;ZNF146_TARGET_GENES%MSIGDB_C3%ZNF146_TARGET_GENES	treatment + genetic modification	24336223	10
SRP033351_1	SRP033351_1	SRP033351: airway smooth muscle. Dexamethasone vs Untreated	Human Airway Smooth Muscle Transcriptome Changes in Response to Asthma Medications	SRA	SRP033351	7	treatment: Untreated:3	treatment: Dexamethasone:4	Muscle	1665	800	865		female 2 ; male 5	FER1L6;ADAM12;TSLP;VCAM1;PIEZO2;LGR4;C4orf46;SLC6A9;FAM171B;TGFB2;RAP2B;KCTD12;NEK10;CIT;PRSS35	MT2A;MARCHF10;SPARCL1;MAOA;NEXN-AS1;FGD4;ADRA1B;MT2P1;TENT5B;MT1E;PER1;MT1X;NNMT;NEXN;TRNP1	SUPERPATHWAY OF INOSITOL PHOSPHATE COMPOUNDS%HUMANCYC%PWY-6371;SUPERPATHWAY OF D-<I>MYO< I>-INOSITOL (1,4,5)-TRISPHOSPHATE METABOLISM%HUMANCYC%PWY-6358;PHOSPHOLIPASES%HUMANCYC%LIPASYN-PWY;3-PHOSPHOINOSITIDE BIOSYNTHESIS%HUMANCYC%PWY-6352;ALPHA6BETA4INTEGRIN%IOB%ALPHA6BETA4INTEGRIN	E12_Q6%MSIGDB_C3%E12_Q6;COMP1_01%MSIGDB_C3%COMP1_01;TAL1BETAITF2_01%MSIGDB_C3%TAL1BETAITF2_01;FOXO1_01%MSIGDB_C3%FOXO1_01;E2F1_Q3_01%MSIGDB_C3%E2F1_Q3_01	treatment	24926665	7
SRP033351_2	SRP033351_2	SRP033351: airway smooth muscle. Dexamethasone vs Albuterol_Dexamethasone	Human Airway Smooth Muscle Transcriptome Changes in Response to Asthma Medications	SRA	SRP033351	8	treatment: Dexamethasone:4	treatment: Albuterol_Dexamethasone:4	Muscle	11	8	3		female 2 ; male 6	PDE4B;EPCAM;PLEKHO1;FZD8;ACTBP15;GCH1;MAP3K8;LYPD6B	HES1;EDRF1-DT;C9orf106	HALLMARK_TNFA_SIGNALING_VIA_NFKB%MSIGDB_C2%HALLMARK_TNFA_SIGNALING_VIA_NFKB;URETERIC BUD DEVELOPMENT%GOBP%GO:0001657;CELL MOTILITY%GOBP%GO:0048870;LOCOMOTION%GOBP%GO:0040011;LEUKOCYTE MIGRATION%GOBP%GO:0050900		treatment	24926665	10
SRP033351_4	SRP033351_4	SRP033351: airway smooth muscle. Untreated vs Albuterol_Dexamethasone	Human Airway Smooth Muscle Transcriptome Changes in Response to Asthma Medications	SRA	SRP033351	7	treatment: Untreated:3	treatment: Albuterol_Dexamethasone:4	Muscle	371	136	235		female 2 ; male 5	POU2F2;MX1;DNAJC22;MAP3K7CL;GRIN2A;LRRC15;TPX2;DNAI3;TUBAP14;MAP3K4-AS1;RAPGEF4;ETV4;CXCL12;AFF3;SORBS2	RTL3;ALOX15B;VGLL3;ADRA1B;CPED1;STEAP4;ASB5;WFDC1;COL11A1;DGKH;NKX6-2;PKDCC;PDLIM5;MINDY2;FGD4	SUPERPATHWAY OF D-<I>MYO< I>-INOSITOL (1,4,5)-TRISPHOSPHATE METABOLISM%HUMANCYC%PWY-6358;TGF_BETA_RECEPTOR%IOB%TGF_BETA_RECEPTOR;PID_P53_DOWNSTREAM_PATHWAY%MSIGDB_C2%PID_P53_DOWNSTREAM_PATHWAY;PID_SYNDECAN_4_PATHWAY%MSIGDB_C2%PID_SYNDECAN_4_PATHWAY;PID_HIF1_TFPATHWAY%MSIGDB_C2%PID_HIF1_TFPATHWAY	E12_Q6%MSIGDB_C3%E12_Q6;TAL1BETAITF2_01%MSIGDB_C3%TAL1BETAITF2_01;E2F1_Q3_01%MSIGDB_C3%E2F1_Q3_01;NFY_C%MSIGDB_C3%NFY_C;FOXJ2_01%MSIGDB_C3%FOXJ2_01	treatment	24926665	6
SRP033351_5	SRP033351_5	SRP033351: airway smooth muscle. Untreated vs Albuterol	Human Airway Smooth Muscle Transcriptome Changes in Response to Asthma Medications	SRA	SRP033351	7	treatment: Untreated:3	treatment: Albuterol:4	Muscle	500	330	170		female 2 ; male 5	CCDC178;KCNB2;KLHDC7B;HOXD8;SAMD12;SOX9;STON2;WNT2;CYP24A1;FAM149A;CLCA2;ITPKB;PKD1L2;PLAAT4;SFRP2	ACTG2;INHBA;MYOSLID;PLXNA4;SSB;MTSS2;CSRP1;PTGS1;UGCG;HSPB3;KCNK6;HAPLN3;MYL12-AS1;SHROOM2;HPD	SUPERPATHWAY OF INOSITOL PHOSPHATE COMPOUNDS%HUMANCYC%PWY-6371;SUPERPATHWAY OF D-<I>MYO< I>-INOSITOL (1,4,5)-TRISPHOSPHATE METABOLISM%HUMANCYC%PWY-6358;D-<I>MYO< I>-INOSITOL (1,3,4)-TRISPHOSPHATE BIOSYNTHESIS%HUMANCYC%PWY-6364;TRIACYLGLYCEROL BIOSYNTHESIS%HUMANCYC%TRIGLSYN-PWY;1D-<I>MYO< I>-INOSITOL HEXAKISPHOSPHATE BIOSYNTHESIS II (MAMMALIAN)%HUMANCYC%PWY-6362	E12_Q6%MSIGDB_C3%E12_Q6;COMP1_01%MSIGDB_C3%COMP1_01;FOXO1_01%MSIGDB_C3%FOXO1_01;E2F1_Q3_01%MSIGDB_C3%E2F1_Q3_01;F10_TARGET_GENES%MSIGDB_C3%F10_TARGET_GENES	treatment	24926665	6
SRP033432_3	SRP033432_3	SRP033432: parthenogenic stem cells. hpSC derived Neural Stem Cells vs hpSC derived Dopaminergic Neuron Precursors	Differential expression of human parthenogenic stem cells, neural stem cells and DA progenitors.	SRA	SRP033432	6	cell type: hpSC derived Neural Stem Cells:3	cell type: hpSC derived Dopaminergic Neuron Precursors:3	Brain	12346	6428	5918		female 6	SPRY2;FOXO1;ACSS2;COL6A2;COL4A1;ZIC2;COL18A1;SCUBE1;JARID2;MALT1;LPL;DOCK6;ITGB1P1;GRB10;NEDD9	DACH1;CELF4;SNAP25;PCDH17;DCC;JAG1;STARD13;PHF21B;MIAT;CDH7;SEZ6L;BRSK2;THSD7A;ATP9A;DCLK1	SUPERPATHWAY OF INOSITOL PHOSPHATE COMPOUNDS%HUMANCYC%PWY-6371;D-<I>MYO< I>-INOSITOL-5-PHOSPHATE METABOLISM%HUMANCYC%PWY-6367;PHOSPHATIDYLGLYCEROL BIOSYNTHESIS II (NON-PLASTIDIC)%HUMANCYC%PWY4FS-8;TRNA CHARGING%HUMANCYC%TRNA-CHARGING-PWY;SUPERPATHWAY OF D-<I>MYO< I>-INOSITOL (1,4,5)-TRISPHOSPHATE METABOLISM%HUMANCYC%PWY-6358	HIF1_Q3%MSIGDB_C3%HIF1_Q3;ZNF354B_TARGET_GENES%MSIGDB_C3%ZNF354B_TARGET_GENES;NEUROG3_TARGET_GENES%MSIGDB_C3%NEUROG3_TARGET_GENES;E12_Q6%MSIGDB_C3%E12_Q6;DIDO1_TARGET_GENES%MSIGDB_C3%DIDO1_TARGET_GENES	cell type	25839189	3
SRP033566_243	SRP033566_243	SRP033566: heart. Left ventricular added devices. No LVAD vs LVAD explantation	Comparative RNA-sequencing analysis of myocardial and circulating small RNAs in human heart failure and their utility as biomarkers [small RNA-seq]	SRA	SRP033566	41	lvad status: Explantation:5	lvad status: No LVAD:36	Heart	54	16	38		female 20 ; Unassigned 21	Y_RNA.239;MT-TV;Y_RNA.51;Y_RNA.122;RNY4P28;Y_RNA.158;MIR6810;Y_RNA.63;MIR1277;Y_RNA.95;MIR376B;RNY4P9;MIRLET7E;MT-ATP8;SNORD17	MIR1180;MIR208A;MIR206;SNORD89;MIR3120;NNAT;MIR208B;MIR193B;MIR30A;MIR7-2;MIR3529;DLEU2;ZNF860;RNA5SP263;SNORD15B			treatment	25012294	2
SRP033569_10	SRP033569_10	SRP033569: pluripotent stem cell. Retro-Virus Derived vs Sendai-Virus Derived	Epigenetic and transcriptional aberrations in human pluripotent stem cells reflect differences in reprogramming mechanisms [RNA-Seq]	SRA	SRP033569	9	cell line: Retro-Virus Derived:3	cell line: Sendai-Virus Derived:6	Stem Cell	446	428	18		female 9	CLEC4F;POTEC;LINC02568;MIR378D2HG;CD207;TRPV5;TRAV8-3;PRAME;PQLC1P1;LINC02112;ADORA3;LINC01219;IQCM;AKNAD1;RNA5S9	MEG3;MYF5;OLIG3;SP8;LINC00391;CFAP44;TCEAL5;CYCSP2;SNORA63C;IKBKB-DT;MAF;MOS;ANKRD20A19P;HOXA1;VGLL4	SENSORY PERCEPTION%REACTOME DATABASE ID RELEASE 76%9709957;OLFACTORY SIGNALING PATHWAY%REACTOME%R-HSA-381753.3;DETECTION OF CHEMICAL STIMULUS INVOLVED IN SENSORY PERCEPTION OF SMELL%GOBP%GO:0050911;POSITIVE REGULATION OF RECEPTOR SIGNALING PATHWAY VIA JAK-STAT%GOBP%GO:0046427;DETECTION OF CHEMICAL STIMULUS%GOBP%GO:0009593		cell type	25008523	10
SRP033569_1	SRP033569_1	SRP033569: pluripotent stem cell. Nuclear Transfer Derived vs IVF Derived	Epigenetic and transcriptional aberrations in human pluripotent stem cells reflect differences in reprogramming mechanisms [RNA-Seq]	SRA	SRP033569	12	cell line: IVF Derived:4	cell line: Nuclear Transfer Derived:8	Stem Cell	172	120	52		female 10 ; male 2	LRRC37A4P;ADGRG7;NOP56P1;PRPH2;POF1B;ZNF705D;PEG3;SOHLH2;FAM136BP;RPL9;TRIM49D1;GBP1P1;NCKAP5-AS2;TAS2R63P;VDR	LINC01291;S100A14;SLC36A1;RPL7P46;RPL7AP28;FLG-AS1;HLA-DQB1;GSTM1;RAMP2-AS1;KANSL1-AS1;GRPR;PNMA8A;NUTM2A-AS1;OLIG3;UQCRHL	PROTEIN SECRETION%GOBP%GO:0009306;PROTEIN LOCALIZATION TO EXTRACELLULAR REGION%GOBP%GO:0071692;ESTABLISHMENT OF PROTEIN LOCALIZATION TO EXTRACELLULAR REGION%GOBP%GO:0035592;VESICLE CARGO LOADING%GOBP%GO:0035459;DEFENSE RESPONSE TO OTHER ORGANISM%GOBP%GO:0098542		cell type	25008523	10
SRP033569_2	SRP033569_2	SRP033569: pluripotent stem cell. Nuclear Transfer Derived vs Retro-Virus Derived	Epigenetic and transcriptional aberrations in human pluripotent stem cells reflect differences in reprogramming mechanisms [RNA-Seq]	SRA	SRP033569	11	cell line: Retro-Virus Derived:3	cell line: Nuclear Transfer Derived:8	Stem Cell	698	78	620		female 11	LINC00707;SHOX2;SLITRK5;KDM7A-DT;LINC01410;LINC01139;PROS2P;GRIA4;TMEM107;RNU6-1109P;DPY19L2P2;GRM3;SAP30-DT;FAR2P4;SLC16A14	CR1L;PEG3;SDR42E1;ZNF662;ZNF492;ZNF528-AS1;ZFP42;MTCO3P27;ZNF528;ZNF560;C1GALT1C1L;MEG3;BST1;LINC02582;PIWIL2	GENE EXPRESSION (TRANSCRIPTION)%REACTOME DATABASE ID RELEASE 76%74160;NEGATIVE REGULATION OF CIRCADIAN RHYTHM%GOBP%GO:0042754;CELLULAR DEFENSE RESPONSE%GOBP%GO:0006968;NEGATIVE REGULATION OF AMINE TRANSPORT%GOBP%GO:0051953;DOUBLE-STRANDED DNA BINDING%GOMF%GO:0003690		cell type	25008523	1
SRP033569_3	SRP033569_3	SRP033569: pluripotent stem cell. Nuclear Transfer Derived vs Sendai-Virus Derived	Epigenetic and transcriptional aberrations in human pluripotent stem cells reflect differences in reprogramming mechanisms [RNA-Seq]	SRA	SRP033569	14	cell line: Sendai-Virus Derived:6	cell line: Nuclear Transfer Derived:8	Stem Cell	1607	853	754		female 14	ANGPTL7;PRAME;PCAT7;PROS2P;OR13H1;DUSP8P1;BNIP3P19;ASIC4-AS1;RN7SKP118;LINC00390;LINC00706;LBHD2;OR6B2;TPM2P1;NEUROG1	MEG3;ZNF439;ZNF662;LINC02864;PEG3;SNORD114-10;LINC00992;ZNF208;ZNF676;ZFP42;CTAG2;TCEAL5;CR1L;CLEC10A;NEUROG3	HALLMARK_EPITHELIAL_MESENCHYMAL_TRANSITION%MSIGDB_C2%HALLMARK_EPITHELIAL_MESENCHYMAL_TRANSITION;HALLMARK_COAGULATION%MSIGDB_C2%HALLMARK_COAGULATION;HALLMARK_ANGIOGENESIS%MSIGDB_C2%HALLMARK_ANGIOGENESIS;CADHERIN SIGNALING PATHWAY%PANTHER PATHWAY%P00012;ANTIMICROBIAL PEPTIDES%REACTOME%R-HSA-6803157.2	COMP1_01%MSIGDB_C3%COMP1_01;FOXO1_01%MSIGDB_C3%FOXO1_01;TATAAA_TATA_01%MSIGDB_C3%TATAAA_TATA_01;TGGAAA_NFAT_Q4_01%MSIGDB_C3%TGGAAA_NFAT_Q4_01;FREAC2_01%MSIGDB_C3%FREAC2_01	cell type	25008523	14
SRP033569_6	SRP033569_6	SRP033569: pluripotent stem cell. IVF Derived vs Retro-Virus Derived	Epigenetic and transcriptional aberrations in human pluripotent stem cells reflect differences in reprogramming mechanisms [RNA-Seq]	SRA	SRP033569	7	cell line: Retro-Virus Derived:3	cell line: IVF Derived:4	Stem Cell	212	86	126		female 5 ; male 2	LRRC37A4P;ADGRG7;VDR;LINC00824;LINC01936;LINC00836;LINC00707;NCKAP5-AS2;LINC02656;LINC01612;SOHLH2;NOP56P1;MTND6P21;AGTR2;CLDN16	LINC01291;CR1L;MEG3;PIWIL2;SDR42E1;SEC14L4;ZNF662;ZNF208;MTCO3P27;MIR656;RPL7AP28;FLG-AS1;NR1I2;MEG9;DENND2D	DOUBLE-STRANDED DNA BINDING%GOMF%GO:0003690;RNA POLYMERASE II TRANSCRIPTION REGULATORY REGION SEQUENCE-SPECIFIC DNA BINDING%GOMF%GO:0000977;DNA-BINDING TRANSCRIPTION FACTOR ACTIVITY%GOMF%GO:0003700;RNA POLYMERASE II CIS-REGULATORY REGION SEQUENCE-SPECIFIC DNA BINDING%GOMF%GO:0000978;TRANSCRIPTION REGULATORY REGION NUCLEIC ACID BINDING%GOMF%GO:0001067		cell type	25008523	10
SRP033569_7	SRP033569_7	SRP033569: pluripotent stem cell. IVF Derived vs Sendai-Virus Derived	Epigenetic and transcriptional aberrations in human pluripotent stem cells reflect differences in reprogramming mechanisms [RNA-Seq]	SRA	SRP033569	10	cell line: IVF Derived:4	cell line: Sendai-Virus Derived:6	Stem Cell	813	469	344		female 8 ; male 2	LRRC37A4P;ADGRG7;SLC1A1;VDR;DPT;GDNF;FGFBP3;FLVCR1-DT;SOHLH2;CHMP4BP1;FAM136BP;USP3-AS1;TBX4;LINC00824;CASP12	LINC01291;LINC02864;S100A14;OLIG3;DGAT2;SNORD114-10;ZNF662;POU3F4;PCDH8;SDR42E1;CPLX2;CD40;MEG9;ZNF208;MIR656	PID_ENDOTHELIN_PATHWAY%MSIGDB_C2%PID_ENDOTHELIN_PATHWAY;BIOCARTA_CARDIACEGF_PATHWAY%MSIGDB_C2%BIOCARTA_CARDIACEGF_PATHWAY;PID_AJDISS_2PATHWAY%MSIGDB_C2%PID_AJDISS_2PATHWAY;BIOCARTA_TH1TH2_PATHWAY%MSIGDB_C2%BIOCARTA_TH1TH2_PATHWAY;PID_AP1_PATHWAY%MSIGDB_C2%PID_AP1_PATHWAY	COMP1_01%MSIGDB_C3%COMP1_01;FOXO1_01%MSIGDB_C3%FOXO1_01;TAAYNRNNTCC_UNKNOWN%MSIGDB_C3%TAAYNRNNTCC_UNKNOWN;TATAAA_TATA_01%MSIGDB_C3%TATAAA_TATA_01;IGLV5_37_TARGET_GENES%MSIGDB_C3%IGLV5_37_TARGET_GENES	cell type	25008523	1
SRP034601_1	SRP034601_1	SRP034601: prostate cancer cell. WT (Luciferase) knockdown vs c-Jun knockdown	ERK signaling regulates opposing functions of JUN family transcription factors in prostate cancer cell migration	SRA	SRP034601	6	genotype/variation: WT (Luciferase knockdown control):3	genotype/variation: c-Jun knockdown:3	Skin	530	62	468		female 6	ANXA10;KLHL4;UNC5D;INSYN2B;AOX1;GBX2;CORO2B;SCN3A;PHACTR3;SERPINE1;RASGRP1;NTNG1;ABCA13;TMEM200C;GNL3LP1	SMOC1;SNORD14C;SNORA73A;RN7SKP176;SNORA73B;SNORD105B;RPPH1;S100A8;S100A9;NRAD1;SERPINB3;7SK;RN7SK;SNORA48;RNA5-8SN3	PID_DELTA_NP63_PATHWAY%MSIGDB_C2%PID_DELTA_NP63_PATHWAY;BIOCARTA_NUCLEARRS_PATHWAY%MSIGDB_C2%BIOCARTA_NUCLEARRS_PATHWAY;PID_TOLL_ENDOGENOUS_PATHWAY%MSIGDB_C2%PID_TOLL_ENDOGENOUS_PATHWAY;PID_AVB3_INTEGRIN_PATHWAY%MSIGDB_C2%PID_AVB3_INTEGRIN_PATHWAY;BIOCARTA_NO1_PATHWAY%MSIGDB_C2%BIOCARTA_NO1_PATHWAY	AML1_Q6%MSIGDB_C3%AML1_Q6;AR_03%MSIGDB_C3%AR_03;AML1_01%MSIGDB_C3%AML1_01;ISRE_01%MSIGDB_C3%ISRE_01;HES2_TARGET_GENES%MSIGDB_C3%HES2_TARGET_GENES	treatment + genetic modification	25332240	1
SRP034601_2	SRP034601_2	SRP034601: prostate cancer cell. WT (Luciferase) knockdown vs Jun-D knockdown	ERK signaling regulates opposing functions of JUN family transcription factors in prostate cancer cell migration	SRA	SRP034601	6	genotype/variation: WT (Luciferase knockdown control):3	genotype/variation: Jun-D knockdown:3	Skin	171	50	121		female 6	LYZ;MT-TG;CPA4;MT-TR;PGM5-AS1;SMIM31;TSPAN8;PCDH9-AS1;PGM5P4-AS1;CCL26;REG4;FGL2;ATG12P1;CEACAM6;LRFN5	DMBT1;PMEPA1;SMOC1;NYNRIN;GJB2;LTB;IGFBP3;PCSK9;PLXNA4;NCALD;MUC6;THBS1-AS1;IL6;GPR17;IGSF3	CXCR4%IOB%CXCR4;BIOCARTA_CYTOKINE_PATHWAY%MSIGDB_C2%BIOCARTA_CYTOKINE_PATHWAY;PID_IL4_2PATHWAY%MSIGDB_C2%PID_IL4_2PATHWAY;PID_AMB2_NEUTROPHILS_PATHWAY%MSIGDB_C2%PID_AMB2_NEUTROPHILS_PATHWAY;PID_INTEGRIN_A9B1_PATHWAY%MSIGDB_C2%PID_INTEGRIN_A9B1_PATHWAY	TATAAA_TATA_01%MSIGDB_C3%TATAAA_TATA_01;CREL_01%MSIGDB_C3%CREL_01;TGGAAA_NFAT_Q4_01%MSIGDB_C3%TGGAAA_NFAT_Q4_01;GGGNNTTTCC_NFKB_Q6_01%MSIGDB_C3%GGGNNTTTCC_NFKB_Q6_01;TGANTCA_AP1_C%MSIGDB_C3%TGANTCA_AP1_C	treatment + genetic modification	25332240	1
SRP034601_3	SRP034601_3	SRP034601: prostate cancer cell. Jun-C knockdown vs Jun-D knockdown	ERK signaling regulates opposing functions of JUN family transcription factors in prostate cancer cell migration	SRA	SRP034601	6	genotype/variation: Jun-D knockdown:3	genotype/variation: c-Jun knockdown:3	Skin	7	4	3		female 6	DIPK2B;SCN2B;MC5R;BMP5	LINC01165;VSTM4;POU5F1P3			treatment + genetic modification	25332240	2
SRP034634_4	SRP034634_4	SRP034634: pulmonary microvascular endothelial cells. Hypoxia exposure (8 hours) vs hypoxia exposure (24 hours)	Multiple waves of transcriptome changes during extended hypoxic induction in human pulmonary microvascular endothelial cells	SRA	SRP034634	6	hypoxia exposure: 8 hours:3	hypoxia exposure: 24 hours:3	Skin	9328	4287	5041		female 6	NQO1;IL1RL1;HLX;CCL23;ELMOD1;DEPP1;CYP26B1;TNFRSF1B;METTL7A;AGFG2;LYVE1;IGFBP1;FERMT3;SLC40A1;SELL	F3;IGFBP3;CA9;TGFBI;SYTL2;NDUFA4L2;ITGA11;INSIG1;CCL2;VEGFA;APLN;CCN1;GADD45B;C5orf46;SLC6A1	SUPERPATHWAY OF INOSITOL PHOSPHATE COMPOUNDS%HUMANCYC%PWY-6371;TRNA CHARGING%HUMANCYC%TRNA-CHARGING-PWY;SUPERPATHWAY OF D-<I>MYO< I>-INOSITOL (1,4,5)-TRISPHOSPHATE METABOLISM%HUMANCYC%PWY-6358;PHOSPHOLIPASES%HUMANCYC%LIPASYN-PWY;3-PHOSPHOINOSITIDE DEGRADATION%HUMANCYC%PWY-6368	HIF1_Q3%MSIGDB_C3%HIF1_Q3;ZNF354B_TARGET_GENES%MSIGDB_C3%ZNF354B_TARGET_GENES;E12_Q6%MSIGDB_C3%E12_Q6;DIDO1_TARGET_GENES%MSIGDB_C3%DIDO1_TARGET_GENES;COMP1_01%MSIGDB_C3%COMP1_01	treatment + timepoint	18048805	13
SRP034711_10	SRP034711_10	SRP034711: erythroblast. polychromatophilic erythroblasts vs orthochromatophilic erythroblasts	RNA-seq analysis of differentiating human erythroblasts	SRA	SRP034711	6	differentiation stage: polychromatophilic erythroblasts:3	differentiation stage: orthochromatophilic erythroblasts:3	Blood	5694	2839	2855		female 6	DTL;CDCA3;CLSPN;NCAPD3;LRRCC1;UBE2T;PCLAF;CENPF;ESCO2;CEP78;MELK;KNL1;PRIM1;NCAPG2;CENPI	PIM3;H2AC18;B3GNT8;RRAD;H2AC19;MUC20;BCAR3;ANKRD53;OLFML2B;H1-2;MRNIP;H2BC21;MGAT4B;TWF2;FTLP2	SUPERPATHWAY OF INOSITOL PHOSPHATE COMPOUNDS%HUMANCYC%PWY-6371;PHOSPHATIDYLGLYCEROL BIOSYNTHESIS II (NON-PLASTIDIC)%HUMANCYC%PWY4FS-8;SUPERPATHWAY OF D-<I>MYO< I>-INOSITOL (1,4,5)-TRISPHOSPHATE METABOLISM%HUMANCYC%PWY-6358;CDP-DIACYLGLYCEROL BIOSYNTHESIS I%HUMANCYC%PWY-5667;GLUCONEOGENESIS I%HUMANCYC%GLUCONEO-PWY	HIF1_Q3%MSIGDB_C3%HIF1_Q3;ZNF354B_TARGET_GENES%MSIGDB_C3%ZNF354B_TARGET_GENES;DIDO1_TARGET_GENES%MSIGDB_C3%DIDO1_TARGET_GENES;COMP1_01%MSIGDB_C3%COMP1_01;TAL1BETAITF2_01%MSIGDB_C3%TAL1BETAITF2_01	cell type + differentiation	NA - GSE53510	7
SRP034711_5	SRP034711_5	SRP034711: erythroblast. early basophilic erythroblasts vs late basophilic erythroblasts	RNA-seq analysis of differentiating human erythroblasts	SRA	SRP034711	6	differentiation stage: late basophilic erythroblasts:3	differentiation stage: early basophilic erythroblasts:3	Blood	18	4	14		female 6	PAPPA;PSORS1C1;PNMA8A;HOXB2	MLC1;OAF;PLXNC1;KIT;TMEM72;NTN1;ANKRD33B;IRF6;UBASH3A;FES;ITPR2;SMAD3;LAPTM4B;MATN2	EMBRYONIC ORGAN DEVELOPMENT%GOBP%GO:0048568;REGULATION OF CELLULAR COMPONENT MOVEMENT%GOBP%GO:0051270;REGULATION OF PLASMA MEMBRANE BOUNDED CELL PROJECTION ORGANIZATION%GOBP%GO:0120035;POSITIVE REGULATION OF NERVOUS SYSTEM DEVELOPMENT%GOBP%GO:0051962;MAMMARY GLAND EPITHELIUM DEVELOPMENT%GOBP%GO:0061180		cell type + differentiation	NA - GSE53510	1
SRP034711_6	SRP034711_6	SRP034711: erythroblast. early basophilic erythroblasts vs polychromatophilic erythroblasts	RNA-seq analysis of differentiating human erythroblasts	SRA	SRP034711	6	differentiation stage: polychromatophilic erythroblasts:3	differentiation stage: early basophilic erythroblasts:3	Blood	10545	4851	5694		female 6	CCNG2;NRXN3;RUNDC3A;MERTK;B3GNT8;RHOB;MAFF;ZFAND5;PRDM1;CLIC2;PDK4;ABTB2;MOCOS;ABHD4;RAB43	S100A4;P2RY8;RNF130;PTGR1;ZNF74;RRP9;FADS2;TMSB10;OAF;NTHL1;KRT13;HK2;VAT1;SLC10A4;FCGRT	SUPERPATHWAY OF INOSITOL PHOSPHATE COMPOUNDS%HUMANCYC%PWY-6371;PHOSPHATIDYLGLYCEROL BIOSYNTHESIS II (NON-PLASTIDIC)%HUMANCYC%PWY4FS-8;TRNA CHARGING%HUMANCYC%TRNA-CHARGING-PWY;SUPERPATHWAY OF D-<I>MYO< I>-INOSITOL (1,4,5)-TRISPHOSPHATE METABOLISM%HUMANCYC%PWY-6358;3-PHOSPHOINOSITIDE DEGRADATION%HUMANCYC%PWY-6368	HIF1_Q3%MSIGDB_C3%HIF1_Q3;ZNF354B_TARGET_GENES%MSIGDB_C3%ZNF354B_TARGET_GENES;E12_Q6%MSIGDB_C3%E12_Q6;DIDO1_TARGET_GENES%MSIGDB_C3%DIDO1_TARGET_GENES;TAL1BETAITF2_01%MSIGDB_C3%TAL1BETAITF2_01	cell type + differentiation	NA - GSE53510	9
SRP034711_7	SRP034711_7	SRP034711: erythroblast. early basophilic erythroblasts vs orthochromatophilic erythroblasts	RNA-seq analysis of differentiating human erythroblasts	SRA	SRP034711	6	differentiation stage: orthochromatophilic erythroblasts:3	differentiation stage: early basophilic erythroblasts:3	Blood	9655	4979	4676		female 6	B3GNT8;ZFP36;RRAD;PIK3IP1;VASN;SERPINE2;PELI2;H2AW;FTL;RHOC;PNKD;FTLP2;IQCN;SQSTM1;ATF3	CCNE1;HADH;UNG;SLFN11;THEM6;OXCT1;KRT13;FAM102B;PFAS;CDCA7L;CPVL;SKP2;FARSB;LDHB;HAUS1	SUPERPATHWAY OF INOSITOL PHOSPHATE COMPOUNDS%HUMANCYC%PWY-6371;D-<I>MYO< I>-INOSITOL-5-PHOSPHATE METABOLISM%HUMANCYC%PWY-6367;PHOSPHATIDYLGLYCEROL BIOSYNTHESIS II (NON-PLASTIDIC)%HUMANCYC%PWY4FS-8;TRNA CHARGING%HUMANCYC%TRNA-CHARGING-PWY;SUPERPATHWAY OF D-<I>MYO< I>-INOSITOL (1,4,5)-TRISPHOSPHATE METABOLISM%HUMANCYC%PWY-6358	HIF1_Q3%MSIGDB_C3%HIF1_Q3;ZNF354B_TARGET_GENES%MSIGDB_C3%ZNF354B_TARGET_GENES;NEUROG3_TARGET_GENES%MSIGDB_C3%NEUROG3_TARGET_GENES;E12_Q6%MSIGDB_C3%E12_Q6;DIDO1_TARGET_GENES%MSIGDB_C3%DIDO1_TARGET_GENES	cell type + differentiation	NA - GSE53510	9
SRP034711_8	SRP034711_8	SRP034711: erythroblast. late basophilic erythroblasts vs polychromatophilic erythroblasts	RNA-seq analysis of differentiating human erythroblasts	SRA	SRP034711	6	differentiation stage: polychromatophilic erythroblasts:3	differentiation stage: late basophilic erythroblasts:3	Blood	7871	3601	4270		female 6	CDKN1A;RUNDC3A;RGS16;HMOX1;MAP1A;ERRFI1;ABTB2;CLIC2;PANX2;EPAS1;ITGB5;CD274;CYP4F3;MLXIPL;ZNF746	ENG;APBB1IP;S100A4;KRT13;MAGED1;PRKAR1B;ANXA11;RRP9;NME1;KIT;ZNF74;RNF130;ATP5MC1;METTL1;ZNF512B	SUPERPATHWAY OF INOSITOL PHOSPHATE COMPOUNDS%HUMANCYC%PWY-6371;D-<I>MYO< I>-INOSITOL-5-PHOSPHATE METABOLISM%HUMANCYC%PWY-6367;PHOSPHATIDYLGLYCEROL BIOSYNTHESIS II (NON-PLASTIDIC)%HUMANCYC%PWY4FS-8;TRNA CHARGING%HUMANCYC%TRNA-CHARGING-PWY;SUPERPATHWAY OF D-<I>MYO< I>-INOSITOL (1,4,5)-TRISPHOSPHATE METABOLISM%HUMANCYC%PWY-6358	HIF1_Q3%MSIGDB_C3%HIF1_Q3;ZNF354B_TARGET_GENES%MSIGDB_C3%ZNF354B_TARGET_GENES;E12_Q6%MSIGDB_C3%E12_Q6;DIDO1_TARGET_GENES%MSIGDB_C3%DIDO1_TARGET_GENES;COMP1_01%MSIGDB_C3%COMP1_01	cell type + differentiation	NA - GSE53510	9
SRP034711_9	SRP034711_9	SRP034711: erythroblast. late basophilic erythroblasts vs orthochromatophilic erythroblasts	RNA-seq analysis of differentiating human erythroblasts	SRA	SRP034711	6	differentiation stage: orthochromatophilic erythroblasts:3	differentiation stage: late basophilic erythroblasts:3	Blood	11057	5483	5574		female 6	HMOX1;DEPP1;RUNDC3A;TCP11L2;TREML3P;TMCC2;PLCL2;H1-2;RUNDC3A-AS1;TRPV2;B3GNT8;H3C10;C1orf116;PCSK1N;PLCL2-AS1	TMC8;GASK1B;FADS2;SH3TC2;CCND2;AKAP1;ICA1;TIMP3;APLNR;RIPOR1;DLAT;PARVB;NHLRC3;NIPSNAP2;CABIN1	SUPERPATHWAY OF INOSITOL PHOSPHATE COMPOUNDS%HUMANCYC%PWY-6371;D-<I>MYO< I>-INOSITOL-5-PHOSPHATE METABOLISM%HUMANCYC%PWY-6367;PHOSPHATIDYLGLYCEROL BIOSYNTHESIS II (NON-PLASTIDIC)%HUMANCYC%PWY4FS-8;TRNA CHARGING%HUMANCYC%TRNA-CHARGING-PWY;SUPERPATHWAY OF D-<I>MYO< I>-INOSITOL (1,4,5)-TRISPHOSPHATE METABOLISM%HUMANCYC%PWY-6358	HIF1_Q3%MSIGDB_C3%HIF1_Q3;ZNF354B_TARGET_GENES%MSIGDB_C3%ZNF354B_TARGET_GENES;NEUROG3_TARGET_GENES%MSIGDB_C3%NEUROG3_TARGET_GENES;E12_Q6%MSIGDB_C3%E12_Q6;DIDO1_TARGET_GENES%MSIGDB_C3%DIDO1_TARGET_GENES	cell type + differentiation	NA - GSE53510	9
SRP034873_10	SRP034873_10	SRP034873: breast cancer tissue. doxycycline concentration (5 ng/ml) vs doxycycline concentration (25 ng/ml)	The RNA-binding protein RBM47 suppresses metastatic breast cancer progression	SRA	SRP034873	6	doxycycline concentration: 5 ng/ml:3	doxycycline concentration: 25 ng/ml:3	Breast	131	83	48		female 6	LINC00276;PRKCB;RPL12P9;POM121L8P;VCX3A;LINC00305;RPL36P1;COPS8P1;SNRPEP8;RPS28P8;OR7E157P;MTND3P4;Y_RNA.20;H3P20;H3P34	PRKX-AS1;RNU6-1289P;MTCO2P32;ANKRD49P2;HMGN2P34;RPS29P26;RNU6-1340P;RNU4-92P;Metazoa_SRP.33;SERPINA6;FGF21;RNU1-91P;MRS2P1;CEACAM8;RNA5SP243	SNRNA PROCESSING%GOBP%GO:0016180;SNRNA METABOLIC PROCESS%GOBP%GO:0016073;NCRNA 3'-END PROCESSING%GOBP%GO:0043628;SNRNA 3'-END PROCESSING%GOBP%GO:0034472;INTEGRATOR COMPLEX%GOCC%GO:0032039		treatment	24898756	2
SRP034873_1	SRP034873_1	SRP034873: breast cancer tissue. doxycycline concentration (1 ng/ml) vs doxycycline concentration (0 ng/ml)	The RNA-binding protein RBM47 suppresses metastatic breast cancer progression	SRA	SRP034873	6	doxycycline concentration: 1 ng/ml:3	doxycycline concentration: 0 ng/ml:3	Breast	51	30	21		female 6	ENO1P3;LINC00243;Metazoa_SRP.19;SNORA50A;SNORA50A.1;GPR34;MKRN4P;ZBED2;SRL;HIGD1AP16;FAM133EP;SIT1;RN7SL388P;EBF1;WWC2-AS1	MIR133A1HG;RN7SL587P;NDUFAF4P1;DYNLT3P2;MIR454;C1orf194;PTPRJ-AS1;CASC18;HCAR3;NETO2;TEX38;SUPT4H1P1;MTND5P2;ANKRD7;RFPL4B			treatment	24898756	10
SRP034873_2	SRP034873_2	SRP034873: breast cancer tissue. doxycycline concentration (1 ng/ml) vs doxycycline concentration (2.5 ng/ml)	The RNA-binding protein RBM47 suppresses metastatic breast cancer progression	SRA	SRP034873	6	doxycycline concentration: 2.5 ng/ml:3	doxycycline concentration: 1 ng/ml:3	Breast	57	33	24		female 6	AQP5;RNF148;TNRC6B-DT;NETO2;PDE6H;CDKL4;SPINK13;PIMREGP3;OSTCP5;TM4SF18;PPIAP44;FASLG;PTPRJ-AS1;TRGV9;LINC00528	ZBED2;SRL;Y_RNA.30;SIT1;SCGB2B3P;INGX;LINC01988;SOX30;FAM204CP;CCL15-CCL14;HSPE1P11;RPL31P58;RPS3AP35;RBPMS2P1;ARHGAP26-AS1			treatment	24898756	10
SRP034873_5	SRP034873_5	SRP034873: breast cancer tissue. doxycycline concentration (0 ng/ml) vs doxycycline concentration (2.5 ng/ml)	The RNA-binding protein RBM47 suppresses metastatic breast cancer progression	SRA	SRP034873	6	doxycycline concentration: 2.5 ng/ml:3	doxycycline concentration: 0 ng/ml:3	Breast	46	28	18		female 6	SOST;ABCB1;MUC13;Metazoa_SRP.23;CALR4P;CXCL10;IPMKP1;LINC00535;FCF1P5;FOLR3;RBM47;KRT16P4;PIMREGP3;CFTR;NLRP6	POLHP1;ATP12A;RPL31P58;RBPMS2P1;PCBP3-AS1;RN7SL623P;ERG;TEX38;SMYD3-IT1;EPO;IL5;BSNDP2;METTL24;MTCO3P11;OR7E16P			treatment	24898756	2
SRP034873_6	SRP034873_6	SRP034873: breast cancer tissue. doxycycline concentration (0 ng/ml) vs doxycycline concentration (5 ng/ml)	The RNA-binding protein RBM47 suppresses metastatic breast cancer progression	SRA	SRP034873	6	doxycycline concentration: 5 ng/ml:3	doxycycline concentration: 0 ng/ml:3	Breast	172	138	34		female 6	RBM47;DNAJA2-DT;RGS18;Metazoa_SRP.24;RPL21P127;LINC00243;RPL37P3;RPL12P9;CYCSP42;POM121L1P;POM121L8P;LINC00305;RPL36P1;RPS8P6;SNRPEP8	FGA;CRP;MIR133A1HG;PITPNM2-AS1;BEND2;RAD54L2P1;RNU6-1340P;PPP1R8P1;PRELID3BP8;RN7SKP174;RN7SL58P;FMO9P;KLF2P4;MIR3139;RN7SL66P	SNRNA PROCESSING%GOBP%GO:0016180;SNRNA METABOLIC PROCESS%GOBP%GO:0016073;NCRNA 3'-END PROCESSING%GOBP%GO:0043628;SNRNA 3'-END PROCESSING%GOBP%GO:0034472;INTEGRATOR COMPLEX%GOCC%GO:0032039		treatment	24898756	2
SRP034873_7	SRP034873_7	SRP034873: breast cancer tissue. doxycycline concentration (0 ng/ml) vs doxycycline concentration (25 ng/ml)	The RNA-binding protein RBM47 suppresses metastatic breast cancer progression	SRA	SRP034873	6	doxycycline concentration: 25 ng/ml:3	doxycycline concentration: 0 ng/ml:3	Breast	62	42	20		female 6	RBM47;RGS18;GABRA3;PPIAP45;FAM66E;RPL21P127;U3.6;LINC02336;CALR4P;LINC00243;YTHDF1P1;SOST;EFCAB6;PIMREGP3;LINC02111	FGA;LRRC37A9P;ATP12A;GXYLT1P4;NDUFAF4P1;SNRPGP4;HCAR3;SLC35F3-AS1;ELOCP33;RN7SL846P;RNA5SP165;TEX38;LINC02755;YWHAQP6;ORM1	CHEMOKINE RECEPTORS BIND CHEMOKINES%REACTOME%R-HSA-380108.3;GPCR DOWNSTREAM SIGNALLING%REACTOME DATABASE ID RELEASE 76%388396;G ALPHA (I) SIGNALLING EVENTS%REACTOME DATABASE ID RELEASE 76%418594;SIGNALING BY GPCR%REACTOME DATABASE ID RELEASE 76%372790;INTERLEUKIN-10 SIGNALING%REACTOME DATABASE ID RELEASE 76%6783783	HNF1_Q6%MSIGDB_C3%HNF1_Q6;HNF1_01%MSIGDB_C3%HNF1_01	treatment	24898756	2
SRP034873_8	SRP034873_8	SRP034873: breast cancer tissue. doxycycline concentration (2.5 ng/ml) vs doxycycline concentration (5 ng/ml)	The RNA-binding protein RBM47 suppresses metastatic breast cancer progression	SRA	SRP034873	6	doxycycline concentration: 5 ng/ml:3	doxycycline concentration: 2.5 ng/ml:3	Breast	120	106	14		female 6	ECEL1P2;SOX30;CYCSP42;POM121L1P;POM121L8P;LINC00305;RPL36P1;COPS8P1;RPS28P8;CDYLP1;OR7E157P;Y_RNA.24;H3P34;RN7SL356P;PF4V1	FGA;RBP4;CRP;GC;MTFR2P1;OR7E1P;CBY3;RPL14P6;ANKRD20A17P;RPL34P23;PCSK6-AS1;CA7;ALB;CIR1P2	HALLMARK_XENOBIOTIC_METABOLISM%MSIGDB_C2%HALLMARK_XENOBIOTIC_METABOLISM;COMMON PATHWAY OF FIBRIN CLOT FORMATION%REACTOME%R-HSA-140875.4;REGULATION OF TUBE DIAMETER%GOBP%GO:0035296;DEFENSE RESPONSE TO BACTERIUM%GOBP%GO:0042742;POSITIVE REGULATION OF SECRETION BY CELL%GOBP%GO:1903532	HNF1_C%MSIGDB_C3%HNF1_C	treatment	24898756	2
SRP035599_43	SRP035599_43	SRP035599: lymphoblastoid cell line. Mbuti Pygmy population vs Maya population	Transcriptome Sequencing from Diverse Human Populations Reveals Differentiated Regulatory Architecture	SRA	SRP035599	11	population: Mbuti Pygmy:5	population: Maya:6	Blood	1516	751	765		female 7 ; male 4	MTCO1P40;TMEM176A;NMNAT3;THNSL2;EFNA5;PLA2G4C;MESP1;IFI30;MIR3150BHG;CPEB1;RPL27AP;UPK2;MUC12;RPS26P3;SLC35F3	NUDT16L2P;MT-TD;PTPRC;LRRC37A3;SNORD25;BMPR1AP2;MCM9;ICAM5;RFPL1;ZNF137P;ARL14EPP1;PNRC2P1;RUNX3-AS1;MYBPC2;ALDH5A1			ancestry	25121757	6
SRP035599_44	SRP035599_44	SRP035599: lymphoblastoid cell line. Mbuti Pygmy population vs Pathan population	Transcriptome Sequencing from Diverse Human Populations Reveals Differentiated Regulatory Architecture	SRA	SRP035599	12	population: Mbuti Pygmy:5	population: Pathan:7	Blood	207	111	96		female 6 ; male 6	KBTBD11;NLRP2;RNU6-969P;PLIN4;PTHLH;TLR3;NEFH;RPL27AP3;TMPRSS6;FOXG1;FAM227A;TMEM88;ASRGL1;LRRC37A3;MAFA-AS1	MTCO1P40;MTND4P12;EEF1A1P36;NR2F2;RPL10P9;BCL11B;NOTCH2NLA;IL12RB2;NMNAT3;EFNA5;RBP1;PADI2;PRR18;BBS9;CREB3L1	CCR9%IOB%CCR9;HALLMARK_ESTROGEN_RESPONSE_EARLY%MSIGDB_C2%HALLMARK_ESTROGEN_RESPONSE_EARLY;HALLMARK_INFLAMMATORY_RESPONSE%MSIGDB_C2%HALLMARK_INFLAMMATORY_RESPONSE;HALLMARK_ANDROGEN_RESPONSE%MSIGDB_C2%HALLMARK_ANDROGEN_RESPONSE;CADHERIN SIGNALING PATHWAY%PANTHER PATHWAY%P00012	GATAAGR_GATA_C%MSIGDB_C3%GATAAGR_GATA_C;TGACATY_UNKNOWN%MSIGDB_C3%TGACATY_UNKNOWN;EVI1_04%MSIGDB_C3%EVI1_04;ZNF257_TARGET_GENES%MSIGDB_C3%ZNF257_TARGET_GENES;PBX1_02%MSIGDB_C3%PBX1_02	ancestry	25121757	10
SRP035599_45	SRP035599_45	SRP035599: lymphoblastoid cell line. Mbuti Pygmy population vs Cambodian population	Transcriptome Sequencing from Diverse Human Populations Reveals Differentiated Regulatory Architecture	SRA	SRP035599	12	population: Mbuti Pygmy:5	population: Cambodian:7	Blood	370	230	140		female 5 ; male 7	MTND4P12;MTCO1P40;RPL10P6;RPL10P9;RNF2P1;MTND1P23;ZNHIT2;RPL27AP;BLOC1S3;PHYHD1;DCXR;BORCS6;DBIL5P;H2AJ;ZNF837	NUDT16L2P;HERC2P2;TTF2;MT-TD;CTAGE6;FRK;ARL14EPP1;FAM167A;BEND5;TAGAP;MTRNR2L8;SIGLEC5;ASRGL1;RAMP1;RAP2C-AS1	NONSENSE MEDIATED DECAY (NMD) INDEPENDENT OF THE EXON JUNCTION COMPLEX (EJC)%REACTOME DATABASE ID RELEASE 76%975956;EUKARYOTIC TRANSLATION ELONGATION%REACTOME%R-HSA-156842.2;EUKARYOTIC TRANSLATION TERMINATION%REACTOME DATABASE ID RELEASE 76%72764;FORMATION OF A POOL OF FREE 40S SUBUNITS%REACTOME DATABASE ID RELEASE 76%72689;SELENOCYSTEINE SYNTHESIS%REACTOME%R-HSA-2408557.2		ancestry	25121757	1
SRP035599_46	SRP035599_46	SRP035599: lymphoblastoid cell line. Mbuti Pygmy population vs San population	Transcriptome Sequencing from Diverse Human Populations Reveals Differentiated Regulatory Architecture	SRA	SRP035599	8	population: San:3	population: Mbuti Pygmy:5	Blood	1374	836	538		female 2 ; male 6	RORA-AS1;MTCO2P2;ZNF90P1;RN7SL123P;Y_RNA.18;RPL21P90;STK16P1;RN7SL842P;EGFEM1P;GAD1;LRRFIP1P1;RN7SL731P;MORN1;TBCAP3;RPS27AP12	LINC01291;ROBO1;TXNIP;TBC1D8;NR2F2;GPR84;GJB2;RPL7AP50;KCNA1;EIF3LP2;ZNF354C;RASSF3;NUDT12;LILRB4;IL23A			ancestry	25121757	6
SRP035599_47	SRP035599_47	SRP035599: lymphoblastoid cell line. Mbuti Pygmy population vs Mozabite population	Transcriptome Sequencing from Diverse Human Populations Reveals Differentiated Regulatory Architecture	SRA	SRP035599	12	population: Mbuti Pygmy:5	population: Mozabite:7	Blood	713	376	337		female 5 ; male 7	CA3-AS1;RIPPLY3;CEMIP2;CLDN9;ASPH;SCML4;ASRGL1;DEPDC7;NUDT16L2P;SHANK2;LINC02390;CD96;MAP3K4-AS1;CNKSR3;FRK	MTCO1P40;SLC12A8;FFAR2;MTND1P23;BTNL9;IGF2BP1;DEGS2;CD33;FHOD3;TPBG;PIEZO2;APBB1;AFAP1L2;ROBO1;DMKN	BDNF%IOB%BDNF;EGFR1%IOB%EGFR1;BIOCARTA_DC_PATHWAY%MSIGDB_C2%BIOCARTA_DC_PATHWAY;PID_IGF1_PATHWAY%MSIGDB_C2%PID_IGF1_PATHWAY;BIOCARTA_EDG1_PATHWAY%MSIGDB_C2%BIOCARTA_EDG1_PATHWAY	F10_TARGET_GENES%MSIGDB_C3%F10_TARGET_GENES;TTCYNRGAA_STAT5B_01%MSIGDB_C3%TTCYNRGAA_STAT5B_01;WTTGKCTG_UNKNOWN%MSIGDB_C3%WTTGKCTG_UNKNOWN;SMTTTTGT_UNKNOWN%MSIGDB_C3%SMTTTTGT_UNKNOWN;TATAAA_TATA_01%MSIGDB_C3%TATAAA_TATA_01	ancestry	25121757	1
SRP035599_48	SRP035599_48	SRP035599: lymphoblastoid cell line. Mbuti Pygmy population vs Yakut population	Transcriptome Sequencing from Diverse Human Populations Reveals Differentiated Regulatory Architecture	SRA	SRP035599	10	population: Yakut:5	population: Mbuti Pygmy:5	Blood	200	56	144		female 4 ; male 6	SIGLEC5;SIGLEC5.1;NUDT16L2P;BEND5;COL24A1;JAG1;LINC00173;SULT1C4;LINC02765;PNMA6B;ZNF697;RAMP1;POLQ;ZNF124;NLRP2	MTCO1P57;DIRAS1;TRIM51;MTCO1P40;SERPINA11;FCRL3;NPR3;MXRA7;FHOD3;ROBO1;PHYHD1;LINC01551;NRG2;IQCE;CD24	PID_INTEGRIN2_PATHWAY%MSIGDB_C2%PID_INTEGRIN2_PATHWAY;BETA2 INTEGRIN CELL SURFACE INTERACTIONS%PATHWAY INTERACTION DATABASE NCI-NATURE CURATED DATA%BETA2 INTEGRIN CELL SURFACE INTERACTIONS;SEALING OF THE NUCLEAR ENVELOPE (NE) BY ESCRT-III%REACTOME%R-HSA-9668328.1;CARBOXYTERMINAL POST-TRANSLATIONAL MODIFICATIONS OF TUBULIN%REACTOME%R-HSA-8955332.1;REGULATED EXOCYTOSIS%GOBP%GO:0045055		ancestry	25121757	1
SRP035599_49	SRP035599_49	SRP035599: lymphoblastoid cell line. Maya population vs Pathan population	Transcriptome Sequencing from Diverse Human Populations Reveals Differentiated Regulatory Architecture	SRA	SRP035599	13	population: Maya:6	population: Pathan:7	Blood	1972	855	1117		female 9 ; male 4	FLJ20021;C1QTNF4;IFITM3P7;RN7SL199P;MRPS21;EEF1DP8;ENTPD3-AS1;FAM215B;RNU6-969P;EIF4EBP1;MMP24;STAB1;MIR4516;SNHG17;LINC00513	UTP20;KCTD12;TOPBP1;TMTC4;PTPRC;GCOM1;TM7SF3;CEP192;LY75-CD302;NUP160;SPTLC1;KIDINS220;RBL2;USP25;WNK1	FATTY ACID &BETA;-OXIDATION I%HUMANCYC%FAO-PWY;3-PHOSPHOINOSITIDE BIOSYNTHESIS%HUMANCYC%PWY-6352;ALPHA6BETA4INTEGRIN%IOB%ALPHA6BETA4INTEGRIN;BDNF%IOB%BDNF;CXCR4%IOB%CXCR4	HIF1_Q3%MSIGDB_C3%HIF1_Q3;ZNF354B_TARGET_GENES%MSIGDB_C3%ZNF354B_TARGET_GENES;DIDO1_TARGET_GENES%MSIGDB_C3%DIDO1_TARGET_GENES;SETD7_TARGET_GENES%MSIGDB_C3%SETD7_TARGET_GENES;E2F1_Q3_01%MSIGDB_C3%E2F1_Q3_01	ancestry	25121757	1
SRP035599_50	SRP035599_50	SRP035599: lymphoblastoid cell line. Maya population vs Cambodian population	Transcriptome Sequencing from Diverse Human Populations Reveals Differentiated Regulatory Architecture	SRA	SRP035599	13	population: Maya:6	population: Cambodian:7	Blood	277	100	177		female 8 ; male 5	PCDHA6;S100B;LOXL4;MUC4;FUT8-AS1;SYT12;TMEM121;ARRDC3;ELAVL3;HCG24;LINC00943;METTL7A;KCNC3;SETBP1;ANKLE1	THNSL2;UNC93B6;IFNA6;SLC35D2;LRRFIP1;PRRX1;FGF11;DLL1;SCIRT;CD300A;AGTRAP;KCNA1;HLA-DQB1;SLC25A26;MORC1	PID_IL4_2PATHWAY%MSIGDB_C2%PID_IL4_2PATHWAY;HALLMARK_ESTROGEN_RESPONSE_EARLY%MSIGDB_C2%HALLMARK_ESTROGEN_RESPONSE_EARLY;HALLMARK_KRAS_SIGNALING_UP%MSIGDB_C2%HALLMARK_KRAS_SIGNALING_UP;HALLMARK_HEDGEHOG_SIGNALING%MSIGDB_C2%HALLMARK_HEDGEHOG_SIGNALING;HALLMARK_TNFA_SIGNALING_VIA_NFKB%MSIGDB_C2%HALLMARK_TNFA_SIGNALING_VIA_NFKB	COMP1_01%MSIGDB_C3%COMP1_01;E2F1_Q3_01%MSIGDB_C3%E2F1_Q3_01;WTTGKCTG_UNKNOWN%MSIGDB_C3%WTTGKCTG_UNKNOWN;SKIL_TARGET_GENES%MSIGDB_C3%SKIL_TARGET_GENES;GLI1_TARGET_GENES%MSIGDB_C3%GLI1_TARGET_GENES	ancestry	25121757	1
SRP035599_51	SRP035599_51	SRP035599: lymphoblastoid cell line. Maya population vs San population	Transcriptome Sequencing from Diverse Human Populations Reveals Differentiated Regulatory Architecture	SRA	SRP035599	9	population: San:3	population: Maya:6	Blood	269	77	192		female 5 ; male 4	HLA-DQB1-AS1;RIMBP3;C20orf204;NFIB;MTCO1P40;SOX18;TEX13D;COL4A2;TMEM121B;HLA-DQB1;SOGA3;MPRIP-AS1;APLN;H4C6;PLA2G4C	FLJ36000;RHOD;CCDC85A;KCNV2;EMP1;TSKU;MED13L;BNIP3P17;PLPPR3;LINC00242;SALL3;PCDHA12;SETD7;STUM;TERT	PHOSPHORYLATION OF CD3 AND TCR ZETA CHAINS%REACTOME DATABASE ID RELEASE 76%202427;INTEGRAL COMPONENT OF PLASMA MEMBRANE%GOCC%GO:0005887;INTRINSIC COMPONENT OF PLASMA MEMBRANE%GOCC%GO:0031226;UBIQUITIN-LIKE PROTEIN-SPECIFIC PROTEASE ACTIVITY%GOMF%GO:0019783;OMEGA PEPTIDASE ACTIVITY%GOMF%GO:0008242		ancestry	25121757	10
SRP035599_52	SRP035599_52	SRP035599: lymphoblastoid cell line. Maya population vs Mozabite population	Transcriptome Sequencing from Diverse Human Populations Reveals Differentiated Regulatory Architecture	SRA	SRP035599	13	population: Maya:6	population: Mozabite:7	Blood	2494	1359	1135		female 8 ; male 5	LINC01291;PLAC8;FLJ20021;IFITM2;CSTB;CALCOCO2;WFDC2;CAMTA1;IFITM1;TTC9C;H2BC9;H2AC20;SH2D7;TUBB2A;H4C13	IL9RP3;CAMKK2;ASTL;FAM167A;PURPL;WASF4P;NAALADL2-AS2;AK4P3;ZNF699;ZBTB38;IQCN;AK4P1;LINC01234;SH3BGRL2;FES	GLUCONEOGENESIS I%HUMANCYC%GLUCONEO-PWY;EGFR1%IOB%EGFR1;ID%IOB%ID;NOTCH%IOB%NOTCH;PID_ERA_GENOMIC_PATHWAY%MSIGDB_C2%PID_ERA_GENOMIC_PATHWAY	CASP8AP2_TARGET_GENES%MSIGDB_C3%CASP8AP2_TARGET_GENES;ZFHX3_TARGET_GENES%MSIGDB_C3%ZFHX3_TARGET_GENES;STTTCRNTTT_IRF_Q6%MSIGDB_C3%STTTCRNTTT_IRF_Q6;NKX2_2_TARGET_GENES%MSIGDB_C3%NKX2_2_TARGET_GENES;FOXD3_TARGET_GENES%MSIGDB_C3%FOXD3_TARGET_GENES	ancestry	25121757	7
SRP035599_53	SRP035599_53	SRP035599: lymphoblastoid cell line. Maya population vs Yakut population	Transcriptome Sequencing from Diverse Human Populations Reveals Differentiated Regulatory Architecture	SRA	SRP035599	11	population: Yakut:5	population: Maya:6	Blood	68	26	42		female 7 ; male 4	THNSL2;ST6GALNAC3;TIAF1;DPYSL4;FAM110B;OCSTAMP;RASIP1;MRPL35P3;GAPDHP42;RAB33A;POU2AF1;RNU4-47P;ANKRD36;PFN1P1;ATP6V0E2-AS1	FSIP2;RDH8;TFCP2L1;PCDHB18P;DIO3;MAFA;USH2A;USP17L21;IQCN;POF1B;GFPT2;PLK2;ZSWIM6;ZNF415;CRADD		PAX4_04%MSIGDB_C3%PAX4_04	ancestry	25121757	10
SRP035599_54	SRP035599_54	SRP035599: lymphoblastoid cell line. Pathan population vs Cambodian population	Transcriptome Sequencing from Diverse Human Populations Reveals Differentiated Regulatory Architecture	SRA	SRP035599	14	population: Pathan:7	population: Cambodian:7	Blood	634	236	398		female 7 ; male 7	NPAS1;SFN;CBARP;METTL7A;TLCD1;ANKRD24;IQCN;CNKSR1;PIGR;PIK3CD-AS2;DHRS2;FBLL1;S100A10;IGLJ1;SMPD4BP	NR2F2;IL12RB2;SAMD4A;ITGB3;UTS2;TTF2;DMXL2;NEDD9;FEZ1;SFMBT2;PRKCH;PSTPIP2;PDLIM2;MASTL;PRKAA1	PID_CDC42_REG_PATHWAY%MSIGDB_C2%PID_CDC42_REG_PATHWAY;HALLMARK_HYPOXIA%MSIGDB_C2%HALLMARK_HYPOXIA;REGULATION OF CDC42 ACTIVITY%PATHWAY INTERACTION DATABASE NCI-NATURE CURATED DATA%REGULATION OF CDC42 ACTIVITY;SIGNALING BY RHO GTPASES, MIRO GTPASES AND RHOBTB3%REACTOME DATABASE ID RELEASE 76%9716542;RHO GTPASE CYCLE%REACTOME%R-HSA-9012999.1	E2F1_Q3_01%MSIGDB_C3%E2F1_Q3_01;MYOD_Q6%MSIGDB_C3%MYOD_Q6;CREL_01%MSIGDB_C3%CREL_01;PAX3_TARGET_GENES%MSIGDB_C3%PAX3_TARGET_GENES;ETS2_B%MSIGDB_C3%ETS2_B	ancestry	25121757	1
SRP035599_55	SRP035599_55	SRP035599: lymphoblastoid cell line. Pathan population vs San population	Transcriptome Sequencing from Diverse Human Populations Reveals Differentiated Regulatory Architecture	SRA	SRP035599	10	population: San:3	population: Pathan:7	Blood	139	49	90		female 4 ; male 6	MTND4P12;MTCO1P40;MTATP8P1;MTCO2P2;FSTL3;HMSD;BCL11B;CD93;RBP1;MTCO1P29;XIRP1;HLA-DRB1;NME8;SDSL;LYST	TMEM238;TRIB2;SH2B2;ZNF844;GALNT18;LINC01094;MICAL3;FNDC8;URB1-AS1;HID1;RAB20;MT-TD;NXPH4;OGDHL;ZNF730			ancestry	25121757	1
SRP035599_56	SRP035599_56	SRP035599: lymphoblastoid cell line. Pathan population vs Mozabite population	Transcriptome Sequencing from Diverse Human Populations Reveals Differentiated Regulatory Architecture	SRA	SRP035599	14	population: Pathan:7	population: Mozabite:7	Blood	1027	487	540		female 7 ; male 7	PLIN4;IQCN;MMP23B;CABP4;ZFHX3;TMEM238;CDH15;LDB3;IL9RP3;HMGB3P24;NAALADL2-AS2;TTLL9;CICP27;MAFA;PEAK3	PIBF1;SERPINE2;C1orf112;CA2;KIF18A;TDRD3;SAP30;EMC2;MASTL;DDX58;PRIM2;APOBEC3B;DARS2;ZNF830;TTC9C	PID_PLK1_PATHWAY%MSIGDB_C2%PID_PLK1_PATHWAY;HALLMARK_E2F_TARGETS%MSIGDB_C2%HALLMARK_E2F_TARGETS;HALLMARK_G2M_CHECKPOINT%MSIGDB_C2%HALLMARK_G2M_CHECKPOINT;PLK1 SIGNALING EVENTS%PATHWAY INTERACTION DATABASE NCI-NATURE CURATED DATA%PLK1 SIGNALING EVENTS;AURORA B SIGNALING%PATHWAY INTERACTION DATABASE NCI-NATURE CURATED DATA%AURORA B SIGNALING	HSD17B8_TARGET_GENES%MSIGDB_C3%HSD17B8_TARGET_GENES;DLX4_TARGET_GENES%MSIGDB_C3%DLX4_TARGET_GENES	ancestry	25121757	6
SRP035599_57	SRP035599_57	SRP035599: lymphoblastoid cell line. Pathan population vs Yakut population	Transcriptome Sequencing from Diverse Human Populations Reveals Differentiated Regulatory Architecture	SRA	SRP035599	12	population: Yakut:5	population: Pathan:7	Blood	208	60	148		female 6 ; male 6	KLHL2;KIAA0586;FAM110B;FAM72B;STARD13;NFXL1;BUB1;CKS1BP7;GTF2E1;ASPM;FAM72A;SAP30;ATAD2;GFPT1;CKAP2	MB;IQCN;UCMA;NMUR2;TLE1P1;PPP1R17;TFDP3;MAFA;ALPI;CBARP;ASXL3;HCN2;CCDC13;MAP2K5-DT;RP1	N-ACETYLGLUCOSAMINE METABOLISM%PANTHER PATHWAY%P02756;O-ANTIGEN BIOSYNTHESIS%PANTHER PATHWAY%P02757;POSITIVE EPIGENETIC REGULATION OF RRNA EXPRESSION%REACTOME DATABASE ID RELEASE 76%5250913;CLEAVAGE OF THE DAMAGED PYRIMIDINE%REACTOME DATABASE ID RELEASE 76%110329;SYNTHESIS OF SUBSTRATES IN N-GLYCAN BIOSYTHESIS%REACTOME%R-HSA-446219.2		ancestry	25121757	10
SRP035599_58	SRP035599_58	SRP035599: lymphoblastoid cell line. Cambodian population vs San population	Transcriptome Sequencing from Diverse Human Populations Reveals Differentiated Regulatory Architecture	SRA	SRP035599	10	population: San:3	population: Cambodian:7	Blood	159	88	71		female 3 ; male 7	MTCO2P2;MTND4P12;MTCO1P40;C20orf204;MTATP8P1;MTCO1P28;CA9;ZP3;ANKRD20A9P;RN7SL706P;CEACAMP3;SERPING1;NCCRP1;MEIS2;RAB3B	STUM;HCN1;NYAP1;LDHAP4;ACKR4P1;MAGOH2P;MTCO1P38;ERVK9-11;EMP1;BNIP3P17;CERNA1;SYPL1P2;STRADBP1;GPA33;PLPPR3			ancestry	25121757	10
SRP035599_59	SRP035599_59	SRP035599: lymphoblastoid cell line. Cambodian population vs Mozabite population	Transcriptome Sequencing from Diverse Human Populations Reveals Differentiated Regulatory Architecture	SRA	SRP035599	14	population: Mozabite:7	population: Cambodian:7	Blood	872	416	456		female 6 ; male 8	APOBEC3B;CA2;APOBEC3B-AS1;JCHAIN;BLOC1S5-TXNDC5;TXNDC5;IGHA2;S100A10;H4C13;RPL23AP82;IGHGP;CRIP1;ITFG1-AS1;NLRP7;SLC25A19	ARHGEF11;PURPL;IL9RP3;ZFYVE28;FAM167A;NRN1;DNMBP-AS1;NACC2;FGF11;STX16;TPBG;FFAR2;LRRK1;OTUD3;CAPS2	HALLMARK_HEDGEHOG_SIGNALING%MSIGDB_C2%HALLMARK_HEDGEHOG_SIGNALING;REGULATION OF CDC42 ACTIVITY%PATHWAY INTERACTION DATABASE NCI-NATURE CURATED DATA%REGULATION OF CDC42 ACTIVITY;AXON GUIDANCE MEDIATED BY SEMAPHORINS%PANTHER PATHWAY%P00007;REGULATION OF MRNA STABILITY BY PROTEINS THAT BIND AU-RICH ELEMENTS%REACTOME%R-HSA-450531.4;THE ROLE OF GTSE1 IN G2 M PROGRESSION AFTER G2 CHECKPOINT%REACTOME%R-…		ancestry	25121757	6
SRP035599_60	SRP035599_60	SRP035599: lymphoblastoid cell line. Cambodian population vs Yakut population	Transcriptome Sequencing from Diverse Human Populations Reveals Differentiated Regulatory Architecture	SRA	SRP035599	12	population: Yakut:5	population: Cambodian:7	Blood	40	7	33		female 5 ; male 7	IGHGP;TMEM121;PTPRB;IGLJ1;IGHA2;TNFAIP8L3;MEST	ROBO1;BMS1P22;KIF18BP1;HCN4;TFPI2;PTPN13;LINC00355;ACOT6;GLT1D1;NR2F2;ITGAM;RBMS3;RIMS2;DMXL2;CNMD		HMGA1_TARGET_GENES%MSIGDB_C3%HMGA1_TARGET_GENES;GRE_C%MSIGDB_C3%GRE_C	ancestry	25121757	10
SRP035599_61	SRP035599_61	SRP035599: lymphoblastoid cell line. San population vs Mozabite population	Transcriptome Sequencing from Diverse Human Populations Reveals Differentiated Regulatory Architecture	SRA	SRP035599	10	population: San:3	population: Mozabite:7	Blood	345	235	110		female 3 ; male 7	MTCO1P40;DPYSL3;DSG2;LRP12;LINC00920;RUNX1;RGS6;MTCO2P2;PERP;TPBG;SLC12A8;PRR34;RIMS1;NME8;CYP1B1-AS1	UGT2B15;LINC02803;TMEM52;KCTD15;UGT2B29P;KCNV2;RHOD;IGHJ6;CCDC8;BNIP3P17;FBP1;CLDN6;MATN4;MEFV;LINC00242	CELL ADHESION%GOBP%GO:0007155;BIOLOGICAL ADHESION%GOBP%GO:0022610;INTEGRAL COMPONENT OF PLASMA MEMBRANE%GOCC%GO:0005887;INTRINSIC COMPONENT OF PLASMA MEMBRANE%GOCC%GO:0031226	OSF2_Q6%MSIGDB_C3%OSF2_Q6;TGANTCA_AP1_C%MSIGDB_C3%TGANTCA_AP1_C;AACTTT_UNKNOWN%MSIGDB_C3%AACTTT_UNKNOWN;COREBINDINGFACTOR_Q6%MSIGDB_C3%COREBINDINGFACTOR_Q6;POU3F2_01%MSIGDB_C3%POU3F2_01	ancestry	25121757	1
SRP035599_62	SRP035599_62	SRP035599: lymphoblastoid cell line. San population vs Yakut population	Transcriptome Sequencing from Diverse Human Populations Reveals Differentiated Regulatory Architecture	SRA	SRP035599	8	population: San:3	population: Yakut:5	Blood	25	7	18		female 2 ; male 6	LDHAP4;RTL6;MIR4538;GPRASP1;IGHJ6;ZNF114;RPS28	UNC13C;MTATP8P1;CD93;PERP;LINC01260;IGHE;FA2H;NRG2;NME8;FUT7;LARGE1;MXRA7;MTUS1;LINC00513;MYO18B			ancestry	25121757	1
SRP035599_63	SRP035599_63	SRP035599: lymphoblastoid cell line. Mozabite population vs Yakut population	Transcriptome Sequencing from Diverse Human Populations Reveals Differentiated Regulatory Architecture	SRA	SRP035599	12	population: Yakut:5	population: Mozabite:7	Blood	59	25	34		female 5 ; male 7	ZNF660;ANKS6;FAM167A;FES;IL9RP3;ZNF793;LINC00173;DGKD;MTND2P29;LINC01531;TBKBP1;GPR153;ATP4A;PRAMENP;RNASEH2B-AS1	LAMP5-AS1;TUBB2B;DAAM1;TUBB2A;IDH1-AS1;LINC01094;NMRK1;IGKV1-27;LINC01137;H2AC6;FLJ20021;H2BC4;CEP112;DBNDD2;MAP9			ancestry	25121757	10
SRP036848_1545	SRP036848_1545	SRP036848: prostate cancer tissue (Formalin-Fixed Paraffin-Embedded). stage pT2A vs stage pT2B	RNAseq Analysis of Formalin-Fixed Paraffin-Embedded Prostate Cancer Tissues	SRA	SRP036848	29	pstage: pT2B:9	pstage: pT2A:20	Prostate	5	5	0		female 2 ; male 27	MT-TS1;BGN;COL3A1;SULT1C4;FBLN2		PEPTIDE CROSS-LINKING%GOBP%GO:0018149;EXTRACELLULAR MATRIX STRUCTURAL CONSTITUENT%GOMF%GO:0005201		disease stage	24713434	1
SRP036848_1562	SRP036848_1562	SRP036848: prostate cancer tissue (Formalin-Fixed Paraffin-Embedded). stage pT3B vs stage pT3A	RNAseq Analysis of Formalin-Fixed Paraffin-Embedded Prostate Cancer Tissues	SRA	SRP036848	12	pstage: pT3A:5	pstage: pT3B:7	Prostate	779	691	88		male 12	PEX5L-AS2;C8orf89;SNX18P23;SNX18P24;PPIAP50;TMPRSS15;MIR7-3HG;CTAG1B;SCTR-AS1;LINC02163;OR8D2;LINC00460;MCHR2-AS1;CCER1;USH1G	SEC63P2;MIR8054;IATPR;Y_RNA.267;RNU2-35P;BRWD1P3;IGHVIII-67-4;LINC00919;GAPDHP22;ANAPC15P1;MOB1AP2;CCNB1IP1P2;SRD5A2P1;CKS1BP5;Y_RNA.236	KERATINIZATION%REACTOME DATABASE ID RELEASE 76%6805567;SENSORY PERCEPTION%REACTOME DATABASE ID RELEASE 76%9709957;OLFACTORY SIGNALING PATHWAY%REACTOME%R-HSA-381753.3;DETECTION OF CHEMICAL STIMULUS INVOLVED IN SENSORY PERCEPTION OF SMELL%GOBP%GO:0050911;KERATINOCYTE DIFFERENTIATION%GOBP%GO:0030216		disease stage	24713434	2
SRP036848_1567	SRP036848_1567	SRP036848: prostate cancer tissue (Formalin-Fixed Paraffin-Embedded). stage pT2B vs stage pT2	RNAseq Analysis of Formalin-Fixed Paraffin-Embedded Prostate Cancer Tissues	SRA	SRP036848	19	pstage: pT2B:9	pstage: pT2:10	Prostate	87	62	25		female 1 ; male 18	BGN;NOTCH3;FIS1;ADRA2A;SNX30;CTSL;SSC5D;AEBP1;RPLP1;COL3A1;COL1A1;TENM4;TTC9;CCDC115;BEST1	ZNF841;POTEF;POTEJ;FAR2P1;PRIM2;SNX18P3;TENM1;PDXDC2P;EGF;LIFR;PDXDC2P-NPIPB14P;NPIPB14P;PIKFYVE;ELK4;POTEI	PID_AVB3_INTEGRIN_PATHWAY%MSIGDB_C2%PID_AVB3_INTEGRIN_PATHWAY;PID_SYNDECAN_1_PATHWAY%MSIGDB_C2%PID_SYNDECAN_1_PATHWAY;HALLMARK_MYOGENESIS%MSIGDB_C2%HALLMARK_MYOGENESIS;SYNDECAN-1-MEDIATED SIGNALING EVENTS%PATHWAY INTERACTION DATABASE NCI-NATURE CURATED DATA%SYNDECAN-1-MEDIATED SIGNALING EVENTS;BETA1 INTEGRIN CELL SURFACE INTERACTIONS%PATHWAY INTERACTION DATABASE NCI-NATURE CURATED DATA%BETA1 INTE…		disease stage	24713434	1
SRP039361_11	SRP039361_11	SRP039361: derived macrophages. PBMC derived vs M2-polarized human monocyte derived	Functional and Transcriptomic Characterization of iPSC-derived Macrophages and their Application in Modeling Mendelian Disease	SRA	SRP039361	6	cell type: PBMC derived macrophage (HMDM):3	cell type: M2-polarized HMDM:3	Blood	1255	487	768		female 2 ; male 4	TNFSF15;MAP3K7CL;MEFV;LGALS12;PAQR5;ADAM28;IL18;C5AR1;SCAMP5;BCL11A;CDKN2B;RIMKLB;VCAN;TRIM2;LINC01001	TGFA;HOMER2;CD1C;CCL23;CLEC4G;CCL26;WNT5B;CFAP251;DNASE1L3;CACNB4;RAMP1;DACT1;JAG1;CLEC19A;CTSC	D-<I>MYO< I>-INOSITOL-5-PHOSPHATE METABOLISM%HUMANCYC%PWY-6367;GLYCOLYSIS I%HUMANCYC%GLYCOLYSIS;CCR1%IOB%CCR1;CCR7%IOB%CCR7;CXCR4%IOB%CXCR4	HIF1_Q3%MSIGDB_C3%HIF1_Q3;E12_Q6%MSIGDB_C3%E12_Q6;TAL1BETAITF2_01%MSIGDB_C3%TAL1BETAITF2_01;FOXO1_01%MSIGDB_C3%FOXO1_01;E2F1_Q3_01%MSIGDB_C3%E2F1_Q3_01	cell type	25904599	6
SRP039361_12	SRP039361_12	SRP039361: derived macrophages. M2-polarized IPS derived vs M1-polarized IPSC derived	Functional and Transcriptomic Characterization of iPSC-derived Macrophages and their Application in Modeling Mendelian Disease	SRA	SRP039361	12	cell type: M2-polarized IPSDM:6	cell type: M1-polarized IPSDM:6	Blood	4401	2098	2303		female 5 ; male 7	LRRC4;LINC01645;AP2A2;MPZL3;DHRS9;G6PC1;IMPA2;INSR;TMEM273;DPEP2;FZD3;PARAL1;SRGAP3;ABCC5;TNFRSF11A	WARS1;PSMB9;RIPK2;VAMP5;APOL1;TAP1;ETV7;IL7;BCL2A1;MCOLN2;TNFAIP3;APOL2;CD38;CACNG3;NLRC5	TRNA CHARGING%HUMANCYC%TRNA-CHARGING-PWY;SUPERPATHWAY OF D-<I>MYO< I>-INOSITOL (1,4,5)-TRISPHOSPHATE METABOLISM%HUMANCYC%PWY-6358;PHOSPHOLIPASES%HUMANCYC%LIPASYN-PWY;GLUTATHIONE-MEDIATED DETOXIFICATION I%HUMANCYC%PWY-4061;GLUCONEOGENESIS I%HUMANCYC%GLUCONEO-PWY	HIF1_Q3%MSIGDB_C3%HIF1_Q3;E12_Q6%MSIGDB_C3%E12_Q6;FOXO1_01%MSIGDB_C3%FOXO1_01;SETD7_TARGET_GENES%MSIGDB_C3%SETD7_TARGET_GENES;E2F1_Q3_01%MSIGDB_C3%E2F1_Q3_01	cell type	25904599	7
SRP039361_6	SRP039361_6	SRP039361: derived macrophages. M1 polarized human monocyte derived vs M2 polarized human monocyte derived	Functional and Transcriptomic Characterization of iPSC-derived Macrophages and their Application in Modeling Mendelian Disease	SRA	SRP039361	6	cell type: M2-polarized HMDM:3	cell type: M1-polarized HMDM:3	Blood	8420	4308	4112		female 2 ; male 4	CCL26;THBD;CLEC10A;CCL13;SPRED1;CD180;CD200R1;F13A1;ADORA3;MTCL1;EEPD1;PRADC1;RASAL1;CD93;PRAM1	PTGES;PRRX1;CDC42EP2;H2BC5;AMOTL2;PNMA2;UNC5C-AS1;CGNL1;RN7SL124P;SYCP1;NTN1;PFKFB3;H2BC4;CSAG1;NT5C3A	SUPERPATHWAY OF INOSITOL PHOSPHATE COMPOUNDS%HUMANCYC%PWY-6371;D-<I>MYO< I>-INOSITOL-5-PHOSPHATE METABOLISM%HUMANCYC%PWY-6367;TRNA CHARGING%HUMANCYC%TRNA-CHARGING-PWY;PHOSPHOLIPASES%HUMANCYC%LIPASYN-PWY;D-<I>MYO< I>-INOSITOL (1,4,5)-TRISPHOSPHATE BIOSYNTHESIS%HUMANCYC%PWY-6351	HIF1_Q3%MSIGDB_C3%HIF1_Q3;ZNF354B_TARGET_GENES%MSIGDB_C3%ZNF354B_TARGET_GENES;E12_Q6%MSIGDB_C3%E12_Q6;DIDO1_TARGET_GENES%MSIGDB_C3%DIDO1_TARGET_GENES;TAL1BETAITF2_01%MSIGDB_C3%TAL1BETAITF2_01	cell type	25904599	9
SRP039361_9	SRP039361_9	SRP039361: derived macrophages. PBMC derived vs IPSC derived	Functional and Transcriptomic Characterization of iPSC-derived Macrophages and their Application in Modeling Mendelian Disease	SRA	SRP039361	9	cell type: PBMC derived macrophage (HMDM):3	cell type: iPSC derived macrophage (IPSDM):6	Blood	4892	1757	3135		female 3 ; male 6	HLA-DMA;HLA-DPB1;HLA-DQB1-AS1;TRDC;LILRB4;HLA-DQB1;ZNF683;SLAMF6;GNLY;CLEC2B;ICOS;PTK6;HLA-DPA1;L3MBTL4;HLA-DOA	ADAMTS9-AS1;SYTL5;BVES;FGF1;EPHA7;NUAK1;ROR2;DSG2-AS1;TAL1;PCDH19;CSRNP3;PTCHD4;PCDHB2;KRT18;YES1	D-<I>MYO< I>-INOSITOL-5-PHOSPHATE METABOLISM%HUMANCYC%PWY-6367;PHOSPHATIDYLGLYCEROL BIOSYNTHESIS II (NON-PLASTIDIC)%HUMANCYC%PWY4FS-8;PHOSPHOLIPASES%HUMANCYC%LIPASYN-PWY;D-<I>MYO< I>-INOSITOL (1,4,5)-TRISPHOSPHATE BIOSYNTHESIS%HUMANCYC%PWY-6351;CDP-DIACYLGLYCEROL BIOSYNTHESIS I%HUMANCYC%PWY-5667	HIF1_Q3%MSIGDB_C3%HIF1_Q3;E12_Q6%MSIGDB_C3%E12_Q6;COMP1_01%MSIGDB_C3%COMP1_01;TAL1BETAITF2_01%MSIGDB_C3%TAL1BETAITF2_01;FOXO1_01%MSIGDB_C3%FOXO1_01	cell type	25904599	3
SRP039591_2	SRP039591_2	SRP039591. T-cells. Hepatosplenic T-cell lymphoma vs Peripheral T-cell lymphoma (not otherwise specified)	Integrative Genomic and Transcriptomic Analysis Identified Candidate Genes Implicated in the Pathogenesis of Hepatosplenic T-cell Lymphoma	SRA	SRP039591	7	diagnosis: Peripheral T-cell lymphoma not otherwise specified (PTCL-NOS):3	diagnosis: Hepatosplenic T-cell lymphoma (HSTL):4	Spleen	624	134	490		female 2 ; male 5	CCL18;RNA5S8;RNA5S7;MT-ND3;RNA5S5;HSD11B1-AS1;CD5L;MT-RNR1;SIT1;MTCO3P38;LINC02356;MT-CO2;MT-ATP8;5_8S_rRNA.1;LINC02345	PRSS30P;C20orf197;PRSS57;CPSF1P1;CICP16;SH3GL1P1;EXTL3-AS1;SNORA4;AQP11;PCDHB11;C2orf92;VN1R83P;ST3GAL1-DT;SNHG31;E2F3P1			disease + cell type	25057852	15
SRP040418_10	SRP040418_10	SRP040418: MCF-7 cells (treated with Soy extract). control vs 1 uM liquiritigenin	RNA-seq data from MCF-7 cells (breast cancer model) treated with soy extracts	SRA	SRP040418	11	treatment: 1 uM liquiritigenin:5	treatment: control:6	Bladder	2742	1312	1430		female 11	SRARP;FMO5;SNCG;SLC16A2;CALML5;BCAS1;PALMD;DRAIC;PCAT14;NUDT16;PVALB;ASB9;ASB13;MAGED2;MMRN2	GREB1;PKIB;KIF3C;C3;TMEM64;S100P;IL17RB;NDC80;OTOF;MICAL2;CHST1;SYTL5;TFF1;FHL2;PRSS23	D-<I>MYO< I>-INOSITOL-5-PHOSPHATE METABOLISM%HUMANCYC%PWY-6367;TRNA CHARGING%HUMANCYC%TRNA-CHARGING-PWY;PHOSPHOLIPASES%HUMANCYC%LIPASYN-PWY;TRIACYLGLYCEROL BIOSYNTHESIS%HUMANCYC%TRIGLSYN-PWY;ALPHA6BETA4INTEGRIN%IOB%ALPHA6BETA4INTEGRIN	E12_Q6%MSIGDB_C3%E12_Q6;COMP1_01%MSIGDB_C3%COMP1_01;TAL1BETAITF2_01%MSIGDB_C3%TAL1BETAITF2_01;FOXO1_01%MSIGDB_C3%FOXO1_01;E2F1_Q3_01%MSIGDB_C3%E2F1_Q3_01	treatment	25363786	7
SRP040418_7	SRP040418_7	SRP040418: MCF-7 cells (treated with Soy extract). control vs 10 nM E2	RNA-seq data from MCF-7 cells (breast cancer model) treated with soy extracts	SRA	SRP040418	12	treatment: control:6	treatment: 10 nM E2:6	Bladder	7042	3424	3618		female 12	LRATD1;NUDT16;INSIG2;LRP2;SLC16A2;PMP22;CA5B;PPT1;FUT8-AS1;STON1;IL17REL;C17orf58;FMO5;ABCC4;MIA3	CAV1;SGK3;PRSS23;TMEM64;GREB1;ABHD2;PKIB;TFF1;LINC01016;SLC39A8;GREB1L;SIAH2;HSPB8;FKBP4;SLC19A2	SUPERPATHWAY OF INOSITOL PHOSPHATE COMPOUNDS%HUMANCYC%PWY-6371;D-<I>MYO< I>-INOSITOL-5-PHOSPHATE METABOLISM%HUMANCYC%PWY-6367;PHOSPHATIDYLGLYCEROL BIOSYNTHESIS II (NON-PLASTIDIC)%HUMANCYC%PWY4FS-8;TRNA CHARGING%HUMANCYC%TRNA-CHARGING-PWY;SUPERPATHWAY OF D-<I>MYO< I>-INOSITOL (1,4,5)-TRISPHOSPHATE METABOLISM%HUMANCYC%PWY-6358	HIF1_Q3%MSIGDB_C3%HIF1_Q3;ZNF354B_TARGET_GENES%MSIGDB_C3%ZNF354B_TARGET_GENES;E12_Q6%MSIGDB_C3%E12_Q6;DIDO1_TARGET_GENES%MSIGDB_C3%DIDO1_TARGET_GENES;COMP1_01%MSIGDB_C3%COMP1_01	treatment	25363786	9
SRP040418_8	SRP040418_8	SRP040418: MCF-7 cells (treated with Soy extract). control vs 1 uM genistein	RNA-seq data from MCF-7 cells (breast cancer model) treated with soy extracts	SRA	SRP040418	12	treatment: control:6	treatment: 1 uM genistein:6	Bladder	6248	2937	3311		female 12	LRP2;TXNIP;GSAP;PPT1;STRA6;C17orf58;SLC16A2;FUT8-AS1;OBSL1;SNCG;TRGC1;AKAP6;DNAH5;LRATD1;ITPRIPL2	GREB1;CAV1;SDC2;HSPB8;RAI14;ADCY1;MAT1A;PRSS23;RMST;SGK3;BIRC3;TMEM64;SFXN2;SIAH2;SYTL5	SUPERPATHWAY OF INOSITOL PHOSPHATE COMPOUNDS%HUMANCYC%PWY-6371;D-<I>MYO< I>-INOSITOL-5-PHOSPHATE METABOLISM%HUMANCYC%PWY-6367;PHOSPHATIDYLGLYCEROL BIOSYNTHESIS II (NON-PLASTIDIC)%HUMANCYC%PWY4FS-8;TRNA CHARGING%HUMANCYC%TRNA-CHARGING-PWY;SUPERPATHWAY OF D-<I>MYO< I>-INOSITOL (1,4,5)-TRISPHOSPHATE METABOLISM%HUMANCYC%PWY-6358	HIF1_Q3%MSIGDB_C3%HIF1_Q3;ZNF354B_TARGET_GENES%MSIGDB_C3%ZNF354B_TARGET_GENES;E12_Q6%MSIGDB_C3%E12_Q6;DIDO1_TARGET_GENES%MSIGDB_C3%DIDO1_TARGET_GENES;COMP1_01%MSIGDB_C3%COMP1_01	treatment	25363786	9
SRP040418_9	SRP040418_9	SRP040418: MCF-7 cells (treated with Soy extract). control vs 1 uM S-equol	RNA-seq data from MCF-7 cells (breast cancer model) treated with soy extracts	SRA	SRP040418	12	treatment: control:6	treatment: 1 uM S-equol:6	Bladder	5050	2311	2739		female 12	SLC16A2;INSIG2;LINC02303;NBEA;PCAT14;LRATD1;PMP22;GLYATL1;GSAP;OBSL1;PHLDB2;CHRD;COL9A2;GASK1B;PIK3IP1	GREB1;C3;PRSS23;NEMP1;CAV1;SLC39A8;PPP2R1B;PPP2R2C;TFF1;AEN;CHST8;TRIM16L;PRELID1P6;SLC10A3;VASN	D-<I>MYO< I>-INOSITOL-5-PHOSPHATE METABOLISM%HUMANCYC%PWY-6367;SUPERPATHWAY OF D-<I>MYO< I>-INOSITOL (1,4,5)-TRISPHOSPHATE METABOLISM%HUMANCYC%PWY-6358;PHOSPHOLIPASES%HUMANCYC%LIPASYN-PWY;D-<I>MYO< I>-INOSITOL (1,3,4)-TRISPHOSPHATE BIOSYNTHESIS%HUMANCYC%PWY-6364;1D-<I>MYO< I>-INOSITOL HEXAKISPHOSPHATE BIOSYNTHESIS II (MAMMALIAN)%HUMANCYC%PWY-6362	HIF1_Q3%MSIGDB_C3%HIF1_Q3;ZNF354B_TARGET_GENES%MSIGDB_C3%ZNF354B_TARGET_GENES;E12_Q6%MSIGDB_C3%E12_Q6;DIDO1_TARGET_GENES%MSIGDB_C3%DIDO1_TARGET_GENES;TAL1BETAITF2_01%MSIGDB_C3%TAL1BETAITF2_01	treatment	25363786	7
SRP041036_10	SRP041036_10	SRP041036: MM cells. Combo vs NMP	RNAseq to investigate transcriptional changes in human MM cell lines due to panobinostat, 5-Azacytidine, panobinostat+5-Azacytidine or n-methyl-2-pyrroldine (NMP) treatments.	SRA	SRP041036	24	treatment: NMP:12	treatment: Combo:12	Blood	5312	1741	3571		female 15 ; male 9	HYLS1;DPP3;OGDH;FBXL3;EPC1;PDHB;BRD2;TMEM39B;MCM9;WTAP;PTRHD1;ZNF784;BRPF3;PYM1;ARMC5	SLC2A4;EFNA3;LRATD2;PPARGC1A;CHML;NXPH4;CD274;AJUBA;CASTOR1;NAGS;GAB2;AVPI1;RCAN1;GLI1;CBX2	SUPERPATHWAY OF INOSITOL PHOSPHATE COMPOUNDS%HUMANCYC%PWY-6371;PHOSPHATIDYLGLYCEROL BIOSYNTHESIS II (NON-PLASTIDIC)%HUMANCYC%PWY4FS-8;D-<I>MYO< I>-INOSITOL (1,4,5)-TRISPHOSPHATE BIOSYNTHESIS%HUMANCYC%PWY-6351;GLUTATHIONE-MEDIATED DETOXIFICATION I%HUMANCYC%PWY-4061;CDP-DIACYLGLYCEROL BIOSYNTHESIS I%HUMANCYC%PWY-5667	HIF1_Q3%MSIGDB_C3%HIF1_Q3;ZNF354B_TARGET_GENES%MSIGDB_C3%ZNF354B_TARGET_GENES;E12_Q6%MSIGDB_C3%E12_Q6;DIDO1_TARGET_GENES%MSIGDB_C3%DIDO1_TARGET_GENES;COMP1_01%MSIGDB_C3%COMP1_01	treatment	24030150	7
SRP041036_11	SRP041036_11	SRP041036: MM cells. Control vs LBH.589	RNAseq to investigate transcriptional changes in human MM cell lines due to panobinostat, 5-Azacytidine, panobinostat+5-Azacytidine or n-methyl-2-pyrroldine (NMP) treatments.	SRA	SRP041036	24	treatment: LBH.589:12	treatment: Control:12	Blood	8384	5273	3111		female 10 ; male 14	ZNF20;BMF;BBS12;KDM5B;LCA5;ZNF625-ZNF20;ZFP41;CDC42EP4;TMCC2;YPEL2;BORCS6;UBTD1;FZD4;BMF-AS1;NIM1K	HYLS1;MIS12;CHCHD4;TAF5;KEAP1;UMPS;ZNF367;INTS7;PLK4;MRPL27;TUBGCP3;LIN9;TMEM87A;RBM34;DOLPP1	SUPERPATHWAY OF INOSITOL PHOSPHATE COMPOUNDS%HUMANCYC%PWY-6371;D-<I>MYO< I>-INOSITOL-5-PHOSPHATE METABOLISM%HUMANCYC%PWY-6367;TRNA CHARGING%HUMANCYC%TRNA-CHARGING-PWY;PHOSPHOLIPASES%HUMANCYC%LIPASYN-PWY;D-<I>MYO< I>-INOSITOL (1,4,5)-TRISPHOSPHATE BIOSYNTHESIS%HUMANCYC%PWY-6351	HIF1_Q3%MSIGDB_C3%HIF1_Q3;ZNF354B_TARGET_GENES%MSIGDB_C3%ZNF354B_TARGET_GENES;NEUROG3_TARGET_GENES%MSIGDB_C3%NEUROG3_TARGET_GENES;E12_Q6%MSIGDB_C3%E12_Q6;DIDO1_TARGET_GENES%MSIGDB_C3%DIDO1_TARGET_GENES	treatment	24030150	9
SRP041036_12	SRP041036_12	SRP041036: MM cells. Control vs 5.AZA	RNAseq to investigate transcriptional changes in human MM cell lines due to panobinostat, 5-Azacytidine, panobinostat+5-Azacytidine or n-methyl-2-pyrroldine (NMP) treatments.	SRA	SRP041036	24	treatment: Control:12	treatment: 5.AZA:12	Blood	1830	919	911		female 9 ; male 15	DERL3;PRDX2;CYP26A1;TFB1M;FUT8;CDKN2C;CMIP;SDF4;ENAM;NAGA;MLC1;ATP13A1;IGF1;LMAN2;NOMO1	SMG5;TTC17;ZYX;SLC39A1;SPACA9;CCDC113;NEK9;SELENON;AKAP8L;WDR17;VPS39;RNF149;MORC4;BECN1;MAILR	GLUCONEOGENESIS I%HUMANCYC%GLUCONEO-PWY;GLYCOLYSIS I%HUMANCYC%GLYCOLYSIS;SUPERPATHWAY OF CHOLESTEROL BIOSYNTHESIS%HUMANCYC%PWY66-5;SALVAGE PATHWAYS OF PYRIMIDINE RIBONUCLEOTIDES%HUMANCYC%PWY0-163;EPO%IOB%EPO	HIF1_Q3%MSIGDB_C3%HIF1_Q3;E12_Q6%MSIGDB_C3%E12_Q6;DIDO1_TARGET_GENES%MSIGDB_C3%DIDO1_TARGET_GENES;TAL1BETAITF2_01%MSIGDB_C3%TAL1BETAITF2_01;SETD7_TARGET_GENES%MSIGDB_C3%SETD7_TARGET_GENES	treatment	24030150	6
SRP041036_13	SRP041036_13	SRP041036: MM cells. Control vs Combo	RNAseq to investigate transcriptional changes in human MM cell lines due to panobinostat, 5-Azacytidine, panobinostat+5-Azacytidine or n-methyl-2-pyrroldine (NMP) treatments.	SRA	SRP041036	24	treatment: Control:12	treatment: Combo:12	Blood	8165	2878	5287		female 11 ; male 13	GINS3;KEAP1;HYLS1;CHCHD4;MIS12;ATXN7L2;PSMB5;LINC00431;CNOT9;COA6;TMEM39B;ZNF689;PTPN2;NUDT15;TUBGCP3	NIM1K;BBS12;FAM214B;ZNF20;FNBP1L;LCA5;KDM5B;CDC42EP4;COG5;YPEL5;YPEL2;SGTB;NR4A3;FZD4;ZFP41	SUPERPATHWAY OF INOSITOL PHOSPHATE COMPOUNDS%HUMANCYC%PWY-6371;D-<I>MYO< I>-INOSITOL-5-PHOSPHATE METABOLISM%HUMANCYC%PWY-6367;PHOSPHATIDYLGLYCEROL BIOSYNTHESIS II (NON-PLASTIDIC)%HUMANCYC%PWY4FS-8;SUPERPATHWAY OF D-<I>MYO< I>-INOSITOL (1,4,5)-TRISPHOSPHATE METABOLISM%HUMANCYC%PWY-6358;3-PHOSPHOINOSITIDE DEGRADATION%HUMANCYC%PWY-6368	HIF1_Q3%MSIGDB_C3%HIF1_Q3;ZNF354B_TARGET_GENES%MSIGDB_C3%ZNF354B_TARGET_GENES;E12_Q6%MSIGDB_C3%E12_Q6;DIDO1_TARGET_GENES%MSIGDB_C3%DIDO1_TARGET_GENES;COMP1_01%MSIGDB_C3%COMP1_01	treatment	24030150	9
SRP041036_14	SRP041036_14	SRP041036: MM cells. Control vs NMP	RNAseq to investigate transcriptional changes in human MM cell lines due to panobinostat, 5-Azacytidine, panobinostat+5-Azacytidine or n-methyl-2-pyrroldine (NMP) treatments.	SRA	SRP041036	24	treatment: NMP:12	treatment: Control:12	Blood	3693	2084	1609		female 12 ; male 12	ZSWIM6;HEXIM1;TUBB3;STOX1;FZD7;ZNF627;RRAD;DHRS4-AS1;H3C14;TNFRSF12A;H3C15;SERTAD1;SUFU;CCNYL1;SENP8	CCR2;CYP26A1;PROK2;FRMD6;PALM2AKAP2;TRIB1;TAF5;IL15RA;ZBTB2;C2orf72;ITPRIPL1;LSM11;JADE1;CHML;FAS	SUPERPATHWAY OF INOSITOL PHOSPHATE COMPOUNDS%HUMANCYC%PWY-6371;D-<I>MYO< I>-INOSITOL-5-PHOSPHATE METABOLISM%HUMANCYC%PWY-6367;PHOSPHOLIPASES%HUMANCYC%LIPASYN-PWY;ANDROGENRECEPTOR%IOB%ANDROGENRECEPTOR;BDNF%IOB%BDNF	HIF1_Q3%MSIGDB_C3%HIF1_Q3;ZNF354B_TARGET_GENES%MSIGDB_C3%ZNF354B_TARGET_GENES;NEUROG3_TARGET_GENES%MSIGDB_C3%NEUROG3_TARGET_GENES;E12_Q6%MSIGDB_C3%E12_Q6;DIDO1_TARGET_GENES%MSIGDB_C3%DIDO1_TARGET_GENES	treatment	24030150	7
SRP041102_1	SRP041102_1	SRP041102: T cell acute lymphoblastic leukemia. 2uM GSKJ4 for 24hr vs 2uM GSKJ4 for 48hr	Characterizing the contrasting roles of JMJD3 and UTX histone demethylases in T cell acute lymphoblastic leukemia [GSKJ4_RNA-seq]	SRA	SRP041102	6	treated with: 2µM GSKJ4 for 48hr:3	treated with: 2µM GSKJ4 for 24hr:3	Blood	2686	1038	1648		male 6	TRIB3;ATF5;ERN1;RPS16P2;LENG8;GOLGA8A;VEGFA;ITPR1;MFAP4;TSPOAP1;OGT;ID1;TREML2;MDN1;HERPUD1	H4C3;EGR1;TRAC;PRR5-ARHGAP8;BEST3;TRAJ3;GDF10;CALN1;TRAV1-1;PRR5;WNK2;RASGRP1;JAKMIP1;LZTS1;CCND3	ANDROGENRECEPTOR%IOB%ANDROGENRECEPTOR;BDNF%IOB%BDNF;CCR9%IOB%CCR9;CXCR4%IOB%CXCR4;EGFR1%IOB%EGFR1	HIF1_Q3%MSIGDB_C3%HIF1_Q3;NEUROG3_TARGET_GENES%MSIGDB_C3%NEUROG3_TARGET_GENES;E12_Q6%MSIGDB_C3%E12_Q6;COMP1_01%MSIGDB_C3%COMP1_01;SETD7_TARGET_GENES%MSIGDB_C3%SETD7_TARGET_GENES	treatment	25132549	7
SRP041102_3	SRP041102_3	SRP041102: T cell acute lymphoblastic leukemia. 2uM GSKJ4 for 24hr vs none (untreated control)	Characterizing the contrasting roles of JMJD3 and UTX histone demethylases in T cell acute lymphoblastic leukemia [GSKJ4_RNA-seq]	SRA	SRP041102	6	treated with: none (untreated control):3	treated with: 2µM GSKJ4 for 24hr:3	Spleen	139	58	81		male 6	PPIAP53;PFKFB4;GAPDHP72;PPIAP36;EEF1A1P1;PPIAP34;RPL24P4;PPIAP15;ALDOC;TMSB4XP1;BNIP3;ACTBP9;RPS15AP5;RPL31P61;PPIAP58	MT1G;MT1E;MT1F;MT2A;MT1X;MT1XP1;MT2P1;RPL10P3;LINC01641;SLC30A1;TAPT1-AS1;GAB2;RN7SL5P;MT1P3;RPS19P3	HALLMARK_HEME_METABOLISM%MSIGDB_C2%HALLMARK_HEME_METABOLISM;HALLMARK_HYPOXIA%MSIGDB_C2%HALLMARK_HYPOXIA;CELLULAR RESPONSES TO EXTERNAL STIMULI%REACTOME%R-HSA-8953897.4;HOMEOSTATIC PROCESS%GOBP%GO:0042592;REGULATION OF GROWTH%GOBP%GO:0040008		treatment	25132549	1
SRP041102_4	SRP041102_4	SRP041102: T cell acute lymphoblastic leukemia. 2uM GSKJ4 for 48hr vs 2uM GSKJ4 for 72hr	Characterizing the contrasting roles of JMJD3 and UTX histone demethylases in T cell acute lymphoblastic leukemia [GSKJ4_RNA-seq]	SRA	SRP041102	6	treated with: 2µM GSKJ4 for 72hr:3	treated with: 2µM GSKJ4 for 48hr:3	Blood	6217	3148	3069		male 6	ASS1;RPL9P7;ARRDC3;PMAIP1;ATF3;ITM2A;SNHG29;CENPQ;ANXA5;CLIC4;ARG2;EIF4EBP1;MZT1;DNAJC1;H4C3	FASN;DTX1;AEBP1;MYBBP1A;NBEAL2;CAPN15;DOT1L;MDN1;CLUH;NPIPB5;RRP12;GIGYF1;PFAS;MAPK8IP3;EIF4G1	SUPERPATHWAY OF INOSITOL PHOSPHATE COMPOUNDS%HUMANCYC%PWY-6371;TRNA CHARGING%HUMANCYC%TRNA-CHARGING-PWY;D-<I>MYO< I>-INOSITOL (1,4,5)-TRISPHOSPHATE BIOSYNTHESIS%HUMANCYC%PWY-6351;FATTY ACID &BETA;-OXIDATION I%HUMANCYC%FAO-PWY;GLYCOLYSIS I%HUMANCYC%GLYCOLYSIS	HIF1_Q3%MSIGDB_C3%HIF1_Q3;ZNF354B_TARGET_GENES%MSIGDB_C3%ZNF354B_TARGET_GENES;NEUROG3_TARGET_GENES%MSIGDB_C3%NEUROG3_TARGET_GENES;E12_Q6%MSIGDB_C3%E12_Q6;DIDO1_TARGET_GENES%MSIGDB_C3%DIDO1_TARGET_GENES	treatment	25132549	7
SRP041102_5	SRP041102_5	SRP041102: T cell acute lymphoblastic leukemia. 2uM GSKJ4 for 48hr vs none (untreated control)	Characterizing the contrasting roles of JMJD3 and UTX histone demethylases in T cell acute lymphoblastic leukemia [GSKJ4_RNA-seq]	SRA	SRP041102	6	treated with: none (untreated control):3	treated with: 2µM GSKJ4 for 48hr:3	Blood	342	159	183		male 6	EGR1;PRR5-ARHGAP8;H4C3;ACTL8;TRAV1-1;BEST3;PRR5;CALN1;H1-3;JAKMIP1;SERPINE1;GDF10;RPL32P10;CHRNA2;CD8B	MT1G;MT1F;MT1E;MT2A;TRIB3;KLHDC7B;MT1X;SLC6A9;SESN2;GAB2;GDAP1L1;NEAT1;MT2P1;MT1XP1;ASNS	PID_HIF1_TFPATHWAY%MSIGDB_C2%PID_HIF1_TFPATHWAY;PID_CXCR3_PATHWAY%MSIGDB_C2%PID_CXCR3_PATHWAY;PID_MET_PATHWAY%MSIGDB_C2%PID_MET_PATHWAY;PID_S1P_S1P3_PATHWAY%MSIGDB_C2%PID_S1P_S1P3_PATHWAY;PID_HEDGEHOG_2PATHWAY%MSIGDB_C2%PID_HEDGEHOG_2PATHWAY	CHOP_01%MSIGDB_C3%CHOP_01;SRF_Q4%MSIGDB_C3%SRF_Q4;LHX3_01%MSIGDB_C3%LHX3_01;E4BP4_01%MSIGDB_C3%E4BP4_01;ZNF589_TARGET_GENES%MSIGDB_C3%ZNF589_TARGET_GENES	treatment	25132549	1
SRP041102_6	SRP041102_6	SRP041102: T cell acute lymphoblastic leukemia. 2uM GSKJ4 for 72hr vs none (untreated control)	Characterizing the contrasting roles of JMJD3 and UTX histone demethylases in T cell acute lymphoblastic leukemia [GSKJ4_RNA-seq]	SRA	SRP041102	6	treated with: none (untreated control):3	treated with: 2µM GSKJ4 for 72hr:3	Blood	1195	711	484		male 6	CALN1;COL5A3;NSMF;ACTBP2;CHRNA2;PRR5-ARHGAP8;NPM1P22;PRR5;POU3F2;FGR;PTMAP3;ACTL8;GAPDHP61;AEBP1;LRP4	MT1E;MT1F;GDAP1L1;ASS1;ASNS;MT2P1;RPS19P3;MT-TY;CHAC1;SESN2;SLC6A9;RPLP0P2;ESRP1;MT1XP1;NHSL2	GLYCOLYSIS I%HUMANCYC%GLYCOLYSIS;CXCR4%IOB%CXCR4;EGFR1%IOB%EGFR1;GM-CSF%IOB%GM-CSF;IFN-ALPHA%IOB%IFN-ALPHA	HIF1_Q3%MSIGDB_C3%HIF1_Q3;E12_Q6%MSIGDB_C3%E12_Q6;TAL1BETAITF2_01%MSIGDB_C3%TAL1BETAITF2_01;SETD7_TARGET_GENES%MSIGDB_C3%SETD7_TARGET_GENES;E2F1_Q3_01%MSIGDB_C3%E2F1_Q3_01	treatment	25132549	6
SRP041159_12	SRP041159_12	SRP041159: H1-derived neuronal precursor cells. differentiation day 11 vs differentiation day 18	RNA-Seq characterization of human H1-derived NPC differentiation timecourse	SRA	SRP041159	6	time: Day 18:3	time: Day 11:3	Brain	14873	7409	7464		male 6	POSTN;PPP1R16B;PDGFB;ABCA13;ALPK2;MYL9;NQO1;VCL;TPM2;TLN1;SLC1A5;SERPINH1;SDC2;TGFBR3;ANXA2P2	KLHL1;CELF4;SCRT2;SYT4;WNT7B;PCSK1N;CBLN2;UNCX;CHL1;PHYHIPL;SLITRK1;RTN1;LUZP2;HECW1;CELF5	SUPERPATHWAY OF INOSITOL PHOSPHATE COMPOUNDS%HUMANCYC%PWY-6371;D-<I>MYO< I>-INOSITOL-5-PHOSPHATE METABOLISM%HUMANCYC%PWY-6367;PHOSPHATIDYLGLYCEROL BIOSYNTHESIS II (NON-PLASTIDIC)%HUMANCYC%PWY4FS-8;TRNA CHARGING%HUMANCYC%TRNA-CHARGING-PWY;SUPERPATHWAY OF D-<I>MYO< I>-INOSITOL (1,4,5)-TRISPHOSPHATE METABOLISM%HUMANCYC%PWY-6358	HIF1_Q3%MSIGDB_C3%HIF1_Q3;ZNF354B_TARGET_GENES%MSIGDB_C3%ZNF354B_TARGET_GENES;NEUROG3_TARGET_GENES%MSIGDB_C3%NEUROG3_TARGET_GENES;E12_Q6%MSIGDB_C3%E12_Q6;DIDO1_TARGET_GENES%MSIGDB_C3%DIDO1_TARGET_GENES	timepoint + differentiation	24381249	13
SRP041159_19	SRP041159_19	SRP041159: H1-derived neuronal precursor cells. differentiation day 2 vs differentiation day 4	RNA-Seq characterization of human H1-derived NPC differentiation timecourse	SRA	SRP041159	6	time: Day 4:3	time: Day 2:3	Brain	6861	3341	3520		male 6	AKAP1;ARHGEF6;PODXL;SLC8A3;MAP6;SYT4;PIK3R3;BTBD11;ATP2B4;LGI2;DRAXIN;STMN2;RNF150;MCM6;SCAMP5	A2M;OBSCN;MT-RNR1;INHBE;CAV1;NID1;IGFBP3;MYL9;FLNC;SLC12A4;ANKRD1;H1-0;GDF15;TPM4;ARAP3	SUPERPATHWAY OF INOSITOL PHOSPHATE COMPOUNDS%HUMANCYC%PWY-6371;D-<I>MYO< I>-INOSITOL-5-PHOSPHATE METABOLISM%HUMANCYC%PWY-6367;PHOSPHATIDYLGLYCEROL BIOSYNTHESIS II (NON-PLASTIDIC)%HUMANCYC%PWY4FS-8;TRNA CHARGING%HUMANCYC%TRNA-CHARGING-PWY;SUPERPATHWAY OF D-<I>MYO< I>-INOSITOL (1,4,5)-TRISPHOSPHATE METABOLISM%HUMANCYC%PWY-6358	HIF1_Q3%MSIGDB_C3%HIF1_Q3;ZNF354B_TARGET_GENES%MSIGDB_C3%ZNF354B_TARGET_GENES;NEUROG3_TARGET_GENES%MSIGDB_C3%NEUROG3_TARGET_GENES;E12_Q6%MSIGDB_C3%E12_Q6;DIDO1_TARGET_GENES%MSIGDB_C3%DIDO1_TARGET_GENES	timepoint + differentiation	24381249	3
SRP041159_1	SRP041159_1	SRP041159: H1-derived neuronal precursor cells. differentiation day 0 vs differentiation day 1	RNA-Seq characterization of human H1-derived NPC differentiation timecourse	SRA	SRP041159	6	time: Day 1:3	time: Day 0:3	Brain	14225	6822	7403		male 6	KLHL1;POU4F1;CELF4;SYT4;CBLN2;LUZP2;CELF5;ONECUT2;PTPRO;MTURN;EBF2;SRGAP3;ADCY1;ARHGEF6;KCNH8	PPP1R16B;PDGFB;SLC2A3;NID2;ALPK2;LPL;MYOF;LOXL2;NHSL2;S1PR3;RUNX2;MAMDC2;COL17A1;ANXA1;ALKAL2	SUPERPATHWAY OF INOSITOL PHOSPHATE COMPOUNDS%HUMANCYC%PWY-6371;D-<I>MYO< I>-INOSITOL-5-PHOSPHATE METABOLISM%HUMANCYC%PWY-6367;PHOSPHATIDYLGLYCEROL BIOSYNTHESIS II (NON-PLASTIDIC)%HUMANCYC%PWY4FS-8;TRNA CHARGING%HUMANCYC%TRNA-CHARGING-PWY;SUPERPATHWAY OF D-<I>MYO< I>-INOSITOL (1,4,5)-TRISPHOSPHATE METABOLISM%HUMANCYC%PWY-6358	HIF1_Q3%MSIGDB_C3%HIF1_Q3;ZNF354B_TARGET_GENES%MSIGDB_C3%ZNF354B_TARGET_GENES;NEUROG3_TARGET_GENES%MSIGDB_C3%NEUROG3_TARGET_GENES;E12_Q6%MSIGDB_C3%E12_Q6;DIDO1_TARGET_GENES%MSIGDB_C3%DIDO1_TARGET_GENES	timepoint + differentiation	24381249	3
SRP041159_2	SRP041159_2	SRP041159: H1-derived neuronal precursor cells. differentiation day 0 vs differentiation day 11	RNA-Seq characterization of human H1-derived NPC differentiation timecourse	SRA	SRP041159	6	time: Day 11:3	time: Day 0:3	Brain	15844	8378	7466		male 6	KLHL1;CHGB;CELF4;SYT4;CBLN2;RTN1;LUZP2;ATP8A2;CELF5;ADCY1;MIR124-1HG;STMN4;DISP2;UNC79;PCLO	POSTN;PPP1R16B;ALPK2;COL8A1;PAPPA;DNMBP;FRMD6;NQO1;SDC2;FLI1;IGFBP5;A2M;LAMB1;CDH5;COL5A2	SUPERPATHWAY OF INOSITOL PHOSPHATE COMPOUNDS%HUMANCYC%PWY-6371;D-<I>MYO< I>-INOSITOL-5-PHOSPHATE METABOLISM%HUMANCYC%PWY-6367;PHOSPHATIDYLGLYCEROL BIOSYNTHESIS II (NON-PLASTIDIC)%HUMANCYC%PWY4FS-8;TRNA CHARGING%HUMANCYC%TRNA-CHARGING-PWY;SUPERPATHWAY OF D-<I>MYO< I>-INOSITOL (1,4,5)-TRISPHOSPHATE METABOLISM%HUMANCYC%PWY-6358	HIF1_Q3%MSIGDB_C3%HIF1_Q3;ZNF354B_TARGET_GENES%MSIGDB_C3%ZNF354B_TARGET_GENES;NEUROG3_TARGET_GENES%MSIGDB_C3%NEUROG3_TARGET_GENES;E12_Q6%MSIGDB_C3%E12_Q6;DIDO1_TARGET_GENES%MSIGDB_C3%DIDO1_TARGET_GENES	timepoint + differentiation	24381249	13
SRP041159_3	SRP041159_3	SRP041159: H1-derived neuronal precursor cells. differentiation day 0 vs differentiation day 18	RNA-Seq characterization of human H1-derived NPC differentiation timecourse	SRA	SRP041159	6	time: Day 18:3	time: Day 0:3	Brain	11478	5633	5845		male 6	PCLO;SLC44A2;SLC16A14;STC2;HRK;SLC7A3;ALDH1L2;VEGFA;PLXNC1;INHBE;ASS1;FRAS1;NIBAN1;PHYH;PHGDH	TFPI2;APLN;SPRY1;SLC6A6;TLR4;BAALC;F13A1;KDR;FST;PLAU;CCDC80;TAGLN2;PSRC1;NRXN3;NT5E	SUPERPATHWAY OF INOSITOL PHOSPHATE COMPOUNDS%HUMANCYC%PWY-6371;D-<I>MYO< I>-INOSITOL-5-PHOSPHATE METABOLISM%HUMANCYC%PWY-6367;PHOSPHATIDYLGLYCEROL BIOSYNTHESIS II (NON-PLASTIDIC)%HUMANCYC%PWY4FS-8;TRNA CHARGING%HUMANCYC%TRNA-CHARGING-PWY;SUPERPATHWAY OF D-<I>MYO< I>-INOSITOL (1,4,5)-TRISPHOSPHATE METABOLISM%HUMANCYC%PWY-6358	HIF1_Q3%MSIGDB_C3%HIF1_Q3;ZNF354B_TARGET_GENES%MSIGDB_C3%ZNF354B_TARGET_GENES;NEUROG3_TARGET_GENES%MSIGDB_C3%NEUROG3_TARGET_GENES;E12_Q6%MSIGDB_C3%E12_Q6;DIDO1_TARGET_GENES%MSIGDB_C3%DIDO1_TARGET_GENES	timepoint + differentiation	24381249	3
SRP041159_4	SRP041159_4	SRP041159: H1-derived neuronal precursor cells. differentiation day 0 vs differentiation day 2	RNA-Seq characterization of human H1-derived NPC differentiation timecourse	SRA	SRP041159	6	time: Day 2:3	time: Day 0:3	Brain	10924	5156	5768		male 6	SLC44A2;SLC16A14;HRK;PCLO;SLC7A3;STC2;DUSP15;TXNIP;VEGFA;EGR1;INHBE;HCN1;LAMP3;SLC16A6;NHLH1	ADAMTS12;BAALC;FREM1;SLC6A6;IGFBP5;FST;GAP43;ALK;GDF10;CALB1;THY1;PTN;TNFRSF11B;TLR4;SPRY1	SUPERPATHWAY OF INOSITOL PHOSPHATE COMPOUNDS%HUMANCYC%PWY-6371;D-<I>MYO< I>-INOSITOL-5-PHOSPHATE METABOLISM%HUMANCYC%PWY-6367;PHOSPHATIDYLGLYCEROL BIOSYNTHESIS II (NON-PLASTIDIC)%HUMANCYC%PWY4FS-8;TRNA CHARGING%HUMANCYC%TRNA-CHARGING-PWY;SUPERPATHWAY OF D-<I>MYO< I>-INOSITOL (1,4,5)-TRISPHOSPHATE METABOLISM%HUMANCYC%PWY-6358	HIF1_Q3%MSIGDB_C3%HIF1_Q3;ZNF354B_TARGET_GENES%MSIGDB_C3%ZNF354B_TARGET_GENES;NEUROG3_TARGET_GENES%MSIGDB_C3%NEUROG3_TARGET_GENES;E12_Q6%MSIGDB_C3%E12_Q6;DIDO1_TARGET_GENES%MSIGDB_C3%DIDO1_TARGET_GENES	timepoint + differentiation	24381249	3
SRP041159_5	SRP041159_5	SRP041159: H1-derived neuronal precursor cells. differentiation day 0 vs differentiation day 4	RNA-Seq characterization of human H1-derived NPC differentiation timecourse	SRA	SRP041159	6	time: Day 4:3	time: Day 0:3	Brain	12515	6065	6450		male 6	PHYH;PCLO;HCN1;DUSP15;NGFR;SLC16A6;SLC44A2;HRK;SLC16A14;ARHGEF6;MUSTN1;DRAXIN;MAPT;MAP6;SLC7A3	PLA2G3;ADAMTS12;TFPI2;SULF1;TNC;TLR4;ELK3;PLAU;ETS1;APLN;PSRC1;FLI1;BAALC;FREM1;IGFBP5	SUPERPATHWAY OF INOSITOL PHOSPHATE COMPOUNDS%HUMANCYC%PWY-6371;D-<I>MYO< I>-INOSITOL-5-PHOSPHATE METABOLISM%HUMANCYC%PWY-6367;PHOSPHATIDYLGLYCEROL BIOSYNTHESIS II (NON-PLASTIDIC)%HUMANCYC%PWY4FS-8;TRNA CHARGING%HUMANCYC%TRNA-CHARGING-PWY;SUPERPATHWAY OF D-<I>MYO< I>-INOSITOL (1,4,5)-TRISPHOSPHATE METABOLISM%HUMANCYC%PWY-6358	HIF1_Q3%MSIGDB_C3%HIF1_Q3;ZNF354B_TARGET_GENES%MSIGDB_C3%ZNF354B_TARGET_GENES;NEUROG3_TARGET_GENES%MSIGDB_C3%NEUROG3_TARGET_GENES;E12_Q6%MSIGDB_C3%E12_Q6;DIDO1_TARGET_GENES%MSIGDB_C3%DIDO1_TARGET_GENES	timepoint + differentiation	24381249	3
SRP041159_9	SRP041159_9	SRP041159: H1-derived neuronal precursor cells. differentiation day 1 vs differentiation day 2	RNA-Seq characterization of human H1-derived NPC differentiation timecourse	SRA	SRP041159	6	time: Day 2:3	time: Day 1:3	Brain	12414	6372	6042		male 6	SLC7A1;COL4A1;SLC7A3;PDGFB;SLC2A3;EIF2S2;MYH9;ALPK2;MYOF;PSAT1;GPC4;THBS1;SEMA3A;MYL9;SHMT2	KLHL1;CELF4;SYT4;CHL1;THSD7A;DCLK1;PHYHIPL;SLITRK1;GNG2;CELF5;SOX4;SRGAP3;ELAVL2;STMN4;XKR7	SUPERPATHWAY OF INOSITOL PHOSPHATE COMPOUNDS%HUMANCYC%PWY-6371;D-<I>MYO< I>-INOSITOL-5-PHOSPHATE METABOLISM%HUMANCYC%PWY-6367;PHOSPHATIDYLGLYCEROL BIOSYNTHESIS II (NON-PLASTIDIC)%HUMANCYC%PWY4FS-8;TRNA CHARGING%HUMANCYC%TRNA-CHARGING-PWY;SUPERPATHWAY OF D-<I>MYO< I>-INOSITOL (1,4,5)-TRISPHOSPHATE METABOLISM%HUMANCYC%PWY-6358	HIF1_Q3%MSIGDB_C3%HIF1_Q3;ZNF354B_TARGET_GENES%MSIGDB_C3%ZNF354B_TARGET_GENES;NEUROG3_TARGET_GENES%MSIGDB_C3%NEUROG3_TARGET_GENES;E12_Q6%MSIGDB_C3%E12_Q6;DIDO1_TARGET_GENES%MSIGDB_C3%DIDO1_TARGET_GENES	timepoint + differentiation	24381249	3
SRP041162_1	SRP041162_1	SRP041162: vorinostat-resistant HCT116 cells. mock vs siBEGAIN	RNA-seq analysis of vorinostat-resistant HCT116 cells following gene knockdown of potential vorinostat-resistance candidate genes	SRA	SRP041162	6	treatment: siBEGAIN:3	treatment: mock:3	Colon	4538	2107	2431		female 6	MACC1;ELK3;VGF;GDAP1;LARGE2;GPAT3;LIMK1;MCC;MYO10;RNF38;CDC42SE1;JUN;MAPK8IP2;LMBR1L;ARID3A	FAM91A1;GHITM;RAB14;CCT3;THUMPD1;PTPN11;CAPNS1;G3BP1;SPOPL;BUD23;GMFB;FBXW11;OTUD6B;TAF9B;SEC23A	SUPERPATHWAY OF INOSITOL PHOSPHATE COMPOUNDS%HUMANCYC%PWY-6371;D-<I>MYO< I>-INOSITOL-5-PHOSPHATE METABOLISM%HUMANCYC%PWY-6367;PHOSPHATIDYLGLYCEROL BIOSYNTHESIS II (NON-PLASTIDIC)%HUMANCYC%PWY4FS-8;TRNA CHARGING%HUMANCYC%TRNA-CHARGING-PWY;D-<I>MYO< I>-INOSITOL (1,4,5)-TRISPHOSPHATE BIOSYNTHESIS%HUMANCYC%PWY-6351	HIF1_Q3%MSIGDB_C3%HIF1_Q3;ZNF354B_TARGET_GENES%MSIGDB_C3%ZNF354B_TARGET_GENES;E12_Q6%MSIGDB_C3%E12_Q6;DIDO1_TARGET_GENES%MSIGDB_C3%DIDO1_TARGET_GENES;COMP1_01%MSIGDB_C3%COMP1_01	treatment + genetic modification	25977774	7
SRP041162_2	SRP041162_2	SRP041162: vorinostat-resistant HCT116 cells. mock vs siCCNK	RNA-seq analysis of vorinostat-resistant HCT116 cells following gene knockdown of potential vorinostat-resistance candidate genes	SRA	SRP041162	6	treatment: siCCNK:3	treatment: mock:3	Colon	9106	4556	4550		female 6	VGF;LAMA2;EREG;SFN;CDKN1A;LONRF2;MYH15;SCG2;HSPA4L;CDCP1;ITPRIP;HS3ST1;HMGA2;ADI1;CD59	CBX6;CCNK;RPRD1A;UCP2;APEH;COPS6;SLC1A3;SLC25A11;ASF1B;ZNF740;NDUFAF3;MPI;NELFE;RETREG2;CLDN7	SUPERPATHWAY OF INOSITOL PHOSPHATE COMPOUNDS%HUMANCYC%PWY-6371;D-<I>MYO< I>-INOSITOL-5-PHOSPHATE METABOLISM%HUMANCYC%PWY-6367;PHOSPHATIDYLGLYCEROL BIOSYNTHESIS II (NON-PLASTIDIC)%HUMANCYC%PWY4FS-8;TRNA CHARGING%HUMANCYC%TRNA-CHARGING-PWY;SUPERPATHWAY OF D-<I>MYO< I>-INOSITOL (1,4,5)-TRISPHOSPHATE METABOLISM%HUMANCYC%PWY-6358	HIF1_Q3%MSIGDB_C3%HIF1_Q3;ZNF354B_TARGET_GENES%MSIGDB_C3%ZNF354B_TARGET_GENES;NEUROG3_TARGET_GENES%MSIGDB_C3%NEUROG3_TARGET_GENES;E12_Q6%MSIGDB_C3%E12_Q6;DIDO1_TARGET_GENES%MSIGDB_C3%DIDO1_TARGET_GENES	treatment + genetic modification	25977774	9
SRP041162_3	SRP041162_3	SRP041162: vorinostat-resistant HCT116 cells. mock vs siEIF3L	RNA-seq analysis of vorinostat-resistant HCT116 cells following gene knockdown of potential vorinostat-resistance candidate genes	SRA	SRP041162	6	treatment: siEIF3L:3	treatment: mock:3	Colon	4216	1993	2223		female 6	HMGA2;SNHG7;DICER1;WNK1;HCG18;DCP2;AKIRIN2;MSRB3;ANKRD52;JAG1;PHLPP2;MAP1A;YAP1;ITGB8;H2AC6	TMX1;EIF3L;SYPL1;CCAR2;LIN7C;LRRC58;EIF3LP2;LIMA1;FNDC3B;SLC7A11;ESYT2;PSAT1;SMC5;PRKACB;MLEC	SUPERPATHWAY OF INOSITOL PHOSPHATE COMPOUNDS%HUMANCYC%PWY-6371;D-<I>MYO< I>-INOSITOL-5-PHOSPHATE METABOLISM%HUMANCYC%PWY-6367;TRNA CHARGING%HUMANCYC%TRNA-CHARGING-PWY;PHOSPHOLIPASES%HUMANCYC%LIPASYN-PWY;D-<I>MYO< I>-INOSITOL (1,4,5)-TRISPHOSPHATE BIOSYNTHESIS%HUMANCYC%PWY-6351	HIF1_Q3%MSIGDB_C3%HIF1_Q3;ZNF354B_TARGET_GENES%MSIGDB_C3%ZNF354B_TARGET_GENES;NEUROG3_TARGET_GENES%MSIGDB_C3%NEUROG3_TARGET_GENES;E12_Q6%MSIGDB_C3%E12_Q6;DIDO1_TARGET_GENES%MSIGDB_C3%DIDO1_TARGET_GENES	treatment + genetic modification	25977774	7
SRP041162_4	SRP041162_4	SRP041162: vorinostat-resistant HCT116 cells. mock vs siGLI1	RNA-seq analysis of vorinostat-resistant HCT116 cells following gene knockdown of potential vorinostat-resistance candidate genes	SRA	SRP041162	6	treatment: siGLI1:3	treatment: mock:3	Colon	8355	4090	4265		female 6	DHRS2;CITED2;SLC2A3;SEMA3C;JUN;CLU;CEMIP2;NEBL;CPA4;ZNFX1;CCN1;TUFT1;CAV2;LIMA1;MYL6	ETV4;CERK;FAM3C;GFPT1;NTSR1;BTBD2;TMEM9;NUP210;RBPJ;RAD23A;TLE5;RABL6;NT5E;DCBLD2;SLC7A11	SUPERPATHWAY OF INOSITOL PHOSPHATE COMPOUNDS%HUMANCYC%PWY-6371;D-<I>MYO< I>-INOSITOL-5-PHOSPHATE METABOLISM%HUMANCYC%PWY-6367;PHOSPHATIDYLGLYCEROL BIOSYNTHESIS II (NON-PLASTIDIC)%HUMANCYC%PWY4FS-8;TRNA CHARGING%HUMANCYC%TRNA-CHARGING-PWY;SUPERPATHWAY OF D-<I>MYO< I>-INOSITOL (1,4,5)-TRISPHOSPHATE METABOLISM%HUMANCYC%PWY-6358	HIF1_Q3%MSIGDB_C3%HIF1_Q3;ZNF354B_TARGET_GENES%MSIGDB_C3%ZNF354B_TARGET_GENES;NEUROG3_TARGET_GENES%MSIGDB_C3%NEUROG3_TARGET_GENES;E12_Q6%MSIGDB_C3%E12_Q6;DIDO1_TARGET_GENES%MSIGDB_C3%DIDO1_TARGET_GENES	treatment + genetic modification	25977774	9
SRP041162_6	SRP041162_6	SRP041162: vorinostat-resistant HCT116 cells. mock vs siPOLR2D	RNA-seq analysis of vorinostat-resistant HCT116 cells following gene knockdown of potential vorinostat-resistance candidate genes	SRA	SRP041162	6	treatment: siPOLR2D:3	treatment: mock:3	Colon	10792	5582	5210		female 6	RANBP6;EPPK1;FAM222A;NEU1;CDKN1A;H2BC12;PGF;ZMAT3;TSPYL4;NT5E;EPM2AIP1;NPTXR;H2BC5;FSCN1;TUFT1	ATP6V1G2-DDX39B;DDX39B;HNRNPH3;SLC7A11;S100A14;NUCKS1;EWSR1;HNRNPA1;DDB1;TM4SF18;DAZAP2;NCAPH;PSAT1;HNRNPA1P10;SLC38A2	SUPERPATHWAY OF INOSITOL PHOSPHATE COMPOUNDS%HUMANCYC%PWY-6371;D-<I>MYO< I>-INOSITOL-5-PHOSPHATE METABOLISM%HUMANCYC%PWY-6367;PHOSPHATIDYLGLYCEROL BIOSYNTHESIS II (NON-PLASTIDIC)%HUMANCYC%PWY4FS-8;TRNA CHARGING%HUMANCYC%TRNA-CHARGING-PWY;SUPERPATHWAY OF D-<I>MYO< I>-INOSITOL (1,4,5)-TRISPHOSPHATE METABOLISM%HUMANCYC%PWY-6358	HIF1_Q3%MSIGDB_C3%HIF1_Q3;ZNF354B_TARGET_GENES%MSIGDB_C3%ZNF354B_TARGET_GENES;NEUROG3_TARGET_GENES%MSIGDB_C3%NEUROG3_TARGET_GENES;E12_Q6%MSIGDB_C3%E12_Q6;DIDO1_TARGET_GENES%MSIGDB_C3%DIDO1_TARGET_GENES	treatment + genetic modification	25977774	9
SRP041162_7	SRP041162_7	SRP041162: vorinostat-resistant HCT116 cells. mock vs siPSMD13	RNA-seq analysis of vorinostat-resistant HCT116 cells following gene knockdown of potential vorinostat-resistance candidate genes	SRA	SRP041162	6	treatment: siPSMD13:3	treatment: mock:3	Colon	7077	3539	3538		female 6	CTSD;SQSTM1;HSPB8;MRNIP;OSGIN1;MAP1B;DIP2C;PSMB6;BLVRB;LAMB3;SCPEP1;FAM219A;FTL;PSMB2;HMGA2	NEIL2;PTMA;PTMAP5;ZNF704;TNS3;PTMAP2;ALDH1A3;PSMD13;MYO1D;SLC25A24;DDAH1;MIR1244-2;SKI;WNT16;FYTTD1	SUPERPATHWAY OF INOSITOL PHOSPHATE COMPOUNDS%HUMANCYC%PWY-6371;PHOSPHATIDYLGLYCEROL BIOSYNTHESIS II (NON-PLASTIDIC)%HUMANCYC%PWY4FS-8;TRNA CHARGING%HUMANCYC%TRNA-CHARGING-PWY;SUPERPATHWAY OF D-<I>MYO< I>-INOSITOL (1,4,5)-TRISPHOSPHATE METABOLISM%HUMANCYC%PWY-6358;D-<I>MYO< I>-INOSITOL (1,4,5)-TRISPHOSPHATE BIOSYNTHESIS%HUMANCYC%PWY-6351	HIF1_Q3%MSIGDB_C3%HIF1_Q3;ZNF354B_TARGET_GENES%MSIGDB_C3%ZNF354B_TARGET_GENES;NEUROG3_TARGET_GENES%MSIGDB_C3%NEUROG3_TARGET_GENES;E12_Q6%MSIGDB_C3%E12_Q6;DIDO1_TARGET_GENES%MSIGDB_C3%DIDO1_TARGET_GENES	treatment + genetic modification	25977774	9
SRP041162_8	SRP041162_8	SRP041162: vorinostat-resistant HCT116 cells. mock vs siRGS18	RNA-seq analysis of vorinostat-resistant HCT116 cells following gene knockdown of potential vorinostat-resistance candidate genes	SRA	SRP041162	6	treatment: siRGS18:3	treatment: mock:3	Colon	2735	1274	1461		female 6	HMGA2;S100A10;OSTM1;DHRS2;SFXN3;NEDD4;LAMB3;CLU;JUN;AREG;FYCO1;STK40;DICER1;TCTA;TNRC6A	CAPNS1;ALDH1A3;VSNL1;CD81;DDAH1;ANKRD27;CHSY1;LRRC8A;SMARCD2;KITLG;AP2M1;KCNN4;STX10;IGFBP2;KRT18	SUPERPATHWAY OF INOSITOL PHOSPHATE COMPOUNDS%HUMANCYC%PWY-6371;D-<I>MYO< I>-INOSITOL-5-PHOSPHATE METABOLISM%HUMANCYC%PWY-6367;TRNA CHARGING%HUMANCYC%TRNA-CHARGING-PWY;PHOSPHOLIPASES%HUMANCYC%LIPASYN-PWY;D-<I>MYO< I>-INOSITOL (1,4,5)-TRISPHOSPHATE BIOSYNTHESIS%HUMANCYC%PWY-6351	HIF1_Q3%MSIGDB_C3%HIF1_Q3;ZNF354B_TARGET_GENES%MSIGDB_C3%ZNF354B_TARGET_GENES;NEUROG3_TARGET_GENES%MSIGDB_C3%NEUROG3_TARGET_GENES;E12_Q6%MSIGDB_C3%E12_Q6;DIDO1_TARGET_GENES%MSIGDB_C3%DIDO1_TARGET_GENES	treatment + genetic modification	25977774	7
SRP041162_9	SRP041162_9	SRP041162: vorinostat-resistant HCT116 cells. mock vs siSAP130	RNA-seq analysis of vorinostat-resistant HCT116 cells following gene knockdown of potential vorinostat-resistance candidate genes	SRA	SRP041162	6	treatment: siSAP130:3	treatment: mock:3	Colon	8654	4054	4600		female 6	ERRFI1;SFN;NEU1;GPRC5A;TXNRD1;PDK1;AREG;ZHX1;EREG;CEP55;ARHGAP26;PIP4K2C;ALCAM;MTUS1;PRADC1	SAP130;TGM2;NUCKS1;DCBLD2;PRF1;KLK6;TCF25;TNS4;FAM120A;DPYSL3;ANO1;ZNF618;DERL1;CRYBG1;LAMB1	SUPERPATHWAY OF INOSITOL PHOSPHATE COMPOUNDS%HUMANCYC%PWY-6371;D-<I>MYO< I>-INOSITOL-5-PHOSPHATE METABOLISM%HUMANCYC%PWY-6367;PHOSPHATIDYLGLYCEROL BIOSYNTHESIS II (NON-PLASTIDIC)%HUMANCYC%PWY4FS-8;SUPERPATHWAY OF D-<I>MYO< I>-INOSITOL (1,4,5)-TRISPHOSPHATE METABOLISM%HUMANCYC%PWY-6358;PHOSPHOLIPASES%HUMANCYC%LIPASYN-PWY	HIF1_Q3%MSIGDB_C3%HIF1_Q3;ZNF354B_TARGET_GENES%MSIGDB_C3%ZNF354B_TARGET_GENES;NEUROG3_TARGET_GENES%MSIGDB_C3%NEUROG3_TARGET_GENES;E12_Q6%MSIGDB_C3%E12_Q6;DIDO1_TARGET_GENES%MSIGDB_C3%DIDO1_TARGET_GENES	treatment + genetic modification	25977774	9
SRP041377_10	SRP041377_10	SRP041377: intestinal-like. differentiated organoid vs human embryonic stem cells	Human intestinal tissue with adult stem cell properties derived from pluripotent stem cells	SRA	SRP041377	10	organoid stage: differentiated organoid:4	organoid stage: human embryonic stem cells:6	Stem Cell	1461	1273	188		female 10	DAZL;C1orf94;C9orf135;LINC01194;ITPRID1;DYNLT4;LINC02700;ZSCAN10;LINC00698;LINC01950;LNCPRESS1;GLIPR1L1;TRPC7-AS2;LAMC3;MT1XP1	VNN2;IL24;Metazoa_SRP.36;ARSH;PBX1-AS1;LIPF;CLCA3P;CYP2AB1P;Metazoa_SRP.23;ABHD15-AS1;LXN;RAB37;DCAF11;GPR34;TNNI2	PID_SYNDECAN_4_PATHWAY%MSIGDB_C2%PID_SYNDECAN_4_PATHWAY;PID_GLYPICAN_1PATHWAY%MSIGDB_C2%PID_GLYPICAN_1PATHWAY;PID_BETA_CATENIN_NUC_PATHWAY%MSIGDB_C2%PID_BETA_CATENIN_NUC_PATHWAY;HALLMARK_EPITHELIAL_MESENCHYMAL_TRANSITION%MSIGDB_C2%HALLMARK_EPITHELIAL_MESENCHYMAL_TRANSITION;HALLMARK_INFLAMMATORY_RESPONSE%MSIGDB_C2%HALLMARK_INFLAMMATORY_RESPONSE	TAL1BETAITF2_01%MSIGDB_C3%TAL1BETAITF2_01;NFY_C%MSIGDB_C3%NFY_C;FOXJ2_01%MSIGDB_C3%FOXJ2_01;ALPHACP1_01%MSIGDB_C3%ALPHACP1_01;HNF6_Q6%MSIGDB_C3%HNF6_Q6	cell type	24936470	6
SRP041377_13	SRP041377_13	SRP041377: intestinal-like. organoid vs differentiated organoid	Human intestinal tissue with adult stem cell properties derived from pluripotent stem cells	SRA	SRP041377	12	organoid stage: differentiated organoid:4	organoid stage: organoid:8	Stem Cell	2988	1523	1465		female 12	ADAM19;CYP24A1;GHRLOS;PIK3R6;MAGEA3;HOXD13;OGN;UBE2T;RPL21P111;HTR1DP1;ECSCR;COL23A1;MAGEA6;ATF3;SIGLEC6	GK-IT1;LIPF;SLC15A1;PBLD;BPNT1;CIB3;RNU6-1153P;LINC00957;LINC00930;SNORD70;ZSWIM8-AS1;XIAP;BTBD9-AS1;RNU6ATAC39P;MIR4451	TRIACYLGLYCEROL BIOSYNTHESIS%HUMANCYC%TRIGLSYN-PWY;BIOCARTA_NUCLEARRS_PATHWAY%MSIGDB_C2%BIOCARTA_NUCLEARRS_PATHWAY;PID_INTEGRIN3_PATHWAY%MSIGDB_C2%PID_INTEGRIN3_PATHWAY;PID_CD8_TCR_PATHWAY%MSIGDB_C2%PID_CD8_TCR_PATHWAY;PID_FRA_PATHWAY%MSIGDB_C2%PID_FRA_PATHWAY	TATAAA_TATA_01%MSIGDB_C3%TATAAA_TATA_01;PITX2_Q2%MSIGDB_C3%PITX2_Q2;HNF4_01%MSIGDB_C3%HNF4_01;RP58_01%MSIGDB_C3%RP58_01;TATA_C%MSIGDB_C3%TATA_C	cell type	24936470	13
SRP041377_14	SRP041377_14	SRP041377: intestinal-like. organoid vs human embryonic stem cells	Human intestinal tissue with adult stem cell properties derived from pluripotent stem cells	SRA	SRP041377	14	organoid stage: human embryonic stem cells:6	organoid stage: organoid:8	Stem Cell	1740	654	1086		female 14	KRT8P38;PBX1-AS1;IGKV1OR-3;LINC00326;KRTAP2-1;IGKV1OR9-1;IMPDH1P4;LINC02029;PDZPH1P;IL12B;OR2C1;CDKN2A-DT;RN7SL459P;ENDOU;INTS6L-AS1	TDGF1;LINC00348;EIF4E1B;GSC;OR52A1;OFCC1;CLEC4D;LNCPRESS2;DRD3;RN7SKP247;TDGF1P2;APOBEC3H;LIM2;IL6-AS1;OR5H5P	TIE1 TEK%IOB%TIE1 TEK;WNT%IOB%WNT;PID_P53_DOWNSTREAM_PATHWAY%MSIGDB_C2%PID_P53_DOWNSTREAM_PATHWAY;PID_SYNDECAN_4_PATHWAY%MSIGDB_C2%PID_SYNDECAN_4_PATHWAY;PID_ARF6_TRAFFICKING_PATHWAY%MSIGDB_C2%PID_ARF6_TRAFFICKING_PATHWAY	E12_Q6%MSIGDB_C3%E12_Q6;COMP1_01%MSIGDB_C3%COMP1_01;TAL1BETAITF2_01%MSIGDB_C3%TAL1BETAITF2_01;FOXO1_01%MSIGDB_C3%FOXO1_01;NFY_C%MSIGDB_C3%NFY_C	cell type	24936470	6
SRP041377_17	SRP041377_17	SRP041377: intestinal-like. teratoma vs human embryonic stem cells	Human intestinal tissue with adult stem cell properties derived from pluripotent stem cells	SRA	SRP041377	10	organoid stage: teratoma:4	organoid stage: human embryonic stem cells:6	Stem Cell	4716	1925	2791		female 10	IGF1;LY6H;DPT;EGR1;TFAP2D;FOSB;CABCOCO1;KCNQ1DN;WNT5A;PGM5-AS1;THSD4;DYNLRB2;HCRTR2;COL3A1;KCTD12	COBL;F11R;SMPDL3B;TNFRSF10A;CYP2S1;ESRP1;SLC52A3;RMND5A;CD2AP;SEL1L3;B4GALNT3;CORO2A;OCLN;MYO1E;LDHAP3	SUPERPATHWAY OF INOSITOL PHOSPHATE COMPOUNDS%HUMANCYC%PWY-6371;D-<I>MYO< I>-INOSITOL-5-PHOSPHATE METABOLISM%HUMANCYC%PWY-6367;PHOSPHATIDYLGLYCEROL BIOSYNTHESIS II (NON-PLASTIDIC)%HUMANCYC%PWY4FS-8;TRNA CHARGING%HUMANCYC%TRNA-CHARGING-PWY;PHOSPHOLIPASES%HUMANCYC%LIPASYN-PWY	HIF1_Q3%MSIGDB_C3%HIF1_Q3;E12_Q6%MSIGDB_C3%E12_Q6;COMP1_01%MSIGDB_C3%COMP1_01;TAL1BETAITF2_01%MSIGDB_C3%TAL1BETAITF2_01;FOXO1_01%MSIGDB_C3%FOXO1_01	cell type	24936470	13
SRP041396_1	SRP041396_1	SRP041396: HEK293. expression construct Halo vs: expression construct Halo-RelA	Controlling for gene expression changes in transcription factor protein networks.	SRA	SRP041396	6	expression construct: Halo-RelA:3	expression construct: Halo:3	Kidney	9987	5948	4039		female 6	APOL6;MAFF;ADGRG2;CDH22;INS-IGF2;IGF2;CALCB;EBI3;SDC4;TGM4;MAGEC1;CD83;CFAP46;XAGE1B;ADAMTSL2	IDI1;SCD;MAF;AMOT;POU3F2;PAG1;IGFBP5;PBX1;UAP1L1;DDB2;AEN;SQLE;NEFL;DHRS2;SESN3	SUPERPATHWAY OF INOSITOL PHOSPHATE COMPOUNDS%HUMANCYC%PWY-6371;TRNA CHARGING%HUMANCYC%TRNA-CHARGING-PWY;SUPERPATHWAY OF D-<I>MYO< I>-INOSITOL (1,4,5)-TRISPHOSPHATE METABOLISM%HUMANCYC%PWY-6358;PHOSPHOLIPASES%HUMANCYC%LIPASYN-PWY;D-<I>MYO< I>-INOSITOL (1,4,5)-TRISPHOSPHATE BIOSYNTHESIS%HUMANCYC%PWY-6351	HIF1_Q3%MSIGDB_C3%HIF1_Q3;ZNF354B_TARGET_GENES%MSIGDB_C3%ZNF354B_TARGET_GENES;E12_Q6%MSIGDB_C3%E12_Q6;DIDO1_TARGET_GENES%MSIGDB_C3%DIDO1_TARGET_GENES;COMP1_01%MSIGDB_C3%COMP1_01	treatment + genetic modification	24722732	9
SRP041396_2	SRP041396_2	SRP041396: HEK293. expression construct Halo vs: expression construct Halo-NfkB1	Controlling for gene expression changes in transcription factor protein networks.	SRA	SRP041396	6	expression construct: Halo-NfkB1:3	expression construct: Halo:3	Kidney	3823	2108	1715		female 6	HSPA1B;HSPA6;HSPA7;NFKB1;BTG2;NFKB2;CDKN1A;PIDD1;INPP5D;MT-CYB;CSF1;HSPA1A;LIF;DNAJB1;CIC	SCD;LDHA;EEF1A1P5;RPS23;RPL3;INSIG1;EEF1A1P19;EEF1A1P6;RPL14P1;EEF1A1P13;RPL14;RPS24;EEF1A1;GAPDH;CUL4B	SUPERPATHWAY OF D-<I>MYO< I>-INOSITOL (1,4,5)-TRISPHOSPHATE METABOLISM%HUMANCYC%PWY-6358;3-PHOSPHOINOSITIDE DEGRADATION%HUMANCYC%PWY-6368;GLUCONEOGENESIS I%HUMANCYC%GLUCONEO-PWY;GLYCOLYSIS I%HUMANCYC%GLYCOLYSIS;D-<I>MYO< I>-INOSITOL (1,3,4)-TRISPHOSPHATE BIOSYNTHESIS%HUMANCYC%PWY-6364	ZNF354B_TARGET_GENES%MSIGDB_C3%ZNF354B_TARGET_GENES;NEUROG3_TARGET_GENES%MSIGDB_C3%NEUROG3_TARGET_GENES;E12_Q6%MSIGDB_C3%E12_Q6;DIDO1_TARGET_GENES%MSIGDB_C3%DIDO1_TARGET_GENES;FOXO1_01%MSIGDB_C3%FOXO1_01	treatment + genetic modification	24722732	7
SRP041396_3	SRP041396_3	SRP041396: HEK293. expression construct Halo-RelA vs: expression construct Halo-NfkB1	Controlling for gene expression changes in transcription factor protein networks.	SRA	SRP041396	6	expression construct: Halo-RelA:3	expression construct: Halo-NfkB1:3	Kidney	3956	2709	1247		female 6	IGF2;SERPINA3;CD40;CLDN2;ICAM1;NFKBIA;HSPB8;IL32;C1QTNF1;FN1;VCAM1;TNFAIP3;PIK3R5;NFKB2;RELA	NFKB1;MDM2;NECTIN4;SLC30A1;HSPA7;HSPA6;AEN;UAP1L1;DDB2;PHLDA3;PIDD1;TP53INP1;IP6K2;TOP2A;CLK1	SUPERPATHWAY OF INOSITOL PHOSPHATE COMPOUNDS%HUMANCYC%PWY-6371;D-<I>MYO< I>-INOSITOL (1,4,5)-TRISPHOSPHATE BIOSYNTHESIS%HUMANCYC%PWY-6351;3-PHOSPHOINOSITIDE BIOSYNTHESIS%HUMANCYC%PWY-6352;SUPERPATHWAY OF CHOLESTEROL BIOSYNTHESIS%HUMANCYC%PWY66-5;SALVAGE PATHWAYS OF PYRIMIDINE RIBONUCLEOTIDES%HUMANCYC%PWY0-163	HIF1_Q3%MSIGDB_C3%HIF1_Q3;ZNF354B_TARGET_GENES%MSIGDB_C3%ZNF354B_TARGET_GENES;E12_Q6%MSIGDB_C3%E12_Q6;COMP1_01%MSIGDB_C3%COMP1_01;TAL1BETAITF2_01%MSIGDB_C3%TAL1BETAITF2_01	treatment + genetic modification	24722732	7
SRP041471_1	SRP041471_1	SRP041471: HeLa cells. Transcriptional elongation (control) vs Transcriptional elongation (0 min)	4sUDRB-seq: measuring transcription elongation and initiation genomewide	SRA	SRP041471	8	time: control:4	time: 0 min:4	Cervix	2838	1693	1145		female 8	PPP1R10;ZNF747;RTL10;LRIG3;ZNF506;IFRD1;C2orf16;LCMT2;RNASEH2C;BTN2A3P;PITPNM2-AS1;TTC16;HDHD3;LINC02809;NABP1	PGBD5;ADAMTSL4;GPR1-AS;GREM1;PRNCR1;NECTIN4;RBPJL;TAGLN3;ITGA9;ZBP1;LINC01647;SLC12A1;DAPP1;COL4A1;GDNF	PID_NFKAPPAB_CANONICAL_PATHWAY%MSIGDB_C2%PID_NFKAPPAB_CANONICAL_PATHWAY;PID_SYNDECAN_1_PATHWAY%MSIGDB_C2%PID_SYNDECAN_1_PATHWAY;HALLMARK_HYPOXIA%MSIGDB_C2%HALLMARK_HYPOXIA;HALLMARK_TNFA_SIGNALING_VIA_NFKB%MSIGDB_C2%HALLMARK_TNFA_SIGNALING_VIA_NFKB;HALLMARK_UNFOLDED_PROTEIN_RESPONSE%MSIGDB_C2%HALLMARK_UNFOLDED_PROTEIN_RESPONSE	TAL1BETAITF2_01%MSIGDB_C3%TAL1BETAITF2_01;SETD7_TARGET_GENES%MSIGDB_C3%SETD7_TARGET_GENES;NFY_C%MSIGDB_C3%NFY_C;P300_01%MSIGDB_C3%P300_01;TATAAA_TATA_01%MSIGDB_C3%TATAAA_TATA_01	treatment + timepoint	24887486	6
SRP041471_3	SRP041471_3	SRP041471: HeLa cells. Transcriptional elongation (control) vs Transcriptional elongation (8 min)	4sUDRB-seq: measuring transcription elongation and initiation genomewide	SRA	SRP041471	8	time: control:4	time: 8 min:4	Cervix	2391	1261	1130		female 8	LCMT1-AS2;MEGF11;ZNF786;CXCR6;JAM3;ZNF792;YPEL4;DRC3;ZNF740;DTX4;ZNF415P1;DNAJC27;FRAT1;SERPIND1;CDH23	FAM71A;ADAMTSL4;PGBD5;LINC01647;ATP5F1E;RBPJL;ZBP1;ALDH1L1-AS2;LINC00475;LINC01589;RPS2P6;TAGLN3;SORCS1;TDGF1P2;CEACAMP10	PID_P53_REGULATION_PATHWAY%MSIGDB_C2%PID_P53_REGULATION_PATHWAY;HALLMARK_OXIDATIVE_PHOSPHORYLATION%MSIGDB_C2%HALLMARK_OXIDATIVE_PHOSPHORYLATION;HALLMARK_HYPOXIA%MSIGDB_C2%HALLMARK_HYPOXIA;HALLMARK_TNFA_SIGNALING_VIA_NFKB%MSIGDB_C2%HALLMARK_TNFA_SIGNALING_VIA_NFKB;REGULATION OF APOPTOSIS%REACTOME DATABASE ID RELEASE 76%169911	TAL1BETAITF2_01%MSIGDB_C3%TAL1BETAITF2_01;SETD7_TARGET_GENES%MSIGDB_C3%SETD7_TARGET_GENES;WTTGKCTG_UNKNOWN%MSIGDB_C3%WTTGKCTG_UNKNOWN;FOXJ2_01%MSIGDB_C3%FOXJ2_01;TATAAA_TATA_01%MSIGDB_C3%TATAAA_TATA_01	treatment + timepoint	24887486	6
SRP041826_1	SRP041826_1	SRP041826: D14+ and CD16+ monocytes. DMSO vs EX00000246	GPBAR1 agonism has a broad impact on blocking macrophage activation	SRA	SRP041826	30	agent: DMSO:10	agent: EX00000246:20	Monocytes	589	412	177		female 12 ; male 18	FRAT1;CDCP1;APH1B;IQGAP2;TGFBI;CD14;SLC49A4;CD36;DPY19L1;TMEM255B;METTL7A;GASK1B;ANKRD42;ATP8B4;FES	IGFBP4;FXYD6-FXYD2;FXYD6;STAT6;BCL2L13;SLC38A5;CLINT1;ABCA9;PLEKHA4;TNFSF15;BBC3;DTX4;GPR31;ADIRF;CKB	CXCR4%IOB%CXCR4;WNT%IOB%WNT;PID_P53_DOWNSTREAM_PATHWAY%MSIGDB_C2%PID_P53_DOWNSTREAM_PATHWAY;PID_IL4_2PATHWAY%MSIGDB_C2%PID_IL4_2PATHWAY;PID_WNT_SIGNALING_PATHWAY%MSIGDB_C2%PID_WNT_SIGNALING_PATHWAY	TAL1BETAITF2_01%MSIGDB_C3%TAL1BETAITF2_01;FOXJ2_01%MSIGDB_C3%FOXJ2_01;AML1_Q6%MSIGDB_C3%AML1_Q6;GATA1_03%MSIGDB_C3%GATA1_03;RNCTGNYNRNCTGNY_UNKNOWN%MSIGDB_C3%RNCTGNYNRNCTGNY_UNKNOWN	treatment	24967665	6
SRP041826_2	SRP041826_2	SRP041826: D14+ and CD16+ monocytes. DMSO vs Media	GPBAR1 agonism has a broad impact on blocking macrophage activation	SRA	SRP041826	20	agent: Media:10	agent: DMSO:10	Monocytes	8502	4043	4459		female 8 ; male 12	MFNG;CD36;GASK1B;NHSL2;SLC16A5;SOCS7;CD14;FHL3;DLG4;AKT1;CALHM2;TMEM170B;ZBTB4;FRAT1;NT5DC2	TRAFD1;IDO1;HAPLN3;IL2RA;TXN;PPP3CC;IL15RA;TXNP6;LMNB1;FBXO6;TXNP5;BCL2L14;RNF115;CD40;RCN1P2	SUPERPATHWAY OF INOSITOL PHOSPHATE COMPOUNDS%HUMANCYC%PWY-6371;D-<I>MYO< I>-INOSITOL-5-PHOSPHATE METABOLISM%HUMANCYC%PWY-6367;PHOSPHATIDYLGLYCEROL BIOSYNTHESIS II (NON-PLASTIDIC)%HUMANCYC%PWY4FS-8;SUPERPATHWAY OF D-<I>MYO< I>-INOSITOL (1,4,5)-TRISPHOSPHATE METABOLISM%HUMANCYC%PWY-6358;PHOSPHOLIPASES%HUMANCYC%LIPASYN-PWY	HIF1_Q3%MSIGDB_C3%HIF1_Q3;NEUROG3_TARGET_GENES%MSIGDB_C3%NEUROG3_TARGET_GENES;E12_Q6%MSIGDB_C3%E12_Q6;DIDO1_TARGET_GENES%MSIGDB_C3%DIDO1_TARGET_GENES;COMP1_01%MSIGDB_C3%COMP1_01	treatment	24967665	9
SRP041826_3	SRP041826_3	SRP041826: D14+ and CD16+ monocytes. EX00000246 vs Media	GPBAR1 agonism has a broad impact on blocking macrophage activation	SRA	SRP041826	30	agent: Media:10	agent: EX00000246:20	Monocytes	7219	3614	3605		female 12 ; male 18	PXK;IFNGR1;WWP1P1;KLHL36;DGKZP1;DENND11;MXD4;TAPT1-AS1;GLIPR1;CD9;KCTD15;POMGNT2;KRR1;TNS1;ZNF503	HAPLN3;IDO1;TRAFD1;LMNB1;APOL1;PSMB9;SLC31A2;FBXO6;IL31RA;CUL1;SNX10;PSME2P1;SOCS1;GBP5;APOBEC3F	SUPERPATHWAY OF INOSITOL PHOSPHATE COMPOUNDS%HUMANCYC%PWY-6371;PHOSPHATIDYLGLYCEROL BIOSYNTHESIS II (NON-PLASTIDIC)%HUMANCYC%PWY4FS-8;D-<I>MYO< I>-INOSITOL (1,4,5)-TRISPHOSPHATE BIOSYNTHESIS%HUMANCYC%PWY-6351;CDP-DIACYLGLYCEROL BIOSYNTHESIS I%HUMANCYC%PWY-5667;3-PHOSPHOINOSITIDE BIOSYNTHESIS%HUMANCYC%PWY-6352	HIF1_Q3%MSIGDB_C3%HIF1_Q3;NEUROG3_TARGET_GENES%MSIGDB_C3%NEUROG3_TARGET_GENES;E12_Q6%MSIGDB_C3%E12_Q6;DIDO1_TARGET_GENES%MSIGDB_C3%DIDO1_TARGET_GENES;FOXO1_01%MSIGDB_C3%FOXO1_01	treatment	24967665	9
SRP042186_4	SRP042186_4	SRP042186: D14+ and CD16+ monocytes. DMSO vs JAK3i	White-to-brown metabolic conversion of human adipocytes by JAK inhibition	SRA	SRP042186	22	treatment: JAK3i:6	treatment: DMSO:16	Adipose Tissue	2271	750	1521		male 22	MCTP1;ZFAT;TMEFF2;PPP2R5A;MAMLD1;FAM43A;ZNF706;OLFM2;KCNK2;TSKU;SDC1;PPIF;KCNMA1;GNA14;HEY2	MAP3K8;SOCS3;JAK3;NNMT;OSMR;SEPTIN4;IL13RA1;APOL6;BCL3;STAT3;NABP1;PLAAT4;IFI16;CDC42EP4;ADCY3	SUPERPATHWAY OF D-<I>MYO< I>-INOSITOL (1,4,5)-TRISPHOSPHATE METABOLISM%HUMANCYC%PWY-6358;GLUTATHIONE-MEDIATED DETOXIFICATION I%HUMANCYC%PWY-4061;D-<I>MYO< I>-INOSITOL (1,3,4)-TRISPHOSPHATE BIOSYNTHESIS%HUMANCYC%PWY-6364;ALPHA6BETA4INTEGRIN%IOB%ALPHA6BETA4INTEGRIN;ANDROGENRECEPTOR%IOB%ANDROGENRECEPTOR	E12_Q6%MSIGDB_C3%E12_Q6;COMP1_01%MSIGDB_C3%COMP1_01;FOXO1_01%MSIGDB_C3%FOXO1_01;NFY_C%MSIGDB_C3%NFY_C;F10_TARGET_GENES%MSIGDB_C3%F10_TARGET_GENES	treatment	25487280	7
SRP042186_5	SRP042186_5	SRP042186: D14+ and CD16+ monocytes. DMSO vs SYKi	White-to-brown metabolic conversion of human adipocytes by JAK inhibition	SRA	SRP042186	22	treatment: SYKi:6	treatment: DMSO:16	Adipose Tissue	7333	3492	3841		male 22	ABHD15;LRIG1;SLC25A26;BCKDHB;GDE1;PLCD4;KCNIP2;TMEFF2;ZNF664;PEX19;HEBP2;ACADM;MLYCD;ICA1;GPATCH11	SOCS3;NNMT;SDC4;RCAN1;ACTBP11;GASK1B;TUBB3;LRRC32;UHRF1;PLEKHG4;EGR1;ARHGAP17;MTCL1;SERPINE1;YWHAH	SUPERPATHWAY OF INOSITOL PHOSPHATE COMPOUNDS%HUMANCYC%PWY-6371;D-<I>MYO< I>-INOSITOL-5-PHOSPHATE METABOLISM%HUMANCYC%PWY-6367;PHOSPHATIDYLGLYCEROL BIOSYNTHESIS II (NON-PLASTIDIC)%HUMANCYC%PWY4FS-8;TRNA CHARGING%HUMANCYC%TRNA-CHARGING-PWY;PHOSPHOLIPASES%HUMANCYC%LIPASYN-PWY	HIF1_Q3%MSIGDB_C3%HIF1_Q3;ZNF354B_TARGET_GENES%MSIGDB_C3%ZNF354B_TARGET_GENES;E12_Q6%MSIGDB_C3%E12_Q6;COMP1_01%MSIGDB_C3%COMP1_01;FOXO1_01%MSIGDB_C3%FOXO1_01	treatment	25487280	9
SRP042186_6	SRP042186_6	SRP042186: D14+ and CD16+ monocytes. JAK3i vs SYKi	White-to-brown metabolic conversion of human adipocytes by JAK inhibition	SRA	SRP042186	12	treatment: SYKi:6	treatment: JAK3i:6	Adipose Tissue	4906	2279	2627		male 12	PAX5;LINC01844;C5;PCK1;APOL6;PTGER3;CCDC92;DMRTA1;PPARA;HCAR2;SLC46A3;STAT3;RASD1;MYLIP;ALG9	TUBA1A;EGR1;TUBB;PFKP;LIF;TUBBP1;EPGN;DUSP8;SERPINE1;NACAD;MEDAG;SH2B3;JUN;RCAN1;ZNF469	SUPERPATHWAY OF INOSITOL PHOSPHATE COMPOUNDS%HUMANCYC%PWY-6371;D-<I>MYO< I>-INOSITOL-5-PHOSPHATE METABOLISM%HUMANCYC%PWY-6367;PHOSPHATIDYLGLYCEROL BIOSYNTHESIS II (NON-PLASTIDIC)%HUMANCYC%PWY4FS-8;TRNA CHARGING%HUMANCYC%TRNA-CHARGING-PWY;PHOSPHOLIPASES%HUMANCYC%LIPASYN-PWY	HIF1_Q3%MSIGDB_C3%HIF1_Q3;E12_Q6%MSIGDB_C3%E12_Q6;COMP1_01%MSIGDB_C3%COMP1_01;TAL1BETAITF2_01%MSIGDB_C3%TAL1BETAITF2_01;FOXO1_01%MSIGDB_C3%FOXO1_01	treatment	25487280	7
SRP042228_6890	SRP042228_6890	SRP042228: ilium. Crohns disease vs no inflammatory bowel disease	Core Ileal Transcriptome in Pediatric Crohn Disease	SRA	SRP042228	250	diagnosis: Not IBD:40	diagnosis: CD:210	Small Intestine	8819	4912	3907		female 104 ; male 146	CRIP1;TFR2;MT-TA;MT-TN;MT-TC;ZNF395;MT-TH;MT-TY;TDRD12;TPPP;MT-TS2;ITIH3;RFX2;MT-TL2;CWF19L2	FCGR3A;FCGR3B;FCGR1CP;FCGR1A;BACE2;AQP9;CXCR2P1;CXCL5;HCAR3;CXCL6;DUOXA1;TNFAIP6;FPR2;CHI3L1;PYCR1	SUPERPATHWAY OF INOSITOL PHOSPHATE COMPOUNDS%HUMANCYC%PWY-6371;D-<I>MYO< I>-INOSITOL-5-PHOSPHATE METABOLISM%HUMANCYC%PWY-6367;PHOSPHATIDYLGLYCEROL BIOSYNTHESIS II (NON-PLASTIDIC)%HUMANCYC%PWY4FS-8;TRNA CHARGING%HUMANCYC%TRNA-CHARGING-PWY;PHOSPHOLIPASES%HUMANCYC%LIPASYN-PWY	HIF1_Q3%MSIGDB_C3%HIF1_Q3;ZNF354B_TARGET_GENES%MSIGDB_C3%ZNF354B_TARGET_GENES;E12_Q6%MSIGDB_C3%E12_Q6;DIDO1_TARGET_GENES%MSIGDB_C3%DIDO1_TARGET_GENES;COMP1_01%MSIGDB_C3%COMP1_01	disease	31700112	4
SRP042228_6892	SRP042228_6892	SRP042228: ilium. Crohns disease vs ulcerative colitis	Core Ileal Transcriptome in Pediatric Crohn Disease	SRA	SRP042228	270	diagnosis: UC:60	diagnosis: CD:210	Small Intestine	8568	4466	4102		female 115 ; male 155	ECM1P2;CRIP1;MTND4LP1;MT-TF;MIA;ITIH3;MATK;FAM151A;TM4SF4;BCO2;ZNF57;SSUH2;NSMF;C12orf75;WIPF3	FCGR3A;CXCR2P1;FCGR1CP;TNFAIP6;CLEC12A;EGFL6;FCGR1B;IL11;TAP1;FAM225A;WNT5A;STAT1;GBP5;FCGR1A;FAP	PHOSPHATIDYLGLYCEROL BIOSYNTHESIS II (NON-PLASTIDIC)%HUMANCYC%PWY4FS-8;PHOSPHOLIPASES%HUMANCYC%LIPASYN-PWY;GLUTATHIONE-MEDIATED DETOXIFICATION I%HUMANCYC%PWY-4061;FATTY ACID &BETA;-OXIDATION I%HUMANCYC%FAO-PWY;CDP-DIACYLGLYCEROL BIOSYNTHESIS I%HUMANCYC%PWY-5667	HIF1_Q3%MSIGDB_C3%HIF1_Q3;E12_Q6%MSIGDB_C3%E12_Q6;DIDO1_TARGET_GENES%MSIGDB_C3%DIDO1_TARGET_GENES;COMP1_01%MSIGDB_C3%COMP1_01;TAL1BETAITF2_01%MSIGDB_C3%TAL1BETAITF2_01	disease	31700112	4
SRP042228_6894	SRP042228_6894	SRP042228: ilium. no inflammatory bowel disease vs ulcerative colitis	Core Ileal Transcriptome in Pediatric Crohn Disease	SRA	SRP042228	100	diagnosis: Not IBD:40	diagnosis: UC:60	Small Intestine	307	202	105		female 41 ; male 59	DUOXA2;DUOXA1;SLC6A14;S100A8;S100A9;MTND4LP1;CXCL3;FOSB;ALDH1A2;MMP10;CA4;CD177;ZC3H12A;CCL28;FFAR4	PRG2;MPO;TFR2;LINC01978;GFAP;DCLRE1C;RHD;TMEM130;TDRD12;CWF19L2;Metazoa_SRP.2;MS4A18;HIPK1-AS1;SLC16A1-AS1;MAPK8IP1	G-CSF%IOB%G-CSF;TGF_BETA_RECEPTOR%IOB%TGF_BETA_RECEPTOR;PID_HIF1_TFPATHWAY%MSIGDB_C2%PID_HIF1_TFPATHWAY;PID_GMCSF_PATHWAY%MSIGDB_C2%PID_GMCSF_PATHWAY;PID_IL1_PATHWAY%MSIGDB_C2%PID_IL1_PATHWAY	E12_Q6%MSIGDB_C3%E12_Q6;TAAYNRNNTCC_UNKNOWN%MSIGDB_C3%TAAYNRNNTCC_UNKNOWN;TATAAA_TATA_01%MSIGDB_C3%TATAAA_TATA_01;ETS2_B%MSIGDB_C3%ETS2_B;TATA_01%MSIGDB_C3%TATA_01	disease	31700112	14
SRP042228_6897	SRP042228_6897	SRP042228: ilium. l2 type: iCrohns Disease vs l2 type: no inflammatory bowel disease	Core Ileal Transcriptome in Pediatric Crohn Disease	SRA	SRP042228	197	l2 type: Not IBD:40	l2 type: iCD:157	Small Intestine	9071	4857	4214		female 79 ; male 118	CRIP1;ITIH3;TPPP;ELL3;FAM151A;ZNF395;PAQR5;CDHR1;VPS35;EML6;PMP22;FZD7;BCO2;RFX2;MATN2	FCGR3A;BACE2;FCGR3B;FCGR1A;FCGR1CP;FCGR1B;PYCR1;CXCR2P1;CXCL6;AQP9;COL18A1;DUOXA2;HCAR3;PHKA1;DUOXA1	SUPERPATHWAY OF INOSITOL PHOSPHATE COMPOUNDS%HUMANCYC%PWY-6371;D-<I>MYO< I>-INOSITOL-5-PHOSPHATE METABOLISM%HUMANCYC%PWY-6367;PHOSPHATIDYLGLYCEROL BIOSYNTHESIS II (NON-PLASTIDIC)%HUMANCYC%PWY4FS-8;TRNA CHARGING%HUMANCYC%TRNA-CHARGING-PWY;PHOSPHOLIPASES%HUMANCYC%LIPASYN-PWY	HIF1_Q3%MSIGDB_C3%HIF1_Q3;ZNF354B_TARGET_GENES%MSIGDB_C3%ZNF354B_TARGET_GENES;E12_Q6%MSIGDB_C3%E12_Q6;DIDO1_TARGET_GENES%MSIGDB_C3%DIDO1_TARGET_GENES;COMP1_01%MSIGDB_C3%COMP1_01	disease	31700112	4
SRP042228_6900	SRP042228_6900	SRP042228: ilium._l2 type: cCrohns Disease vs l2 type: no inflammatory bowel disease	Core Ileal Transcriptome in Pediatric Crohn Disease	SRA	SRP042228	93	l2 type: Not IBD:40	l2 type: cCD:53	Small Intestine	3693	1836	1857		female 40 ; male 53	CWF19L2;MAILR;TM4SF4;RFX2;TPPP;SLC25A42;C6;TPPP3;MT-TC;MT-TN;LINC00685;MT-TH;RP9;CRIP1;OR7E126P	CXCL5;CHI3L1;MMP3;FCGR3B;TNFAIP6;IL1B;FCGR3A;MMP1;S100A9;HCAR3;HK3;SLC6A14;CXCL8;AQP9;WTAPP1	FATTY ACID &BETA;-OXIDATION I%HUMANCYC%FAO-PWY;CCR1%IOB%CCR1;CXCR4%IOB%CXCR4;EGFR1%IOB%EGFR1;G-CSF%IOB%G-CSF	E12_Q6%MSIGDB_C3%E12_Q6;COMP1_01%MSIGDB_C3%COMP1_01;TAL1BETAITF2_01%MSIGDB_C3%TAL1BETAITF2_01;FOXO1_01%MSIGDB_C3%FOXO1_01;SETD7_TARGET_GENES%MSIGDB_C3%SETD7_TARGET_GENES	disease	31700112	9
SRP042228_6904	SRP042228_6904	SRP042228: ilium._l2 type: no inflammatory bowel disease vs ulcerative colitis	Core Ileal Transcriptome in Pediatric Crohn Disease	SRA	SRP042228	100	l2 type: Not IBD:40	l2 type: UC:60	Small Intestine	307	202	105		female 41 ; male 59	DUOXA2;DUOXA1;SLC6A14;S100A8;S100A9;MTND4LP1;CXCL3;FOSB;ALDH1A2;MMP10;CA4;CD177;ZC3H12A;CCL28;FFAR4	PRG2;MPO;TFR2;LINC01978;GFAP;DCLRE1C;RHD;TMEM130;TDRD12;CWF19L2;Metazoa_SRP.2;MS4A18;HIPK1-AS1;SLC16A1-AS1;MAPK8IP1	G-CSF%IOB%G-CSF;TGF_BETA_RECEPTOR%IOB%TGF_BETA_RECEPTOR;PID_HIF1_TFPATHWAY%MSIGDB_C2%PID_HIF1_TFPATHWAY;PID_GMCSF_PATHWAY%MSIGDB_C2%PID_GMCSF_PATHWAY;PID_IL1_PATHWAY%MSIGDB_C2%PID_IL1_PATHWAY	E12_Q6%MSIGDB_C3%E12_Q6;TAAYNRNNTCC_UNKNOWN%MSIGDB_C3%TAAYNRNNTCC_UNKNOWN;TATAAA_TATA_01%MSIGDB_C3%TATAAA_TATA_01;ETS2_B%MSIGDB_C3%ETS2_B;TATA_01%MSIGDB_C3%TATA_01	disease	31700112	14
SRP042228_6906	SRP042228_6906	SRP042228: ilium. histopathology of Macroscopic inflammation vs Normal	Core Ileal Transcriptome in Pediatric Crohn Disease	SRA	SRP042228	179	histopathology: Normal:23	histopathology: Macroscopic inflammation:156	Small Intestine	3112	1248	1864		female 76 ; male 103	FAM151A;CDHR1;PMP22;SSUH2;MATN2;ACOT11;CRIP1;PAQR5;GLS;CHST6;RGS13;SCAPER;STAU2;SMIM2-AS1;DDHD2	COL18A1;TFPI2;PYCR1;CA2;PIK3R3;WNT5A;CD177;HGF;VCAN-AS1;IGFBP2;ALDH1A2;CEACAM7;AQP9;CXCR2;XBP1	TRNA CHARGING%HUMANCYC%TRNA-CHARGING-PWY;GLYCOLYSIS I%HUMANCYC%GLYCOLYSIS;3-PHOSPHOINOSITIDE BIOSYNTHESIS%HUMANCYC%PWY-6352;CCR1%IOB%CCR1;PID_P53_DOWNSTREAM_PATHWAY%MSIGDB_C2%PID_P53_DOWNSTREAM_PATHWAY	FOXO1_01%MSIGDB_C3%FOXO1_01;TTCYNRGAA_STAT5B_01%MSIGDB_C3%TTCYNRGAA_STAT5B_01;WTTGKCTG_UNKNOWN%MSIGDB_C3%WTTGKCTG_UNKNOWN;MEIS1_01%MSIGDB_C3%MEIS1_01;FOXJ2_01%MSIGDB_C3%FOXJ2_01	disease	31700112	7
SRP042228_6908	SRP042228_6908	SRP042228: ilium. histopathology of Macroscopic inflammation vs Microscopic inflammation	Core Ileal Transcriptome in Pediatric Crohn Disease	SRA	SRP042228	185	histopathology: Microscopic inflammation:29	histopathology: Macroscopic inflammation:156	Small Intestine	35	17	18		female 76 ; male 109	EML6;AFF2;RGS13;IGLV3-22;MTATP6P25;HNRNPA1P27;EEF1A1P17;GCSAM;EEF1A1P30;MYBL1;EEF1A1P24;ITIH3;MTCO1P2;RPAP3;XYLT1	MFRP;HBA2;C1QTNF5;CCL11;ZDHHC1;CYGB;HBA1;RAB3D;CCR10;IGLV8OR8-1;PITX1;SIX5;PRCD;RTL8C;CDC42EP1			disease	31700112	1
SRP042228_6911	SRP042228_6911	SRP042228: ilium. histopathology of Normal vs Microscopic inflammation	Core Ileal Transcriptome in Pediatric Crohn Disease	SRA	SRP042228	52	histopathology: Normal:23	histopathology: Microscopic inflammation:29	Small Intestine	29	9	20		female 24 ; male 28	WFDC1;CRABP1;MT1H;MT1HL1;PRTFDC1;MT1A;PPP1R14A;RNF227;SLC30A2	CEACAM7;CD177;CD177P1;CA2;PRORP;LINC01559;MS4A12;TFPI2;IPO4;CEACAM5;OASL;LEFTY1;IL1R2;SLC37A2;IGHV2-26	DETOXIFICATION OF COPPER ION%GOBP%GO:0010273;RESPONSE TO FLUID SHEAR STRESS%GOBP%GO:0034405;DETOXIFICATION OF INORGANIC COMPOUND%GOBP%GO:0061687;CELLULAR RESPONSE TO ZINC ION%GOBP%GO:0071294;CELLULAR ZINC ION HOMEOSTASIS%GOBP%GO:0006882		disease	31700112	1
SRP042249_1	SRP042249_1	SRP042249: Bioreactor-engineered cancer tissues. 2D culture vsPerfusion 3D culture	Bioreactor-engineered cancer tissues mimic phenotypes, gene expression profiles and drug resistance mechanisms detectable in xenografts and clinical specimens.	SRA	SRP042249	6	culture conditions: Perfusion 3D:3	culture conditions: 2D:3	Stomach	1607	1006	601		female 6	CYP1A1;PPFIA4;MUC1;MIR210HG;FABP1;PIGZ;PFKFB4;CCDC183;PLOD2;TNS1;RNF183;ALDOC;PDK1;CCN4;TMEM74B	SAMD9;CCN2;CALB2;FOXQ1;FGF19;NMUR2;MT-TL1;KLK6;FOSL1;ANXA3;LAD1;MAOB;FLNA;EMP1;LMO4	D-<I>MYO< I>-INOSITOL-5-PHOSPHATE METABOLISM%HUMANCYC%PWY-6367;PHOSPHOLIPASES%HUMANCYC%LIPASYN-PWY;D-<I>MYO< I>-INOSITOL (1,4,5)-TRISPHOSPHATE BIOSYNTHESIS%HUMANCYC%PWY-6351;FATTY ACID &BETA;-OXIDATION I%HUMANCYC%FAO-PWY;GLYCOLYSIS I%HUMANCYC%GLYCOLYSIS	SETD7_TARGET_GENES%MSIGDB_C3%SETD7_TARGET_GENES;SMTTTTGT_UNKNOWN%MSIGDB_C3%SMTTTTGT_UNKNOWN;ZNF391_TARGET_GENES%MSIGDB_C3%ZNF391_TARGET_GENES;E2F4DP1_01%MSIGDB_C3%E2F4DP1_01;GLI1_TARGET_GENES%MSIGDB_C3%GLI1_TARGET_GENES	tissue type	26051518	6
SRP042249_2	SRP042249_2	SRP042249: Bioreactor-engineered cancer tissues. 2D culture vsStatic 3D culture	Bioreactor-engineered cancer tissues mimic phenotypes, gene expression profiles and drug resistance mechanisms detectable in xenografts and clinical specimens.	SRA	SRP042249	6	culture conditions: Static 3D:3	culture conditions: 2D:3	Stomach	2146	1313	833		female 6	P4HA1;MIR210HG;PPFIA4;EGLN3;PLOD2;FUT11;SLC11A2;PFKFB3;PDK1;LCN15;CASP5;ENO2;HLA-V;HLA-F-AS1;CCNP	CCN2;MT-TY;MT-TA;MAOB;MT-TC;MT-TN;MT-ND1;EGR1;EGR2;BCAM;FOS;CCN1;MTND1P23;NT5E;FOSB	FATTY ACID &BETA;-OXIDATION I%HUMANCYC%FAO-PWY;GLUCONEOGENESIS I%HUMANCYC%GLUCONEO-PWY;GLYCOLYSIS I%HUMANCYC%GLYCOLYSIS;SUPERPATHWAY OF CHOLESTEROL BIOSYNTHESIS%HUMANCYC%PWY66-5;ID%IOB%ID	HIF1_Q3%MSIGDB_C3%HIF1_Q3;E12_Q6%MSIGDB_C3%E12_Q6;TAL1BETAITF2_01%MSIGDB_C3%TAL1BETAITF2_01;SETD7_TARGET_GENES%MSIGDB_C3%SETD7_TARGET_GENES;F10_TARGET_GENES%MSIGDB_C3%F10_TARGET_GENES	tissue type	26051518	6
SRP042249_3	SRP042249_3	SRP042249: Bioreactor-engineered cancer tissues. 2D culture vsxenograft culture	Bioreactor-engineered cancer tissues mimic phenotypes, gene expression profiles and drug resistance mechanisms detectable in xenografts and clinical specimens.	SRA	SRP042249	6	culture conditions: xenograft:3	culture conditions: 2D:3	Stomach	1077	987	90		female 6	COL1A2;ACTA2;CXCL14;AEBP1;IGFBP7-AS1;IGFBP5;TIMP3;COL8A1;CPXM1;MMP14;COL6A2;COL1A1;MTCO1P4;FN1;ITGA5	FOSB;CLEC3A;FOS;DUSP1;PRSS1;AREG;CA2;EREG;BTBD6P1;G3BP1P1;HOMER1;RBMXP3;ABCG2;CYP24A1;TIPARP	GLUCONEOGENESIS I%HUMANCYC%GLUCONEO-PWY;ANDROGENRECEPTOR%IOB%ANDROGENRECEPTOR;BDNF%IOB%BDNF;CXCR4%IOB%CXCR4;KITRECEPTOR%IOB%KITRECEPTOR	E12_Q6%MSIGDB_C3%E12_Q6;COMP1_01%MSIGDB_C3%COMP1_01;FOXO1_01%MSIGDB_C3%FOXO1_01;E2F1_Q3_01%MSIGDB_C3%E2F1_Q3_01;NFY_C%MSIGDB_C3%NFY_C	tissue type	26051518	6
SRP042249_4	SRP042249_4	SRP042249: Bioreactor-engineered cancer tissues. Perfusion 3D culture vsStatic 3D culture	Bioreactor-engineered cancer tissues mimic phenotypes, gene expression profiles and drug resistance mechanisms detectable in xenografts and clinical specimens.	SRA	SRP042249	6	culture conditions: Static 3D:3	culture conditions: Perfusion 3D:3	Stomach	3076	1600	1476		female 6	LUCAT1;CDKN2B;IFI6;DUSP5;IGFBP6;JAG1;CLIP4;CD55;DCBLD2;LINC01559;TXNRD1;SCEL;AKR1C1;SLC3A2;SERPINB8	MUC2;MUC5AC;HMGCS2;FCGBP;WNK4;NT5E;ERBB3;RAP1GAP;REG4;MUC13;HES6;MAOA;LINC00261;MYO7B;PHGR1	SUPERPATHWAY OF INOSITOL PHOSPHATE COMPOUNDS%HUMANCYC%PWY-6371;D-<I>MYO< I>-INOSITOL-5-PHOSPHATE METABOLISM%HUMANCYC%PWY-6367;TRNA CHARGING%HUMANCYC%TRNA-CHARGING-PWY;SUPERPATHWAY OF D-<I>MYO< I>-INOSITOL (1,4,5)-TRISPHOSPHATE METABOLISM%HUMANCYC%PWY-6358;PHOSPHOLIPASES%HUMANCYC%LIPASYN-PWY	HIF1_Q3%MSIGDB_C3%HIF1_Q3;NEUROG3_TARGET_GENES%MSIGDB_C3%NEUROG3_TARGET_GENES;E12_Q6%MSIGDB_C3%E12_Q6;COMP1_01%MSIGDB_C3%COMP1_01;FOXO1_01%MSIGDB_C3%FOXO1_01	tissue type	26051518	7
SRP042249_5	SRP042249_5	SRP042249: Bioreactor-engineered cancer tissues. Perfusion 3D culture vsxenograft culture	Bioreactor-engineered cancer tissues mimic phenotypes, gene expression profiles and drug resistance mechanisms detectable in xenografts and clinical specimens.	SRA	SRP042249	6	culture conditions: xenograft:3	culture conditions: Perfusion 3D:3	Stomach	3966	2203	1763		female 6	IGFBP7;COL4A1;ACTA2;VIM-AS1;COL5A1;IGFBP7-AS1;CXCL14;IGFBP5;TIMP3;SPP1;CDH11;CTSE;MMP2;COL12A1;MTCO1P21	CYP1A1;ALDH1A1;EREG;CYP1B1;UGT1A10;FRY;ARFGEF3;UGT1A4;UGT1A8;UGT1A9;SCD;UGT1A6;UGT1A7;UGT1A1;TNFAIP2	SUPERPATHWAY OF INOSITOL PHOSPHATE COMPOUNDS%HUMANCYC%PWY-6371;TRNA CHARGING%HUMANCYC%TRNA-CHARGING-PWY;SUPERPATHWAY OF D-<I>MYO< I>-INOSITOL (1,4,5)-TRISPHOSPHATE METABOLISM%HUMANCYC%PWY-6358;PHOSPHOLIPASES%HUMANCYC%LIPASYN-PWY;3-PHOSPHOINOSITIDE DEGRADATION%HUMANCYC%PWY-6368	HIF1_Q3%MSIGDB_C3%HIF1_Q3;NEUROG3_TARGET_GENES%MSIGDB_C3%NEUROG3_TARGET_GENES;E12_Q6%MSIGDB_C3%E12_Q6;COMP1_01%MSIGDB_C3%COMP1_01;TAL1BETAITF2_01%MSIGDB_C3%TAL1BETAITF2_01	tissue type	26051518	7
SRP042249_6	SRP042249_6	SRP042249: Bioreactor-engineered cancer tissues. Static 3D culture vsxenograft culture	Bioreactor-engineered cancer tissues mimic phenotypes, gene expression profiles and drug resistance mechanisms detectable in xenografts and clinical specimens.	SRA	SRP042249	6	culture conditions: xenograft:3	culture conditions: Static 3D:3	Stomach	4479	2416	2063		female 6	REG4;MUC17;IGFBP7;FN1;COL1A1;MUC13;MUC2;TGFBI;MMP2;WNT11;PDZK1IP1;PMEPA1;MUC12;MT-CO2;COL12A1	NIBAN1;UNC5B;LCN2;PSAT1;C6orf223;TRIB3;MTHFD2;IARS1;SNTB1;XPOT;GTPBP2;PRSS1;AREG;GPI;TFRC	SUPERPATHWAY OF INOSITOL PHOSPHATE COMPOUNDS%HUMANCYC%PWY-6371;TRNA CHARGING%HUMANCYC%TRNA-CHARGING-PWY;SUPERPATHWAY OF D-<I>MYO< I>-INOSITOL (1,4,5)-TRISPHOSPHATE METABOLISM%HUMANCYC%PWY-6358;PHOSPHOLIPASES%HUMANCYC%LIPASYN-PWY;3-PHOSPHOINOSITIDE DEGRADATION%HUMANCYC%PWY-6368	HIF1_Q3%MSIGDB_C3%HIF1_Q3;E12_Q6%MSIGDB_C3%E12_Q6;COMP1_01%MSIGDB_C3%COMP1_01;TAL1BETAITF2_01%MSIGDB_C3%TAL1BETAITF2_01;FOXO1_01%MSIGDB_C3%FOXO1_01	tissue type	26051518	7
SRP043033_17	SRP043033_17	SRP043033: cell-type. Macrophages(BC9) vs Macrophages(BC11)	GSE58310: Epigenetic programming during monocyte to macrophage differentiation and trained innate immunity	SRA	SRP043033	6	cell type: Macrophages(BC9):3	cell type: Macrophages(BC11):3	Blood	5985	2946	3039		male 6	CALM2P2;RPL31P12;IGF1;MIR1244-3;KLF15;LGMN;ERHP1;MIR1244-4;RPS27P14;CALM2P3;TMA7;MARCKS;CBX3P9;RSPH10B2;UMODL1-AS1	RNVU1-1;RNU1-11P;RN7SL381P;RN7SL128P;SNORA57;RPS4XP22;RNU1-2;U2.1;RNU2-1;RN7SKP44;RN7SKP36;RNVU1-27;SNHG3;RNVU1-2A;RN7SL3	3-PHOSPHOINOSITIDE BIOSYNTHESIS%HUMANCYC%PWY-6352;ALPHA6BETA4INTEGRIN%IOB%ALPHA6BETA4INTEGRIN;EGFR1%IOB%EGFR1;TGF_BETA_RECEPTOR%IOB%TGF_BETA_RECEPTOR;TNFALPHA%IOB%TNFALPHA	HIF1_Q3%MSIGDB_C3%HIF1_Q3;ZNF354B_TARGET_GENES%MSIGDB_C3%ZNF354B_TARGET_GENES;DIDO1_TARGET_GENES%MSIGDB_C3%DIDO1_TARGET_GENES;SETD7_TARGET_GENES%MSIGDB_C3%SETD7_TARGET_GENES;CASP8AP2_TARGET_GENES%MSIGDB_C3%CASP8AP2_TARGET_GENES	cell type	25258085	13
SRP043033_20	SRP043033_20	SRP043033: cell-type. Macrophages(BC9) vs Macrophages(BC12)	GSE58310: Epigenetic programming during monocyte to macrophage differentiation and trained innate immunity	SRA	SRP043033	6	cell type: Macrophages(BC9):3	cell type: Macrophages(BC12):3	Blood	4785	2325	2460		1 6	TXLNGY;RPS4Y1;USP9Y;UTY;ZFY;DDX3Y;KLF15;EIF1AY;MIR1244-4;KDM5D;CALM2P2;TMTC1;ERHP1;MT-RNR1;COX17P1	RN7SKP86;RNVU1-1;RN7SL381P;SNORA12;RNU1-11P;RN7SL128P;RNU1-2;RNVU1-27;RNU2-1;RN7SKP44;RN7SKP36;RNVU1-2A;RN7SKP255;RNU1-4;U2.1	ALPHA6BETA4INTEGRIN%IOB%ALPHA6BETA4INTEGRIN;TGF_BETA_RECEPTOR%IOB%TGF_BETA_RECEPTOR;TNFALPHA%IOB%TNFALPHA;PID_ERBB2_ERBB3_PATHWAY%MSIGDB_C2%PID_ERBB2_ERBB3_PATHWAY;PID_ERBB1_DOWNSTREAM_PATHWAY%MSIGDB_C2%PID_ERBB1_DOWNSTREAM_PATHWAY	DIDO1_TARGET_GENES%MSIGDB_C3%DIDO1_TARGET_GENES;NRF2_Q4%MSIGDB_C3%NRF2_Q4;BARX1_TARGET_GENES%MSIGDB_C3%BARX1_TARGET_GENES;ZFHX3_TARGET_GENES%MSIGDB_C3%ZFHX3_TARGET_GENES;ZNF329_TARGET_GENES%MSIGDB_C3%ZNF329_TARGET_GENES	cell type	25258085	6
SRP043033_26	SRP043033_26	SRP043033: cell-type. Macrophages(BC11) vs Macrophages(BC12)	GSE58310: Epigenetic programming during monocyte to macrophage differentiation and trained innate immunity	SRA	SRP043033	6	cell type: Macrophages(BC12):3	cell type: Macrophages(BC11):3	Blood	982	512	470		1 6	TSIX;XIST;PAX8-AS1;TTC39B;PRSS21;CPSF1P1;PEX6;LINC01291;GLRXP1;SNORD15B;LGMN;LGMNP1;CALCRL;SNORA63;HLA-DQB1-AS1	TXLNGY;RPS4Y1;UTY;HLA-V;USP9Y;DDX3Y;ZFY;EIF1AY;SAXO2;TMTC1;KDM5D;HCG4;GSTM1;MUCL1;MICD	GLUTATHIONE-MEDIATED DETOXIFICATION I%HUMANCYC%PWY-4061;PID_TAP63_PATHWAY%MSIGDB_C2%PID_TAP63_PATHWAY;BIOCARTA_TH1TH2_PATHWAY%MSIGDB_C2%BIOCARTA_TH1TH2_PATHWAY;BIOCARTA_FAS_PATHWAY%MSIGDB_C2%BIOCARTA_FAS_PATHWAY;PID_S1P_META_PATHWAY%MSIGDB_C2%PID_S1P_META_PATHWAY	F10_TARGET_GENES%MSIGDB_C3%F10_TARGET_GENES;FOXJ2_01%MSIGDB_C3%FOXJ2_01;SKIL_TARGET_GENES%MSIGDB_C3%SKIL_TARGET_GENES;GLI1_TARGET_GENES%MSIGDB_C3%GLI1_TARGET_GENES;TATAAA_TATA_01%MSIGDB_C3%TATAAA_TATA_01	cell type	25258085	1
SRP043080_1	SRP043080_1	SRP043080: storage. room temperature stored on ice	Transcriptomic profiling of peripheral blood mononuclear cells from healthy individuals	SRA	SRP043080	18	treatment: stored on ice:6	treatment: stored at room temperature:12	Blood	3366	1499	1867		female 9 ; male 9	DIPK2A;KCTD6;FBXO45;BEND3P1;CGAS;SERPINB2;TXNL4B;LILRB1-AS1;TMEM159;TM2D2;FASLG;CXCR2P1;AVPR1A;FEM1A;CDYL	EXTL3-AS1;MHENCR;MASP2;AMY1A;LINC00653;PTTG4P;FAM184B;FAM153B;CUBN;CBX3P2;LENG8;KLF3-AS1;FAM153A;GRM2;MIR5685	PID_S1P_S1P3_PATHWAY%MSIGDB_C2%PID_S1P_S1P3_PATHWAY;FOXO FAMILY SIGNALING%PATHWAY INTERACTION DATABASE NCI-NATURE CURATED DATA%FOXO FAMILY SIGNALING;INSULIN-MEDIATED GLUCOSE TRANSPORT%PATHWAY INTERACTION DATABASE NCI-NATURE CURATED DATA%INSULIN-MEDIATED GLUCOSE TRANSPORT;BETA3 INTEGRIN CELL SURFACE INTERACTIONS%PATHWAY INTERACTION DATABASE NCI-NATURE CURATED DATA%BETA3 INTEGRIN CELL SURFACE INTER…	CENPT_TARGET_GENES%MSIGDB_C3%CENPT_TARGET_GENES;RNCTGNYNRNCTGNY_UNKNOWN%MSIGDB_C3%RNCTGNYNRNCTGNY_UNKNOWN;PAX4_03%MSIGDB_C3%PAX4_03;NFY_Q6_01%MSIGDB_C3%NFY_Q6_01;GR_Q6_01%MSIGDB_C3%GR_Q6_01	other	25385641	7
SRP043080_2	SRP043080_2	SRP043080: storage. room temperature cryopreserved	Transcriptomic profiling of peripheral blood mononuclear cells from healthy individuals	SRA	SRP043080	18	treatment: cryopreserved:6	treatment: stored at room temperature:12	Blood	3282	1568	1714		female 9 ; male 9	TRIM51EP;GCSAML;TRIM51BP;MS4A3;SLPI;LTF;IL4;HCAR2;CLC;SEMG1;ENPP3;PI3;HBD;HDC;OLFM4	ADAM15;FBXL15;PLXNB2;ATP5F1D;HLA-DRB6;GSTP1;YIPF2;MIR762;DENND6B;DNAJC4;NOXA1;CEBPA;TRMT1;HIGD2AP2;AMN	PYRIMIDINE RIBONUCLEOTIDES <I>DE NOVO< I> BIOSYNTHESIS%HUMANCYC%PWY0-162;SALVAGE PATHWAYS OF PYRIMIDINE RIBONUCLEOTIDES%HUMANCYC%PWY0-163;PID_P53_DOWNSTREAM_PATHWAY%MSIGDB_C2%PID_P53_DOWNSTREAM_PATHWAY;BIOCARTA_CYTOKINE_PATHWAY%MSIGDB_C2%BIOCARTA_CYTOKINE_PATHWAY;PID_IL2_STAT5_PATHWAY%MSIGDB_C2%PID_IL2_STAT5_PATHWAY	ZNF354B_TARGET_GENES%MSIGDB_C3%ZNF354B_TARGET_GENES;E12_Q6%MSIGDB_C3%E12_Q6;FOXO1_01%MSIGDB_C3%FOXO1_01;CASP8AP2_TARGET_GENES%MSIGDB_C3%CASP8AP2_TARGET_GENES;ZNF561_TARGET_GENES%MSIGDB_C3%ZNF561_TARGET_GENES	other	25385641	7
SRP043080_3	SRP043080_3	SRP043080: storage. ice cryopreserved	Transcriptomic profiling of peripheral blood mononuclear cells from healthy individuals	SRA	SRP043080	12	treatment: stored on ice:6	treatment: cryopreserved:6	Blood	8322	3775	4547		female 6 ; male 6	TRIM51BP;TRIM51EP;TRIM64;AKAP12;TRIM64B;GCSAML;TRIM51;SLC4A1;CLC;TRIM49D1;LINC01220;MS4A3;TRIM49D2;GATA2;HBD	COL27A1;SEC31B;CEROX1;HSF4;NRBP2;MRC2;ONECUT2;ARHGEF17;SNRNP70;FGFRL1;ME3;FOXH1;AMY2A;CES1P1;CHTF18	CCR1%IOB%CCR1;CCR7%IOB%CCR7;CCR9%IOB%CCR9;EGFR1%IOB%EGFR1;IFN-ALPHA%IOB%IFN-ALPHA	HIF1_Q3%MSIGDB_C3%HIF1_Q3;E12_Q6%MSIGDB_C3%E12_Q6;DIDO1_TARGET_GENES%MSIGDB_C3%DIDO1_TARGET_GENES;COMP1_01%MSIGDB_C3%COMP1_01;FOXO1_01%MSIGDB_C3%FOXO1_01	other	25385641	9
SRP043144_1	SRP043144_1	SRP043144: U937 cells infected with HIV. 0 hours vs 1 hours	The ribonuclease activity of SAMHD1 is required for HIV-1 restriction	SRA	SRP043144	8	time points post-infection: 1h:4	time points post-infection: 0h:4	Blood	74	57	17		female 8	EFNB2;GEM;YAP1P1;DNAJB5-DT;KRT8P31;PMAIP1;SH2D5;FAM186B;DUSP10;FOSB;FAM53C;NR4A3;TIPARP;PLIN2;GLDN	RN7SL738P;HOXC5;TTC34;TRIM6;RN7SL20P;RANP4;COMP;SMG6-IT1;LARGE2;RPL23AP84;SLC4A9;DOC2GP;DDX18P1;FAM186A;LINC00427	HALLMARK_TNFA_SIGNALING_VIA_NFKB%MSIGDB_C2%HALLMARK_TNFA_SIGNALING_VIA_NFKB;CELL ADHESION%GOBP%GO:0007155;CALCIUM-DEPENDENT CELL-CELL ADHESION VIA PLASMA MEMBRANE CELL ADHESION MOLECULES%GOBP%GO:0016339;POSITIVE REGULATION OF EXTRINSIC APOPTOTIC SIGNALING PATHWAY%GOBP%GO:2001238;CELL JUNCTION ASSEMBLY%GOBP%GO:0034329	TAL1BETAITF2_01%MSIGDB_C3%TAL1BETAITF2_01;SMTTTTGT_UNKNOWN%MSIGDB_C3%SMTTTTGT_UNKNOWN;FOXJ2_TARGET_GENES%MSIGDB_C3%FOXJ2_TARGET_GENES;TTCNRGNNNNTTC_HSF_Q6%MSIGDB_C3%TTCNRGNNNNTTC_HSF_Q6;PITX2_Q2%MSIGDB_C3%PITX2_Q2	treatment + timepoint	25038827	5
SRP043144_2	SRP043144_2	SRP043144: U937 cells infected with HIV. 0 hours vs 3 hours	The ribonuclease activity of SAMHD1 is required for HIV-1 restriction	SRA	SRP043144	8	time points post-infection: 3h:4	time points post-infection: 0h:4	Blood	313	254	59		female 8	RNY4P10;LINC00623;RN7SL144P;RNU1-11P;RN7SKP229;RNY4P27;ZNF79;Y_RNA.197;RN7SKP214;Y_RNA.116;RN7SKP25;SCARNA11;PLIN2;RN7SKP166;RNU1-18P	ZMYM3;LINC01238;ASPG;TRERF1;ERFL;RIBC2;CYP11B2;DGKA;OR52P2P;HNRNPA1P21;PRDM7;Metazoa_SRP.26;CD40LG;SNORD27;RPL23AP45			treatment + timepoint	25038827	2
SRP043144_3	SRP043144_3	SRP043144: U937 cells infected with HIV. 1 hours vs 3 hours	The ribonuclease activity of SAMHD1 is required for HIV-1 restriction	SRA	SRP043144	8	time points post-infection: 3h:4	time points post-infection: 1h:4	Blood	302	198	104		female 8	LINC00623;RNY4P10;Y_RNA.205;RN7SL144P;RNY4P27;Y_RNA.121;PPIAP49;ZNF79;RN7SL732P;RNU1-11P;SNORD13P3;RN7SKP214;Y_RNA.274;SCARNA11;Metazoa_SRP.51	PDE4B;SNORD27;NFKBIZ;FOSB;DUSP10;C9orf131;RN7SL124P;PRDM1;OR5B21;SYF2P2;KRT8P31;LINC01657;NR4A3;FGFR3;TMEM272	HALLMARK_TNFA_SIGNALING_VIA_NFKB%MSIGDB_C2%HALLMARK_TNFA_SIGNALING_VIA_NFKB		treatment + timepoint	25038827	2
SRP043221_27	SRP043221_27	SRP043221: muscle. FSHD1 Muscle biopsy vs FSHD2 Muscle biopsy	DUX4-induced gene expression is the major molecular signature in FSHD skeletal muscle	SRA	SRP043221	15	tissue: FSHD2 Muscle biopsy:6	tissue: FSHD1 Muscle biopsy:9	Muscle	19	15	4		female 6 ; male 9	PCDHB2;ZNF727;HOXB8;DCP2;CXCL8;NANP;PCDHB3;MME;PCDHA3;PCDHA6;FRG1CP;PCDHA10;MYH4;PCDHB6;CHDH	TRIM29;ORC6;ODAPH;EFCAB2	CADHERIN SIGNALING PATHWAY%PANTHER PATHWAY%P00012;WNT SIGNALING PATHWAY%PANTHER PATHWAY%P00057;PERK REGULATES GENE EXPRESSION%REACTOME%R-HSA-381042.1;ATF4 ACTIVATES GENES IN RESPONSE TO ENDOPLASMIC RETICULUM STRESS%REACTOME DATABASE ID RELEASE 76%380994;CELL ADHESION%GOBP%GO:0007155		treatment	24861551	10
SRP043221_6	SRP043221_6	SRP043221: muscle. FSHD2 myotubes vs Control myotubes	DUX4-induced gene expression is the major molecular signature in FSHD skeletal muscle	SRA	SRP043221	6	tissue: FSHD2 myotubes:3	tissue: Control myotubes:3	Muscle	287	252	35		female 4 ; male 2	MBD3L5;TRIM53AP;PRAMEF14;PRAMEF34P;PRAMEF28P;PRAMEF26;PRAMEF4;PRAMEF20;KLF18;TRIM43;KHDC1L;PRAMEF13;TRIM51CP;PRAMEF17;PRELID3BP4	KDR;PTPRZ1;THSD7B;LINC01794;ABCA8;DKK1;HHIP;CHRNB3;CNR1;MME;LINC01844;DDX43;TRMT112P3;STUM;KCNH2	REGULATION OF APOPTOTIC PROCESS%GOBP%GO:0042981;NEGATIVE REGULATION OF CELL DIFFERENTIATION%GOBP%GO:0045596;NEGATIVE REGULATION OF RNA BIOSYNTHETIC PROCESS%GOBP%GO:1902679;NEGATIVE REGULATION OF CELL DEATH%GOBP%GO:0060548;POSITIVE REGULATION OF CELL POPULATION PROLIFERATION%GOBP%GO:0008284		treatment	24861551	10
SRP043339_1	SRP043339_1	SRP043339: T-cell. naive vs follicular helper	Global Transcriptome Analysis and Enhancer Landscape of Human Primary T Follicular Helper and T Effector Lymphocytes (RNA-Seq)	SRA	SRP043339	7	t cell type: TFH:3	t cell type: Naïve:4	Blood	1874	925	949		female 1 ; male 6	LIF;LIF-AS2;TMEM200C;LRP3;GDF7;GRID1;CD276;CLTCL1;NEU4;CTTN;NCALD;FGFR2;PIF1;JAG1;VSIG10	IFTAP;DEPDC7;DSC1;GNAI1;SAMD3;KLHL13;NRCAM;ADAMTS1;LRRN3;ITGA6;SLC30A4;NCMAP-DT;NT5E;SPART;CALCRL	SUPERPATHWAY OF INOSITOL PHOSPHATE COMPOUNDS%HUMANCYC%PWY-6371;SUPERPATHWAY OF D-<I>MYO< I>-INOSITOL (1,4,5)-TRISPHOSPHATE METABOLISM%HUMANCYC%PWY-6358;CXCR4%IOB%CXCR4;EGFR1%IOB%EGFR1;FLK2 FLT3%IOB%FLK2 FLT3	E12_Q6%MSIGDB_C3%E12_Q6;COMP1_01%MSIGDB_C3%COMP1_01;TAL1BETAITF2_01%MSIGDB_C3%TAL1BETAITF2_01;FOXO1_01%MSIGDB_C3%FOXO1_01;F10_TARGET_GENES%MSIGDB_C3%F10_TARGET_GENES	cell type	25331115	14
SRP043339_2	SRP043339_2	SRP043339: T-cell. naive vs effector	Global Transcriptome Analysis and Enhancer Landscape of Human Primary T Follicular Helper and T Effector Lymphocytes (RNA-Seq)	SRA	SRP043339	7	t cell type: TEFF:3	t cell type: Naïve:4	Blood	2353	876	1477		male 7	C2CD4D;C3AR1;IL2;CCR4;IGFBP4;TNFSF14;GPR68;MCF2L2;KLRB1;CAMK2N1;NANOGP2;IL1R1;ERICH5;ARHGEF28;NOD2	CR2;SAMD3;PCSK5;NELL2;CNN3;AEBP1;ADGRL1;RCN3;CR1;MSX2P1;LRRN3;SLC15A3;GIPC3;SLC30A4;RNF157-AS1	EGFR1%IOB%EGFR1;FAS%IOB%FAS;NOTCH%IOB%NOTCH;WNT%IOB%WNT;PID_P53_DOWNSTREAM_PATHWAY%MSIGDB_C2%PID_P53_DOWNSTREAM_PATHWAY	E12_Q6%MSIGDB_C3%E12_Q6;COMP1_01%MSIGDB_C3%COMP1_01;TAL1BETAITF2_01%MSIGDB_C3%TAL1BETAITF2_01;FOXO1_01%MSIGDB_C3%FOXO1_01;F10_TARGET_GENES%MSIGDB_C3%F10_TARGET_GENES	cell type	25331115	14
SRP043339_3	SRP043339_3	SRP043339: T-cell. follicular helper vs effector	Global Transcriptome Analysis and Enhancer Landscape of Human Primary T Follicular Helper and T Effector Lymphocytes (RNA-Seq)	SRA	SRP043339	6	t cell type: TFH:3	t cell type: TEFF:3	Blood	569	247	322		female 1 ; male 5	C1orf226;ST14;P3H2;MMP17;P3H2-AS1;TRGJ2;GPR153;CYP4F29P;DAB2IP;SPRY2;PVALB;FAIM2;VEGFA;CST3;MYO1E	IL17A;IL1R1;GPR15;E2F3P1;IL17F;RGS6;COL5A1;TNIP3;IL7R;HELB;TAF5LP1;TOMM20P2;IL1R2;LTK;NCMAP-DT	PID_ARF6_TRAFFICKING_PATHWAY%MSIGDB_C2%PID_ARF6_TRAFFICKING_PATHWAY;PID_HIF1_TFPATHWAY%MSIGDB_C2%PID_HIF1_TFPATHWAY;PID_ENDOTHELIN_PATHWAY%MSIGDB_C2%PID_ENDOTHELIN_PATHWAY;BIOCARTA_CYTOKINE_PATHWAY%MSIGDB_C2%BIOCARTA_CYTOKINE_PATHWAY;PID_RAS_PATHWAY%MSIGDB_C2%PID_RAS_PATHWAY	E12_Q6%MSIGDB_C3%E12_Q6;FOXO1_01%MSIGDB_C3%FOXO1_01;F10_TARGET_GENES%MSIGDB_C3%F10_TARGET_GENES;TTCYNRGAA_STAT5B_01%MSIGDB_C3%TTCYNRGAA_STAT5B_01;WTTGKCTG_UNKNOWN%MSIGDB_C3%WTTGKCTG_UNKNOWN	cell type	25331115	1
SRP043364_11	SRP043364_11	SRP043364: brain regions. BA21 vs BA9	Human cortical transcriptome informs brain imaging	SRA	SRP043364	10	brain region: BA9:5	brain region: BA21:5	Brain	295	145	150		male 10	CTXN3;SIX3-AS1;CBLN2;ACTN1-AS1;LINC01393;KIR3DL2;KRT28;OR1D3P;FAM136BP;KRT8P45;HAND1;GPR42;RN7SL328P;PPIAP35;RN7SL820P	MET;FDX1P2;DPPA3P3;IGLV2-14;RN7SKP131;SFR1P1;LNCAROD;EEF1A1P2;MTHFD2P6;LRRC18;RPL34P20;SPDYC;VENTXP6;H2AZP4;RPL12P11	CELLULAR HORMONE METABOLIC PROCESS%GOBP%GO:0034754;C21-STEROID HORMONE METABOLIC PROCESS%GOBP%GO:0008207;TISSUE DEVELOPMENT%GOBP%GO:0009888;REGULATION OF HORMONE LEVELS%GOBP%GO:0010817;G PROTEIN-COUPLED RECEPTOR SIGNALING PATHWAY%GOBP%GO:0007186	PBX1_01%MSIGDB_C3%PBX1_01;TTF1_Q6%MSIGDB_C3%TTF1_Q6;CTAWWWATA_RSRFC4_Q2%MSIGDB_C3%CTAWWWATA_RSRFC4_Q2;PBX1_02%MSIGDB_C3%PBX1_02;AFP1_Q6%MSIGDB_C3%AFP1_Q6	tissue type	26590343	10
SRP043364_12	SRP043364_12	SRP043364: brain regions. BA21 vs BA46	Human cortical transcriptome informs brain imaging	SRA	SRP043364	10	brain region: BA46:5	brain region: BA21:5	Brain	295	165	130		male 10	SIX3-AS1;MYLK3;CBLN2;CTXN3;LINC00851;TRIM64;SNORA40B;RPL6P2;COX5AP2;IGHV3-30;ZAR1L;ZNF222-DT;OR8B9P;LINC01996;NPVF	FDX1P2;SERPINB7;RPL8P1;OTX2;LRRC18;RPL34P20;LINC00524;RPL23AP11;LNCPRESS1;CXorf65;LINC02424;PGGT1BP2;SNX19P4;RNU1-62P;RN7SKP15		GATA1_03%MSIGDB_C3%GATA1_03;HNF6_Q6%MSIGDB_C3%HNF6_Q6;TST1_01%MSIGDB_C3%TST1_01;NKX62_Q2%MSIGDB_C3%NKX62_Q2;LHX3_01%MSIGDB_C3%LHX3_01	tissue type	26590343	10
SRP043364_14	SRP043364_14	SRP043364: brain regions. BA21 vs BA40	Human cortical transcriptome informs brain imaging	SRA	SRP043364	10	brain region: BA40:5	brain region: BA21:5	Brain	504	193	311		male 10	LINC01960;ACTN1-AS1;PDCL3P6;RPS5P3;RBM46;U2.6;TRIM53AP;TCL1A;MTCO1P19;IZUMO1R;PPBP;FAM172BP;HOXD8;WDR82P2;ANKRD54P1	CCIN;OFD1P4Y;DPPA3P3;IGLV2-14;FAM242A;RN7SKP131;NSA2P3;SFR1P1;KRT18P14;RPL34P20;RPL23AP11;PSAPL1;VENTXP6;ATG10-IT1;SPATA16	HALLMARK_KRAS_SIGNALING_DN%MSIGDB_C2%HALLMARK_KRAS_SIGNALING_DN;FOXA1 TRANSCRIPTION FACTOR NETWORK%PATHWAY INTERACTION DATABASE NCI-NATURE CURATED DATA%FOXA1 TRANSCRIPTION FACTOR NETWORK;5HT3 TYPE RECEPTOR MEDIATED SIGNALING PATHWAY%PANTHER PATHWAY%P04375;PHASE 0 - RAPID DEPOLARISATION%REACTOME%R-HSA-5576892.2;INTERACTION BETWEEN L1 AND ANKYRINS%REACTOME%R-HSA-445095.1	TATAAA_TATA_01%MSIGDB_C3%TATAAA_TATA_01;LHX3_01%MSIGDB_C3%LHX3_01;CTAWWWATA_RSRFC4_Q2%MSIGDB_C3%CTAWWWATA_RSRFC4_Q2;EVI1_03%MSIGDB_C3%EVI1_03	tissue type	26590343	10
SRP043364_16	SRP043364_16	SRP043364: brain regions. BA21 vs BA6	Human cortical transcriptome informs brain imaging	SRA	SRP043364	11	brain region: BA21:5	brain region: BA6:6	Brain	484	303	181		male 11	MYLK3;HAPLN4;KDM4E;VAMP1;MTATP6P15;SYT2;CBLN2;RBM46;RFPL4B;MRPL42P3;HNRNPA1P60;THRAP3P3;KU-MEL-3;RPSAP1;DUTP1	MET;KCTD4;U2.3;ARHGAP6;RNA5S4;RPS7P6;RNU6-199P;RNA5S14;VDAC2P1;DPPA3P3;UCMA;EIF4A3P1;RN7SKP131;SFR1P1;KRT18P14	SYNDECAN-1-MEDIATED SIGNALING EVENTS%PATHWAY INTERACTION DATABASE NCI-NATURE CURATED DATA%SYNDECAN-1-MEDIATED SIGNALING EVENTS;ARF6 SIGNALING EVENTS%PATHWAY INTERACTION DATABASE NCI-NATURE CURATED DATA%ARF6 SIGNALING EVENTS;SYNAPTIC_VESICLE_TRAFFICKING%PANTHER PATHWAY%P05734;SEMA4D IN SEMAPHORIN SIGNALING%REACTOME DATABASE ID RELEASE 76%400685;CLASSICAL ANTIBODY-MEDIATED COMPLEMENT ACTIVATION%REA…	COMP1_01%MSIGDB_C3%COMP1_01;TTCYNRGAA_STAT5B_01%MSIGDB_C3%TTCYNRGAA_STAT5B_01;MYOD_Q6%MSIGDB_C3%MYOD_Q6;P300_01%MSIGDB_C3%P300_01;TATAAA_TATA_01%MSIGDB_C3%TATAAA_TATA_01	tissue type	26590343	10
SRP043364_17	SRP043364_17	SRP043364: brain regions. BA21 vs BA45	Human cortical transcriptome informs brain imaging	SRA	SRP043364	11	brain region: BA21:5	brain region: BA45:6	Brain	329	238	91		male 11	SIX3-AS1;GPR42;NLRP4;IFNG;MTND5P17;IGLV1-44;NLRP6;MTND5P23;LINC01479;NPM1P42;ILF2P1;LINC02109;FOXO1B;OR13C1P;CFL1P8	RNA5S15;DNM1P48;FDX1P2;LINC01910;MTHFD2P6;SPATA16;RNU1-62P;RN7SKP15;HMGB3P27;OTOP3;KIR2DS4;TRMT112P4;FAM25G;XIAPP3;SNORD1B			tissue type	26590343	10
SRP043364_19	SRP043364_19	SRP043364: brain regions. BA47 vs BA46	Human cortical transcriptome informs brain imaging	SRA	SRP043364	10	brain region: BA47:5	brain region: BA46:5	Brain	305	118	187		male 10	SERPINB7;PSG2;TBPL2;DEFB135;OR10H1;C11orf53;SYNJ2-IT1;ADIG;MTDHP5;HOXC6;IGKJ4;BEST2;ELOCP14;RPSAP1;ALPP	SYT2;CECR3;RNGTTP1;CCT5P2;MTND6P18;XAGE3;NPVF;LINC02011;LINC00456;RPSAP59;EIF1AXP2;LINC01400;MIX23P1;NF1P9;RSU1P3			tissue type	26590343	10
SRP043364_1	SRP043364_1	SRP043364: brain regions. BA22 vs BA21	Human cortical transcriptome informs brain imaging	SRA	SRP043364	9	brain region: BA22:4	brain region: BA21:5	Brain	215	44	171		male 9	KCNA7;TTTY1B;POM121L1P;RPL7P52;GOLGA8F;YBX1P3;RPS26P38;ZNF474-AS1;RNU6-87P;LINC00507;SV2C;VSTM2A;KCNS2;VSTM2A-OT1;LINC00508	U2.4;NYX;TXN2P1;RN7SL484P;PSAPL1;LINC02419;UPK3A;DPPA3P3;LINC00703;EIF4A3P1;LINC01910;RN7SKP131;SFR1P1;LINC02274;PLA2G12B			tissue type	26590343	10
SRP043364_21	SRP043364_21	SRP043364: brain regions. BA47 vs BA40	Human cortical transcriptome informs brain imaging	SRA	SRP043364	10	brain region: BA47:5	brain region: BA40:5	Brain	728	349	379		male 10	KCNG1;RILPL2;LINC01231;FRMD7;USP17L29;DEFB135;LHFPL3-AS1;OR10H1;IGKV2D-30;ARHGEF7-AS1;PSG2;RN7SL815P;TBPL2;SDHDP4;LINC01120	SYT2;PVALB;SEC24AP1;U2.7;KLK15;RPS12P16;EEF1A1P26;MLN;KRT18P62;IL22RA1;TRIM53AP;IZUMO1R;EIF5AP3;TCL1A;GNAT3	SUPERPATHWAY OF INOSITOL PHOSPHATE COMPOUNDS%HUMANCYC%PWY-6371;5HT2 TYPE RECEPTOR MEDIATED SIGNALING PATHWAY%PANTHER PATHWAY%P04374;5HT3 TYPE RECEPTOR MEDIATED SIGNALING PATHWAY%PANTHER PATHWAY%P04375;ALPHA ADRENERGIC RECEPTOR SIGNALING PATHWAY%PANTHER PATHWAY%P00002;NICOTINE PHARMACODYNAMICS PATHWAY%PANTHER PATHWAY%P06587	E12_Q6%MSIGDB_C3%E12_Q6;TAL1BETAITF2_01%MSIGDB_C3%TAL1BETAITF2_01;MYOD_Q6%MSIGDB_C3%MYOD_Q6;TATAAA_TATA_01%MSIGDB_C3%TATAAA_TATA_01;IGLV5_37_TARGET_GENES%MSIGDB_C3%IGLV5_37_TARGET_GENES	tissue type	26590343	10
SRP043364_23	SRP043364_23	SRP043364: brain regions. BA47 vs BA6	Human cortical transcriptome informs brain imaging	SRA	SRP043364	11	brain region: BA47:5	brain region: BA6:6	Brain	404	270	134		male 11	SYT2;PVALB;SCN4B;MTND4P4;SV2C;MRPL42P3;HNRNPA1P60;IL22RA1;MYL1;KU-MEL-3;HSPA8P14;RPS20P32;GATA5;RPL31P50;NCAPD2P1	TP53I11;PGAM1P9;TCEA1P3;LINC01624;TUBB4BP2;ARPP19P2;DEFB135;RN7SL353P;LINC02673;UICLM;NPM1P35;IGKV2-24;RNA5SP395;NLRP6;ELOCP14	POTASSIUM CHANNELS%REACTOME%R-HSA-1296071.2;VOLTAGE GATED POTASSIUM CHANNELS%REACTOME%R-HSA-1296072.2;NEURONAL SYSTEM%REACTOME%R-HSA-112316.7;PHASE 0 - RAPID DEPOLARISATION%REACTOME%R-HSA-5576892.2;GLUCURONIDATION%REACTOME DATABASE ID RELEASE 76%156588	AP1_Q4_01%MSIGDB_C3%AP1_Q4_01;AP1_Q6%MSIGDB_C3%AP1_Q6;AACTTT_UNKNOWN%MSIGDB_C3%AACTTT_UNKNOWN;CTAWWWATA_RSRFC4_Q2%MSIGDB_C3%CTAWWWATA_RSRFC4_Q2;BACH2_01%MSIGDB_C3%BACH2_01	tissue type	26590343	10
SRP043364_24	SRP043364_24	SRP043364: brain regions. BA47 vs BA45	Human cortical transcriptome informs brain imaging	SRA	SRP043364	11	brain region: BA47:5	brain region: BA45:6	Brain	434	112	322		male 11	LINC01478;TUBAL3;MFFP3;LINC01910;IFNB1;KRT17P7;TCERG1P1;HMGN2P24;OR7E108P;RPL37P11;CYB5AP3;GAGE1;PAGE4;AK6P1;NT5C3AP2	GPR42;NLRP4;GAB4;LINC01293;RPS20P5;NCLP2;SULT1E1;RPL32P1;MTCO3P15;MTND6P29;ARMC8P1;MTCO2P19;MC2R;OR13C1P;PDE4DIPP10			tissue type	26590343	10
SRP043364_29	SRP043364_29	SRP043364: brain regions. BA9 vs BA6	Human cortical transcriptome informs brain imaging	SRA	SRP043364	11	brain region: BA9:5	brain region: BA6:6	Brain	142	27	115		male 11	FCER1A;PHC2-AS1;CEACAM4;RPL21P129;LINC01191;ERVE-1;RN7SL820P;AQP7P5;LINC02207;Y_RNA.218;LINC00348;UBTFL3;FOXI2;RPS26P13;LINC02154	HNRNPA1P64;MRPL42P3;PRY2;RPS20P32;RIPK4;KU-MEL-3;MDH1P2;C10orf99;RPL36AP51;HNRNPA1P60;MTND2P8;FOXD3;DUTP1;MOGAT2;HMGB1P45			tissue type	26590343	10
SRP043364_2	SRP043364_2	SRP043364: brain regions. BA22 vs BA47	Human cortical transcriptome informs brain imaging	SRA	SRP043364	9	brain region: BA22:4	brain region: BA47:5	Brain	148	102	46		male 9	SIX3-AS1;ZNF295-AS1;FLJ16779;LINC02594;SAPCD2P1;CAMP;BARX1;SERPINB11;FRMD7;RN7SL446P;USP17L29;RN7SL353P;OR10H1;IGKV2D-30;UBE2U	NAV2-IT1;RN7SKP88;TTTY1B;HMGN2P16;DCAF4L2;RPSAP35;FRG2KP;USP17L28;YBX1P3;RPS26P38;RNU6-87P;MTCO3P15;SUMO2P16;SLC35G3;LINC02084		CAGNWMCNNNGAC_UNKNOWN%MSIGDB_C3%CAGNWMCNNNGAC_UNKNOWN	tissue type	26590343	10
SRP043364_31	SRP043364_31	SRP043364: brain regions. BA46 vs BA44	Human cortical transcriptome informs brain imaging	SRA	SRP043364	10	brain region: BA46:5	brain region: BA44:5	Brain	268	107	161		male 10	RN7SL342P;TRIM64;IGHV3-30;NPVF;PYDC2;CCNB1IP1P1;NIFKP4;TPM4P1;MTND3P2;GTF2F2P1;SPATA20P1;RNU1-154P;CCT5P2;TRBV7-4;KRT18P19	GABRQ;KRT16P3;GPR50;LINC02106;LHX5;LHX5-AS1;GXYLT1P2;TBPL2;NUP35P1;RPL35AP36;FAM96AP1;AGGF1P10;SERPINA7;CTD-3080P12.3;LINC02180			tissue type	26590343	10
SRP043364_35	SRP043364_35	SRP043364: brain regions. BA46 vs BA45	Human cortical transcriptome informs brain imaging	SRA	SRP043364	11	brain region: BA46:5	brain region: BA45:6	Brain	312	57	255		male 11	PABPC1P9;CCT5P2;BPIFA3;RPSAP59;RIPPLY1;MIX23P1;VGLL1;TPM4P1;U3.1;IGHV3-30;MTATP6P18;MYG1P1;LINC01241;MTND3P2;GAPDHP30	NLRP4;IGLV3-21;CFL1P8;RPL23AP70;MMP8;MTCO2P19;CTSG;TM4SF1-AS1;SULT1E1;LGALS7B;MTND5P23;UCN2;MTND5P3;IGKV1D-43;RN7SL644P	ROLE OF LAT2 NTAL LAB ON CALCIUM MOBILIZATION%REACTOME%R-HSA-2730905.2;REGULATION OF COMPLEMENT CASCADE%REACTOME%R-HSA-977606.5;SCAVENGING OF HEME FROM PLASMA%REACTOME DATABASE ID RELEASE 76%2168880;CLASSICAL ANTIBODY-MEDIATED COMPLEMENT ACTIVATION%REACTOME DATABASE ID RELEASE 76%173623;CREATION OF C4 AND C2 ACTIVATORS%REACTOME%R-HSA-166786.2		tissue type	26590343	10
SRP043364_36	SRP043364_36	SRP043364: brain regions. BA44 vs BA40	Human cortical transcriptome informs brain imaging	SRA	SRP043364	10	brain region: BA44:5	brain region: BA40:5	Brain	466	314	152		male 10	GABRQ;USP17L2;FSHB;LINC01231;LINC02248;LINC02768;LHX5;LHX5-AS1;LINC02106;LINC02735;SUPT20HL1;MUC2;TBPL2;FOXO1B;PRY	ANKRD54P1;FAM172BP;GPR174;DAZ2;WFDC9;LINC00533;P2RY10;PGAM4P1;LUZP4;NCAPD2P1;RBM22P5;KRT74;CKBP1;DPP3P2;IGHV3-33	POTASSIUM CHANNELS%REACTOME%R-HSA-1296071.2;COMPLEMENT CASCADE%REACTOME DATABASE ID RELEASE 76%166658;ROLE OF LAT2 NTAL LAB ON CALCIUM MOBILIZATION%REACTOME%R-HSA-2730905.2;REGULATION OF COMPLEMENT CASCADE%REACTOME%R-HSA-977606.5;FCGR3A-MEDIATED PHAGOCYTOSIS%REACTOME DATABASE ID RELEASE 76%9664422	AREB6_02%MSIGDB_C3%AREB6_02;EGR2_01%MSIGDB_C3%EGR2_01	tissue type	26590343	10
SRP043364_37	SRP043364_37	SRP043364: brain regions. BA44 vs BA39	Human cortical transcriptome informs brain imaging	SRA	SRP043364	10	brain region: BA44:5	brain region: BA39:5	Brain	275	201	74		male 10	DSC3;FSHB;GABRQ;TRHR;GPR50;LINC02248;NMBR-AS1;LINC01348;LHX5;LHX5-AS1;LINC01293;LINC02106;MGC15885;PIGR;LINC02735	IKBKB-DT;MRPS36P4;Metazoa_SRP.12;IGHD;COMETT;ZPBP2;IL36G;LINC01825;DNAJA1P5;GAPDHP26;RPL23AP11;NIFKP8;BNIP3P7;U3.1;TRIM64		AREB6_02%MSIGDB_C3%AREB6_02;EGR2_01%MSIGDB_C3%EGR2_01	tissue type	26590343	10
SRP043364_38	SRP043364_38	SRP043364: brain regions. BA44 vs BA6	Human cortical transcriptome informs brain imaging	SRA	SRP043364	11	brain region: BA44:5	brain region: BA6:6	Brain	543	290	253		male 11	KIR3DL2;ATP5PDP1;MRPL42P3;KIR3DL1;RNA5SP390;RPS20P32;GATA5;C10orf99;TJAP1P1;TOMM22P5;VN1R91P;RN7SL273P;BHLHB9P1;MTND2P23;MTCYBP33	LIF;MAJIN;TRHR;GPR50;GABRQ;LINC02106;IRX5;LHX5;GXYLT1P2;LINC02735;PGAM1P9;PRY;NUP35P1;FAM96AP1;KRTAP10-2	PID_FRA_PATHWAY%MSIGDB_C2%PID_FRA_PATHWAY;HALLMARK_OXIDATIVE_PHOSPHORYLATION%MSIGDB_C2%HALLMARK_OXIDATIVE_PHOSPHORYLATION;CASPASE CASCADE IN APOPTOSIS%PATHWAY INTERACTION DATABASE NCI-NATURE CURATED DATA%CASPASE CASCADE IN APOPTOSIS;VALIDATED TRANSCRIPTIONAL TARGETS OF AP1 FAMILY MEMBERS FRA1 AND FRA2%PATHWAY INTERACTION DATABASE NCI-NATURE CURATED DATA%VALIDATED TRANSCRIPTIONAL TARGETS OF AP1 FA…	FOXO1_01%MSIGDB_C3%FOXO1_01;TTCYNRGAA_STAT5B_01%MSIGDB_C3%TTCYNRGAA_STAT5B_01;TATAAA_TATA_01%MSIGDB_C3%TATAAA_TATA_01;TGGAAA_NFAT_Q4_01%MSIGDB_C3%TGGAAA_NFAT_Q4_01;TATA_01%MSIGDB_C3%TATA_01	tissue type	26590343	10
SRP043364_39	SRP043364_39	SRP043364: brain regions. BA44 vs BA45	Human cortical transcriptome informs brain imaging	SRA	SRP043364	11	brain region: BA44:5	brain region: BA45:6	Brain	371	243	128		male 11	IFNG;CKBP1;RPS20P5;DNAJA1P5;DPP3P2;TJAP1P1;NPM1P42;RPL23AP70;NPM1P13;LGALS14;GAPDHP59;TSEN15P2;LINC00993;HMGB1P13;MARCHF10-DT	GABRQ;GPR50;LINC02248;SNRPGP3;HSPD1P9;LINC00378;RN7SL678P;STOML3;LINP1;PPP1R2P4;FAM96AP1;RN7SKP140;MAGEA7P;RPL10P13;C1GALT1P2	OLFACTORY SIGNALING PATHWAY%REACTOME%R-HSA-381753.3;DEFENSE RESPONSE TO BACTERIUM%GOBP%GO:0042742;DETECTION OF CHEMICAL STIMULUS INVOLVED IN SENSORY PERCEPTION OF SMELL%GOBP%GO:0050911;DETECTION OF CHEMICAL STIMULUS%GOBP%GO:0009593;DETECTION OF STIMULUS INVOLVED IN SENSORY PERCEPTION%GOBP%GO:0050906		tissue type	26590343	10
SRP043364_3	SRP043364_3	SRP043364: brain regions. BA22 vs BA9	Human cortical transcriptome informs brain imaging	SRA	SRP043364	9	brain region: BA22:4	brain region: BA9:5	Brain	189	144	45		male 9	SIX3-AS1;CTXN3;KRT79;IGLL3P;LINC00349;GPC5-AS1;RIC3-DT;SAPCD2P1;VN1R21P;LINC01393;KIR3DL2;CLEC4F;FOXA3;SAGE1;CST6	NPM1P30;POM121L1P;HMGN2P16;FRG2KP;LDHAL6DP;RNU6ATAC27P;FSHB;MET;PIK3R3;NELL1;PCDH11Y;SLC17A6;SLC38A11;PCDH11X;RPL7P12	HALLMARK_ESTROGEN_RESPONSE_LATE%MSIGDB_C2%HALLMARK_ESTROGEN_RESPONSE_LATE;AMINE LIGAND-BINDING RECEPTORS%REACTOME%R-HSA-375280.2;SYNAPTIC SIGNALING%GOBP%GO:0099536;ANTEROGRADE TRANS-SYNAPTIC SIGNALING%GOBP%GO:0098916;CHEMICAL SYNAPTIC TRANSMISSION%GOBP%GO:0007268		tissue type	26590343	10
SRP043364_42	SRP043364_42	SRP043364: brain regions. BA40 vs BA45	Human cortical transcriptome informs brain imaging	SRA	SRP043364	11	brain region: BA40:5	brain region: BA45:6	Brain	499	414	85		male 11	DEFA3;GPR42;USP17L2;IGLV1-44;SULT1E1;NLRP6;RN7SL239P;SAGE1;RN7SL749P;CA6;RPL12P9;OR52P1P;RN7SL815P;CTSG;MTCO2P19	TUBAL3;RPL31P44;IZUMO1R;TCL1A;RAD51AP1P1;OR51K1P;GPR32;FAM172BP;TRIM43B;HOXD8;DUX4L32;POLR3DP1;IFITM3P8;C18orf63;IGHV3-30	OLFACTORY SIGNALING PATHWAY%REACTOME%R-HSA-381753.3;DETECTION OF CHEMICAL STIMULUS INVOLVED IN SENSORY PERCEPTION OF SMELL%GOBP%GO:0050911;DETECTION OF CHEMICAL STIMULUS%GOBP%GO:0009593;KILLING OF CELLS OF OTHER ORGANISM%GOBP%GO:0031640;REGULATION OF INFLAMMATORY RESPONSE TO ANTIGENIC STIMULUS%GOBP%GO:0002861		tissue type	26590343	10
SRP043364_43	SRP043364_43	SRP043364: brain regions. BA39 vs BA6	Human cortical transcriptome informs brain imaging	SRA	SRP043364	11	brain region: BA39:5	brain region: BA6:6	Brain	235	183	52		male 11	MAPK15;ARF1P2;HNRNPA1P64;CYCSP2;MRPL42P3;HNRNPA1P60;PNPLA10P;PGAM1P10;SORCS3-AS1;RPS20P32;RPSAP2;GATA5;RPL31P50;VN1R21P;TOMM22P5	IKBKB-DT;TSPY8;EIF4EP5;LINC00524;CCR8;PPIAP44;RPL21P43;RPS3AP19;KNOP1P2;Metazoa_SRP.13;RPS24P1;MTCO3P39;MAJIN;CYTH1P1;LINC00457			tissue type	26590343	10
SRP043364_44	SRP043364_44	SRP043364: brain regions. BA39 vs BA45	Human cortical transcriptome informs brain imaging	SRA	SRP043364	11	brain region: BA39:5	brain region: BA45:6	Brain	320	267	53		male 11	SIX3-AS1;DSC3;ISCA2P1;ZIC1;LINC01293;LINC01479;RPS20P5;SULT1E1;RN7SL479P;NLRP6;WDR82P2;OR7E110P;MTND5P23;SPATA31D5P;NCLP2	RPS27P14;ZNF705G;FTH1P21;Metazoa_SRP.11;MTCO3P39;LINC01603;PSAT1P4;TUBAL3;GAPDHP26;NUS1P3;FAM242D;FMO9P;FDX1P2;KIR2DS4;IFITM3P8			tissue type	26590343	10
SRP043364_45	SRP043364_45	SRP043364: brain regions. BA6 vs BA45	Human cortical transcriptome informs brain imaging	SRA	SRP043364	12	brain region: BA6:6	brain region: BA45:6	Brain	318	149	169		male 12	KIR3DL2;LINC00466;MRPL42P3;PRY2;RPS20P32;KU-MEL-3;C10orf99;RPL31P50;RPL36AP51;ZNF705G;RN7SL518P;SNRPGP3;RNA5SP390;BHLHB9P1;RNU6-1109P	LIF;TCEA1P3;NCLP2;SEMA5A-AS1;SULT1E1;WDR82P2;TMEM202;RPL32P1;IGLV3-21;RPL12P9;CTSG;OR7E122P;FAM204CP;TUBB4BP2;SPINK6			tissue type	26590343	10
SRP043364_5	SRP043364_5	SRP043364: brain regions. BA22 vs BA44	Human cortical transcriptome informs brain imaging	SRA	SRP043364	9	brain region: BA22:4	brain region: BA44:5	Brain	386	332	54		male 9	SERPINA5;MAJIN;SNTG2-AS1;UPK3A;PPIAP48;LHX5;LHX5-AS1;LINC02106;IRX5;SNRPGP3;TCF24;PRY;LINC00349;LINC02735;SPATA31A7	TTTY1B;HMGN2P16;RPS26P38;PUDPP2;LINC02065;MGP;BCAP31P2;C12orf60;RPS3AP4;GPAT3;FGF9;PVALB;LINC01747;ETS1;PIP5K1B	PI3K CASCADE%REACTOME%R-HSA-109704.5;KERATINIZATION%REACTOME DATABASE ID RELEASE 76%6805567;IRS-MEDIATED SIGNALLING%REACTOME%R-HSA-112399.3;IGF1R SIGNALING CASCADE%REACTOME DATABASE ID RELEASE 76%2428924;DOWNSTREAM SIGNALING OF ACTIVATED FGFR1%REACTOME DATABASE ID RELEASE 76%5654687		tissue type	26590343	10
SRP043364_6	SRP043364_6	SRP043364: brain regions. BA22 vs BA40	Human cortical transcriptome informs brain imaging	SRA	SRP043364	9	brain region: BA22:4	brain region: BA40:5	Brain	548	416	132		male 9	MOBP;UBE2U;MBP;GPC5-AS1;SERPINA5;DAAM2-AS1;ZNF295-AS1;GPR174;GSTA2;HSP90B3P;IGHV1-69-2;RBPMS2P1;SAPCD2P1;TNPO1P3;HMGN1P2	FAM138F;TTTY1B;FAM242A;HMGN2P16;RPSAP35;FRG2KP;RNU6ATAC27P;FSHB;STRIP2;RNU6-833P;NOL4;NPY1R;TAFA1;NSG2;SCN3B	HALLMARK_INTERFERON_ALPHA_RESPONSE%MSIGDB_C2%HALLMARK_INTERFERON_ALPHA_RESPONSE;RHOG GTPASE CYCLE%REACTOME%R-HSA-9013408.1;LEISHMANIA INFECTION%REACTOME%R-HSA-9658195.2;SIGNALING BY RHO GTPASES, MIRO GTPASES AND RHOBTB3%REACTOME DATABASE ID RELEASE 76%9716542;RHO GTPASE CYCLE%REACTOME%R-HSA-9012999.1	GLI1_TARGET_GENES%MSIGDB_C3%GLI1_TARGET_GENES;TATAAA_TATA_01%MSIGDB_C3%TATAAA_TATA_01;IGLV5_37_TARGET_GENES%MSIGDB_C3%IGLV5_37_TARGET_GENES;SRY_01%MSIGDB_C3%SRY_01;TGGAAA_NFAT_Q4_01%MSIGDB_C3%TGGAAA_NFAT_Q4_01	tissue type	26590343	10
SRP043364_7	SRP043364_7	SRP043364: brain regions. BA22 vs BA39	Human cortical transcriptome informs brain imaging	SRA	SRP043364	9	brain region: BA22:4	brain region: BA39:5	Brain	244	210	34		male 9	MARCOL;FFAR3;B4GALNT2;RPS27P14;C11orf53;ZNF705G;TSPY2;TSPY8;SNX18P26;APCDD1L;GJA6P;KLF4P1;IFNWP9;TAS2R46;EIF4EP5	NAV2-IT1;TTTY1B;HMGN2P16;RPL7P52;NPM1P30;RPSAP35;MGC15885;RPS12P17;FRG2KP;YBX1P3;SUMO2P16;LDHAL6DP;RN7SKP88;AKR1B1P2;AK3P5	MYELINATION%GOBP%GO:0042552;ENSHEATHMENT OF NEURONS%GOBP%GO:0007272;AXON ENSHEATHMENT%GOBP%GO:0008366		tissue type	26590343	10
SRP043364_8	SRP043364_8	SRP043364: brain regions. BA22 vs BA6	Human cortical transcriptome informs brain imaging	SRA	SRP043364	10	brain region: BA22:4	brain region: BA6:6	Brain	386	295	91		male 10	CPP;TRIM29;MRPL42P3;RPS20P32;MED28P7;HNRNPA1P29;THRAP3P3;IFNWP9;LINC02640;KU-MEL-3;RPSAP2;LINC01553;C10orf99;RPL31P50;RPS20P15	MET;HMGN2P16;DCAF4L2;RPSAP35;FRG2KP;YBX1P3;PDGFD;PDE7B;NELL1;RGS8;TIAM1;DRD2;PCDH11X;SLC17A6;CYP26B1	CLASS A 1 (RHODOPSIN-LIKE RECEPTORS)%REACTOME DATABASE ID RELEASE 76%373076;GPCR LIGAND BINDING%REACTOME DATABASE ID RELEASE 76%500792;ADENYLATE CYCLASE-MODULATING G PROTEIN-COUPLED RECEPTOR SIGNALING PATHWAY%GOBP%GO:0007188;NERVOUS SYSTEM PROCESS%GOBP%GO:0050877;SYNAPTIC SIGNALING%GOBP%GO:0099536		tissue type	26590343	10
SRP043364_9	SRP043364_9	SRP043364: brain regions. BA22 vs BA45	Human cortical transcriptome informs brain imaging	SRA	SRP043364	10	brain region: BA22:4	brain region: BA45:6	Brain	376	345	31		male 10	SIX3-AS1;SPATA31A7;GPR42;NLRP4;PSG4;WFDC6;MTCO3P10;SULT1E1;HSPA8P3;SPACA5B;UCN2;LGALS7B;KDM5DP1;RPL12P9;RPL32P5	NAV2-IT1;TUBAL3;RNU6ATAC27P;MET;ARL9;C18orf63;LINC01747;DRD2;SLC17A6;KCTD4;LAMP5;PAX2;CDH12;PIK3R3;ANKRD7			tissue type	26590343	10
SRP043378_1	SRP043378_1	SRP043378: MC7 breast cancer. compound FDI-6 inhibiting binding of FOXM-1. 0 hours (naive) vs 3 hours	Suppression of the FOXM1 transcriptional program via novel small molecule inhibition	SRA	SRP043378	6	time: 3 h:3	time: 0 h:3	Bladder	1688	981	707		female 6	LIF;RCAN1;EGR3;FOS;NR4A3;CXCL8;FOSB;TNFAIP3;ZFP36;PPP1R15A;TNF;NFKBIA;RASD1;ATF3;NR4A1	KIF20A;PLK1;AURKA;SHH;PSRC1;CDC20;PRR11;CCNB1;TPX2;NEURL1B;KPNA2;BUB1;TOP2A;CCNF;TROAP	SUPERPATHWAY OF CHOLESTEROL BIOSYNTHESIS%HUMANCYC%PWY66-5;ANDROGENRECEPTOR%IOB%ANDROGENRECEPTOR;CCR1%IOB%CCR1;CD40%IOB%CD40;CXCR4%IOB%CXCR4	HIF1_Q3%MSIGDB_C3%HIF1_Q3;ZNF354B_TARGET_GENES%MSIGDB_C3%ZNF354B_TARGET_GENES;E12_Q6%MSIGDB_C3%E12_Q6;COMP1_01%MSIGDB_C3%COMP1_01;TAL1BETAITF2_01%MSIGDB_C3%TAL1BETAITF2_01	treatment + timepoint	26484143	6
SRP043378_2	SRP043378_2	SRP043378: MC7 breast cancer. compound FDI-6 inhibiting binding of FOXM-1. 0 hours (naive) vs 6 hours	Suppression of the FOXM1 transcriptional program via novel small molecule inhibition	SRA	SRP043378	6	time: 6 h:3	time: 0 h:3	Bladder	3748	2155	1593		female 6	LIF;RCAN1;FOS;NR4A3;HMOX1;CYP1B1;CYP1A1;SLC7A11;TNFAIP3;ZFP36;PPP1R15A;TNF;NFKBIA;HSPA1A;HSPA1B	KIF20A;PLK1;CDC20;SHH;AURKA;CACNG4;CCNB1;CCND1;DLGAP5;CXXC5;PSRC1;ARL6IP1;KNSTRN;PRKCD;SLC9A3R1	SUPERPATHWAY OF INOSITOL PHOSPHATE COMPOUNDS%HUMANCYC%PWY-6371;TRNA CHARGING%HUMANCYC%TRNA-CHARGING-PWY;3-PHOSPHOINOSITIDE BIOSYNTHESIS%HUMANCYC%PWY-6352;SUPERPATHWAY OF CHOLESTEROL BIOSYNTHESIS%HUMANCYC%PWY66-5;ALPHA6BETA4INTEGRIN%IOB%ALPHA6BETA4INTEGRIN	HIF1_Q3%MSIGDB_C3%HIF1_Q3;ZNF354B_TARGET_GENES%MSIGDB_C3%ZNF354B_TARGET_GENES;E12_Q6%MSIGDB_C3%E12_Q6;COMP1_01%MSIGDB_C3%COMP1_01;TAL1BETAITF2_01%MSIGDB_C3%TAL1BETAITF2_01	treatment + timepoint	26484143	7
SRP043378_3	SRP043378_3	SRP043378: MC7 breast cancer. compound FDI-6 inhibiting binding of FOXM-1. 0 hours (naive) vs 9 hours	Suppression of the FOXM1 transcriptional program via novel small molecule inhibition	SRA	SRP043378	6	time: 9 h:3	time: 0 h:3	Bladder	3756	2230	1526		female 6	LIF;RCAN1;FOS;NR4A3;HMOX1;CYP1B1;CYP1A1;SLC7A11;TNFAIP3;PPP1R15A;HERPUD1;NFKBIA;HSPA1A;HSPA1B;DNAJB1	IGFBP5;SLC9A3R1;SPDEF;PREX1;KIF20A;CACNG4;TMEM164;ZNF467;SDC1;KANK2;ESRP2;PSRC1;CXXC5;EPN3;NPHP3-ACAD11	SUPERPATHWAY OF INOSITOL PHOSPHATE COMPOUNDS%HUMANCYC%PWY-6371;PHOSPHATIDYLGLYCEROL BIOSYNTHESIS II (NON-PLASTIDIC)%HUMANCYC%PWY4FS-8;TRNA CHARGING%HUMANCYC%TRNA-CHARGING-PWY;CDP-DIACYLGLYCEROL BIOSYNTHESIS I%HUMANCYC%PWY-5667;3-PHOSPHOINOSITIDE BIOSYNTHESIS%HUMANCYC%PWY-6352	HIF1_Q3%MSIGDB_C3%HIF1_Q3;ZNF354B_TARGET_GENES%MSIGDB_C3%ZNF354B_TARGET_GENES;E12_Q6%MSIGDB_C3%E12_Q6;COMP1_01%MSIGDB_C3%COMP1_01;TAL1BETAITF2_01%MSIGDB_C3%TAL1BETAITF2_01	treatment + timepoint	26484143	7
SRP043378_4	SRP043378_4	SRP043378: MC7 breast cancer. compound FDI-6 inhibiting binding of FOXM-1. 3 hours vs 6 hours	Suppression of the FOXM1 transcriptional program via novel small molecule inhibition	SRA	SRP043378	6	time: 6 h:3	time: 3 h:3	Bladder	1719	998	721		female 6	HMOX1;HSPA6;TXNRD1;HSPA7;SLC7A11;OSGIN1;TRIM16;SLC7A5;HSPA1A;HSPA1B;SAMD4A;TRIM16L;SQSTM1;DNAJB9;CEBPB	NR4A1;NR4A1AS;EGR3;ZFP36;EGR1;RCAN1;FOS;IER2;JUN;TNF;FOSB;RASD1;NR4A2;IER3;NFKBIZ	TRNA CHARGING%HUMANCYC%TRNA-CHARGING-PWY;GLYCOLYSIS I%HUMANCYC%GLYCOLYSIS;SUPERPATHWAY OF CHOLESTEROL BIOSYNTHESIS%HUMANCYC%PWY66-5;ALPHA6BETA4INTEGRIN%IOB%ALPHA6BETA4INTEGRIN;ANDROGENRECEPTOR%IOB%ANDROGENRECEPTOR	HIF1_Q3%MSIGDB_C3%HIF1_Q3;COMP1_01%MSIGDB_C3%COMP1_01;FOXO1_01%MSIGDB_C3%FOXO1_01;SETD7_TARGET_GENES%MSIGDB_C3%SETD7_TARGET_GENES;E2F1_Q3_01%MSIGDB_C3%E2F1_Q3_01	treatment + timepoint	26484143	6
SRP043378_6	SRP043378_6	SRP043378: MC7 breast cancer. compound FDI-6 inhibiting binding of FOXM-1. 6 hours vs 9 hours	Suppression of the FOXM1 transcriptional program via novel small molecule inhibition	SRA	SRP043378	6	time: 9 h:3	time: 6 h:3	Bladder	2603	1299	1304		female 6	HMOX1;TXNRD1;AKR1C2;GCLM;SFN;TRIB3;BEST1;ABHD4;SRXN1;PLK1;SLC7A5;KIF20A;ME1;FTH1P2;SLC7A11	RCAN1;TNFAIP3;IER3;NR4A1;NR4A1AS;NR4A3;TNF;ZFP36;EGR3;LIF;ICAM1;NFKBIA;EGR1;EFNA1;RBM14	D-<I>MYO< I>-INOSITOL-5-PHOSPHATE METABOLISM%HUMANCYC%PWY-6367;TRNA CHARGING%HUMANCYC%TRNA-CHARGING-PWY;PHOSPHOLIPASES%HUMANCYC%LIPASYN-PWY;GLUCONEOGENESIS I%HUMANCYC%GLUCONEO-PWY;GLYCOLYSIS I%HUMANCYC%GLYCOLYSIS	HIF1_Q3%MSIGDB_C3%HIF1_Q3;ZNF354B_TARGET_GENES%MSIGDB_C3%ZNF354B_TARGET_GENES;E12_Q6%MSIGDB_C3%E12_Q6;COMP1_01%MSIGDB_C3%COMP1_01;SETD7_TARGET_GENES%MSIGDB_C3%SETD7_TARGET_GENES	treatment + timepoint	26484143	7
SRP043470_2	SRP043470_2	SRP043470: breast cancer tumour. primary tumour vs metastasis tumour	Transcriptomic profiling of sequential tumours from breast cancer patients provides a global view of metastatic expression changes following endocrine therapy	SRA	SRP043470	6	tissue: primary tumour:3	tissue: metastasis tumour:3	Breast	3273	1178	2095		female 6	TRH;GRIA2;COL2A1;KCNC2;BLK;CCL21;PAX5;FOSB;MS4A1;PCDHA14;LINC00528;NPY1R;IGHA2;GLDC;ANPEP	ASPN;MST1R;NAT1;FCGR3A;APOA1;ROR2;EHF;F7;TEX9;DKK3;LRRCC1;C5orf63;KIF20A;CYP3A4;BUB1	CCR7%IOB%CCR7;PID_SYNDECAN_4_PATHWAY%MSIGDB_C2%PID_SYNDECAN_4_PATHWAY;PID_A6B1_A6B4_INTEGRIN_PATHWAY%MSIGDB_C2%PID_A6B1_A6B4_INTEGRIN_PATHWAY;PID_P38_ALPHA_BETA_PATHWAY%MSIGDB_C2%PID_P38_ALPHA_BETA_PATHWAY;BIOCARTA_STATHMIN_PATHWAY%MSIGDB_C2%BIOCARTA_STATHMIN_PATHWAY	NFY_C%MSIGDB_C3%NFY_C;HSD17B8_TARGET_GENES%MSIGDB_C3%HSD17B8_TARGET_GENES;TGTTTGY_HNF3_Q6%MSIGDB_C3%TGTTTGY_HNF3_Q6;HNF1_Q6%MSIGDB_C3%HNF1_Q6;HNF1_01%MSIGDB_C3%HNF1_01	disease stage	26240272	6
SRP043593_2	SRP043593_2	SRP043593: HeLa. Si control vs DGCR8	Microprocessor mediates transcription termination in long noncoding microRNA genes	SRA	SRP043593	7	genotype/variation: si DGCR8:3	genotype/variation: si cntrl:4	Blood Vessel	51	28	23		female 7	CSF1;ELOVL2;CCL20;TUBB8B;RGS13;HAGLR;LINC00654;SARDH;JCAD;TUBB8;PTPRC;APOA1;SMO;PDCL3P3;GABRB2	CYP4F12;TRGC1;TLR3;HNRNPUP1;THSD7A;BHMT2;CCDC141;C5;PCDHB15;GULP1;SYN3-AS1;TMCC3;PROM1;C15orf54;SLC16A7	BIOCARTA_INFLAM_PATHWAY%MSIGDB_C2%BIOCARTA_INFLAM_PATHWAY;HALLMARK_INFLAMMATORY_RESPONSE%MSIGDB_C2%HALLMARK_INFLAMMATORY_RESPONSE;HALLMARK_TNFA_SIGNALING_VIA_NFKB%MSIGDB_C2%HALLMARK_TNFA_SIGNALING_VIA_NFKB;HALLMARK_ALLOGRAFT_REJECTION%MSIGDB_C2%HALLMARK_ALLOGRAFT_REJECTION;INFLAMMATION MEDIATED BY CHEMOKINE AND CYTOKINE SIGNALING PATHWAY%PANTHER PATHWAY%P00031		treatment + genetic modification	25730776	10
SRP044013_1	SRP044013_1	SRP044013: DU145 cells. luciferase knockdown vs ETS1 shRNA	ETS1 is a genome-wide effector of RAS/ERK signaling in epithelial cells (RNA-Seq)	SRA	SRP044013	6	condition: luciferase knockdown:3	condition: ETS1 shRNA:3	Skin	368	67	301		female 1 ; male 5	ARHGAP6;LRRC31;PCDH15;CCRL2;ETS1;TNNI3K;MS4A7;TRAC;SH3BGRL2;TSTD3;HOXC10;PDCD2;USP38;IL11;GPSM3	KLK5;STRA6;MFSD6L;TRIM22;HSPB2-C11orf52;C11orf52;PDLIM4;PAK3;TFF1;PRSS8;KCNJ2;UGT1A6;NPAS3;UGT1A1;SNHG18	EGFR1%IOB%EGFR1;NOTCH%IOB%NOTCH;PID_HIF1_TFPATHWAY%MSIGDB_C2%PID_HIF1_TFPATHWAY;BIOCARTA_P38MAPK_PATHWAY%MSIGDB_C2%BIOCARTA_P38MAPK_PATHWAY;PID_WNT_SIGNALING_PATHWAY%MSIGDB_C2%PID_WNT_SIGNALING_PATHWAY	TAL1BETAITF2_01%MSIGDB_C3%TAL1BETAITF2_01;TATAAA_TATA_01%MSIGDB_C3%TATAAA_TATA_01;TGGAAA_NFAT_Q4_01%MSIGDB_C3%TGGAAA_NFAT_Q4_01;NRF2_Q4%MSIGDB_C3%NRF2_Q4;TATA_01%MSIGDB_C3%TATA_01	treatment + genetic modification	25294825	1
SRP044042_15	SRP044042_15	SRP044042: renal cell carcinoma. Sarcomatoid vs Epithelioid	RNA-seq transcriptomic analysis of sarcomatoid (E/S), rhabdoid (E/R) and non-sarcomatoid (E*) clear cell renal cell carcinoma	SRA	SRP044042	15	grade: Sarcomatoid:7	grade: Epithelioid:8	Kidney	145	78	67		female 8 ; male 7	NCAM1;ZNF365;EYA1;PLOD2;TMPO;GINS1;ZNF726;NKX2-2;PPP1R14B;CENPH;HOXB9;ACOT9;DNER;NOCT;DPF1	BAMBI;SLC47A1;GPX3;ACAA2;UPB1;FXYD6;DENND1C;EIF4BP7;C11orf54;EIF4BP6;TM6SF2;EIF4BP3;JAM3;SLC5A10;AGMAT	FATTY ACID &BETA;-OXIDATION I%HUMANCYC%FAO-PWY;PID_ECADHERIN_STABILIZATION_PATHWAY%MSIGDB_C2%PID_ECADHERIN_STABILIZATION_PATHWAY;HALLMARK_PANCREAS_BETA_CELLS%MSIGDB_C2%HALLMARK_PANCREAS_BETA_CELLS;STABILIZATION AND EXPANSION OF THE E-CADHERIN ADHERENS JUNCTION%PATHWAY INTERACTION DATABASE NCI-NATURE CURATED DATA%STABILIZATION AND EXPANSION OF THE E-CADHERIN ADHERENS JUNCTION;TRANSPORT OF SMALL MO…	COMP1_01%MSIGDB_C3%COMP1_01;F10_TARGET_GENES%MSIGDB_C3%F10_TARGET_GENES;MEIS1_01%MSIGDB_C3%MEIS1_01;FOXJ2_01%MSIGDB_C3%FOXJ2_01;TATAAA_TATA_01%MSIGDB_C3%TATAAA_TATA_01	disease stage	27499906	10
SRP044042_16	SRP044042_16	SRP044042: renal cell carcinoma. Rhabdoid vs Epithelioid	RNA-seq transcriptomic analysis of sarcomatoid (E/S), rhabdoid (E/R) and non-sarcomatoid (E*) clear cell renal cell carcinoma	SRA	SRP044042	12	grade: Rhabdoid:4	grade: Epithelioid:8	Kidney	46	32	14		female 6 ; male 6	ATP6V0A4;MLPH;AFAP1-AS1;NPTX2;MYRF;TAGLN2;ADAMTS7;RYR2;ZWINT;MEA1;B3GALT5;CARD10;YWHAZP6;USP54;EEF1E1	TEX11;SLC12A6;ATP7B;GAPDHP39;HOOK2;TTC5;TTLL5;PDZK1;TTC21B;MTCYBP41;ALDH9A1;LRRC75B;JAM3;GRAP			disease stage	27499906	2
SRP044042_18	SRP044042_18	SRP044042: renal cell carcinoma. grade 3 vs Sarcomatoid	RNA-seq transcriptomic analysis of sarcomatoid (E/S), rhabdoid (E/R) and non-sarcomatoid (E*) clear cell renal cell carcinoma	SRA	SRP044042	10	grade: 3:3	grade: Sarcomatoid:7	Breast	4798	2246	2552		female 7 ; male 3	RPN2;RPS24P8;RN7SKP9;MRFAP1;NUTF2;EEF1G;SNORA73A;RN7SKP203;RPSAP58;FTH1P15;SNORA73B;RN7SKP250;RPL10P16;RPS23P8;RN7SKP217	LINC02338;TRIM51CP;MTND3P22;MTND6P4;MTATP6P25;TMEM212;NPM1P14;MT-TL2;MT-TT;SMC2-DT;CCDC150;STXBP5L;MT-TE;ZNF559-ZNF177;OLA1P3	GLUCONEOGENESIS I%HUMANCYC%GLUCONEO-PWY;GLYCOLYSIS I%HUMANCYC%GLYCOLYSIS;PYRIMIDINE RIBONUCLEOTIDES <I>DE NOVO< I> BIOSYNTHESIS%HUMANCYC%PWY0-162;ALPHA6BETA4INTEGRIN%IOB%ALPHA6BETA4INTEGRIN;EGFR1%IOB%EGFR1	ZNF354B_TARGET_GENES%MSIGDB_C3%ZNF354B_TARGET_GENES;NEUROG3_TARGET_GENES%MSIGDB_C3%NEUROG3_TARGET_GENES;SETD7_TARGET_GENES%MSIGDB_C3%SETD7_TARGET_GENES;NFY_C%MSIGDB_C3%NFY_C;CCAWNWWNNNGGC_UNKNOWN%MSIGDB_C3%CCAWNWWNNNGGC_UNKNOWN	disease stage	27499906	1
SRP044042_1	SRP044042_1	SRP044042: renal cell carcinoma. non-sarcomatoid vs sarcomatoid	RNA-seq transcriptomic analysis of sarcomatoid (E/S), rhabdoid (E/R) and non-sarcomatoid (E*) clear cell renal cell carcinoma	SRA	SRP044042	12	sample type: E*:5	sample type: S:7	Breast	2749	1138	1611		female 9 ; male 3	RPL18AP3;RPL6P27;HSPB1P1;EEF1GP5;RPL32;PYCARD;OAZ1;RPLP0;TMEM50B;RPS15AP17;TMSB10;IFITM2;RPS8P10;TPT1P6;IQGAP1	MTND6P4;MTATP6P25;MT-TL2;ACTC1;LINC02338;RAB3IP;DLGAP1-AS2;OLA1P3;STXBP5L;MTND6P22;HMGB3P11;LINC01486;GSG1L;MTND3P22;TMPRSS15	CXCR4%IOB%CXCR4;EGFR1%IOB%EGFR1;PID_SYNDECAN_4_PATHWAY%MSIGDB_C2%PID_SYNDECAN_4_PATHWAY;PID_ALPHA_SYNUCLEIN_PATHWAY%MSIGDB_C2%PID_ALPHA_SYNUCLEIN_PATHWAY;PID_AURORA_A_PATHWAY%MSIGDB_C2%PID_AURORA_A_PATHWAY	SRY_01%MSIGDB_C3%SRY_01;AAANWWTGC_UNKNOWN%MSIGDB_C3%AAANWWTGC_UNKNOWN;GTF2E2_TARGET_GENES%MSIGDB_C3%GTF2E2_TARGET_GENES;YTTCCNNNGGAMR_UNKNOWN%MSIGDB_C3%YTTCCNNNGGAMR_UNKNOWN;FOXR2_TARGET_GENES%MSIGDB_C3%FOXR2_TARGET_GENES	disease stage	27499906	1
SRP044042_5	SRP044042_5	SRP044042: renal cell carcinoma. sarcomatoid vs rhaboid (E)	RNA-seq transcriptomic analysis of sarcomatoid (E/S), rhabdoid (E/R) and non-sarcomatoid (E*) clear cell renal cell carcinoma	SRA	SRP044042	15	sample type: S:7	sample type: E:8	Kidney	145	78	67		female 8 ; male 7	NCAM1;ZNF365;EYA1;PLOD2;TMPO;GINS1;ZNF726;NKX2-2;PPP1R14B;CENPH;HOXB9;ACOT9;DNER;NOCT;DPF1	BAMBI;SLC47A1;GPX3;ACAA2;UPB1;FXYD6;DENND1C;TM6SF2;EIF4BP7;C11orf54;EIF4BP6;EIF4BP3;JAM3;SLC5A10;TOB1	FATTY ACID &BETA;-OXIDATION I%HUMANCYC%FAO-PWY;PID_ECADHERIN_STABILIZATION_PATHWAY%MSIGDB_C2%PID_ECADHERIN_STABILIZATION_PATHWAY;HALLMARK_PANCREAS_BETA_CELLS%MSIGDB_C2%HALLMARK_PANCREAS_BETA_CELLS;STABILIZATION AND EXPANSION OF THE E-CADHERIN ADHERENS JUNCTION%PATHWAY INTERACTION DATABASE NCI-NATURE CURATED DATA%STABILIZATION AND EXPANSION OF THE E-CADHERIN ADHERENS JUNCTION;TRANSPORT OF SMALL MO…	COMP1_01%MSIGDB_C3%COMP1_01;F10_TARGET_GENES%MSIGDB_C3%F10_TARGET_GENES;MEIS1_01%MSIGDB_C3%MEIS1_01;FOXJ2_01%MSIGDB_C3%FOXJ2_01;TATAAA_TATA_01%MSIGDB_C3%TATAAA_TATA_01	disease stage	27499906	10
SRP044042_6	SRP044042_6	SRP044042: renal cell carcinoma. rhaboid (R) vs rhaboid (E)	RNA-seq transcriptomic analysis of sarcomatoid (E/S), rhabdoid (E/R) and non-sarcomatoid (E*) clear cell renal cell carcinoma	SRA	SRP044042	12	sample type: R:4	sample type: E:8	Kidney	47	33	14		female 6 ; male 6	ATP6V0A4;MLPH;AFAP1-AS1;NPTX2;MYRF;TAGLN2;ADAMTS7;RYR2;ZWINT;MEA1;B3GALT5;CARD10;YWHAZP6;USP54;EEF1E1	TEX11;SLC12A6;ATP7B;GAPDHP39;HOOK2;TTC5;TTLL5;PDZK1;TTC21B;MTCYBP41;ALDH9A1;LRRC75B;JAM3;GRAP			disease stage	27499906	2
SRP044056_2	SRP044056_2	SRP044056: human erythroid progenitor cells. shNT vs shEZH2	RNA-seq transcriptional profiling in primary human erythroid progenitor cells upon shRNA-mediated knockdown of PRC2 core subunits	SRA	SRP044056	6	shRNA: shNT:3	shRNA: shEZH2:3	Blood	8822	4400	4422		female 4 ; male 2	LOX;SLC25A23;NBL1;TIMP3;PRR9;N4BP3;VWCE;CMBL;PPP1R1B;PNMT;ADGRG1;CHRM3-AS2;DES;SEC14L2;HIF3A	MMP9;FUCA1;PTGDS;SLC12A5-AS1;ANXA1;LIF;IGSF6;ST3GAL6;CYP27A1;GALNT3;NEK6;KCTD12;ITGAX;S100A12;SLCO2B1	SUPERPATHWAY OF INOSITOL PHOSPHATE COMPOUNDS%HUMANCYC%PWY-6371;D-<I>MYO< I>-INOSITOL-5-PHOSPHATE METABOLISM%HUMANCYC%PWY-6367;PHOSPHATIDYLGLYCEROL BIOSYNTHESIS II (NON-PLASTIDIC)%HUMANCYC%PWY4FS-8;TRNA CHARGING%HUMANCYC%TRNA-CHARGING-PWY;SUPERPATHWAY OF D-<I>MYO< I>-INOSITOL (1,4,5)-TRISPHOSPHATE METABOLISM%HUMANCYC%PWY-6358	HIF1_Q3%MSIGDB_C3%HIF1_Q3;ZNF354B_TARGET_GENES%MSIGDB_C3%ZNF354B_TARGET_GENES;E12_Q6%MSIGDB_C3%E12_Q6;DIDO1_TARGET_GENES%MSIGDB_C3%DIDO1_TARGET_GENES;COMP1_01%MSIGDB_C3%COMP1_01	treatment + genetic modification	25578878	9
SRP044056_3	SRP044056_3	SRP044056: human erythroid progenitor cells. shNT vs shEED	RNA-seq transcriptional profiling in primary human erythroid progenitor cells upon shRNA-mediated knockdown of PRC2 core subunits	SRA	SRP044056	6	shRNA: shNT:3	shRNA: shEED:3	Blood	9899	5022	4877		female 4 ; male 2	EI24;HES6;EPCAM;UCA1;SINHCAF;HPGD;HMGA2;LINC01215;LINC01764;DDI2;EED;TPSD1;TAF9B;SLC18A2;TARS1	ITGA6;C1orf162;SEMA4A;PADI2;NFAM1;CDA;DENND3;MTARC1;SNTB1;SQOR;TRIM71;C19orf38;FBN2;TIMP2;CXCR4	SUPERPATHWAY OF INOSITOL PHOSPHATE COMPOUNDS%HUMANCYC%PWY-6371;D-<I>MYO< I>-INOSITOL-5-PHOSPHATE METABOLISM%HUMANCYC%PWY-6367;PHOSPHATIDYLGLYCEROL BIOSYNTHESIS II (NON-PLASTIDIC)%HUMANCYC%PWY4FS-8;TRNA CHARGING%HUMANCYC%TRNA-CHARGING-PWY;SUPERPATHWAY OF D-<I>MYO< I>-INOSITOL (1,4,5)-TRISPHOSPHATE METABOLISM%HUMANCYC%PWY-6358	HIF1_Q3%MSIGDB_C3%HIF1_Q3;ZNF354B_TARGET_GENES%MSIGDB_C3%ZNF354B_TARGET_GENES;NEUROG3_TARGET_GENES%MSIGDB_C3%NEUROG3_TARGET_GENES;E12_Q6%MSIGDB_C3%E12_Q6;DIDO1_TARGET_GENES%MSIGDB_C3%DIDO1_TARGET_GENES	treatment + genetic modification	25578878	9
SRP044056_4	SRP044056_4	SRP044056: human erythroid progenitor cells. shNT vs shSUZ12	RNA-seq transcriptional profiling in primary human erythroid progenitor cells upon shRNA-mediated knockdown of PRC2 core subunits	SRA	SRP044056	6	shRNA: shSUZ12:3	shRNA: shNT:3	Blood	9954	4900	5054		female 4 ; male 2	C1QTNF4;CERCAM;ADA2;PXDN;DOC2B;SLPI;PLD4;DEFA1;PRSS57;SPARC;TIMP2;ANPEP;DEFA3;ITM2C;EMB	UCA1;MUC1;LGALS9;GNB2;SLC1A5;ADGRG1;AGPAT5;HMGA1;WNT5B;MPP1;SERBP1;CYCS;CXXC5;ALYREF;OSBPL6	SUPERPATHWAY OF INOSITOL PHOSPHATE COMPOUNDS%HUMANCYC%PWY-6371;D-<I>MYO< I>-INOSITOL-5-PHOSPHATE METABOLISM%HUMANCYC%PWY-6367;PHOSPHATIDYLGLYCEROL BIOSYNTHESIS II (NON-PLASTIDIC)%HUMANCYC%PWY4FS-8;TRNA CHARGING%HUMANCYC%TRNA-CHARGING-PWY;SUPERPATHWAY OF D-<I>MYO< I>-INOSITOL (1,4,5)-TRISPHOSPHATE METABOLISM%HUMANCYC%PWY-6358	HIF1_Q3%MSIGDB_C3%HIF1_Q3;ZNF354B_TARGET_GENES%MSIGDB_C3%ZNF354B_TARGET_GENES;E12_Q6%MSIGDB_C3%E12_Q6;DIDO1_TARGET_GENES%MSIGDB_C3%DIDO1_TARGET_GENES;COMP1_01%MSIGDB_C3%COMP1_01	treatment + genetic modification	25578878	9
SRP044608_11	SRP044608_11	SRP044608: breast cancer cells. 100 nM 17-estradiol (E2) for 40min vs 100 nM 17-estradiol + 25 ng/mL TNFa for 40min	TNFa Signaling Exposes Latent Estrogen Receptor Binding Sites in Breast Cancer Cells [GRO-seq]	SRA	SRP044608	6	treated with: 100 nM 17ß-estradiol + 25 ng/mL TNFa for 40min:3	treated with: 100 nM 17ß-estradiol (E2) for 40min:3	Breast	127	108	19		female 6	BIRC3;NFKBIA;EGR3;TNFAIP3;RELB;EGR1;CD83;MAFF;NFKB2;CXCL3;TNF;NFKBIZ;CXCL8;NFKBID;CXCL1	AMH;HMGN1P15;NBEAL2;RGL2;INPPL1;RHPN1;TCHH;FOXH1;KIFC2;TRABD;RELL2;SGSM3;SLC25A29;ULK3;KIAA0895LP1	CD40%IOB%CD40;CXCR4%IOB%CXCR4;EGFR1%IOB%EGFR1;EPO%IOB%EPO;GDNF%IOB%GDNF	E2F1_Q3_01%MSIGDB_C3%E2F1_Q3_01;RBM34_TARGET_GENES%MSIGDB_C3%RBM34_TARGET_GENES;FOXJ2_01%MSIGDB_C3%FOXJ2_01;WCTCNATGGY_UNKNOWN%MSIGDB_C3%WCTCNATGGY_UNKNOWN;SKIL_TARGET_GENES%MSIGDB_C3%SKIL_TARGET_GENES	treatment + timepoint	25752574	10
SRP044608_12	SRP044608_12	SRP044608: breast cancer cells. 25 ng/mL TNFa for 40min vs 100 nM 17-estradiol + 25 ng/mL TNFa for 40min	TNFa Signaling Exposes Latent Estrogen Receptor Binding Sites in Breast Cancer Cells [GRO-seq]	SRA	SRP044608	6	treated with: 25 ng/mL TNFa for 40min:3	treated with: 100 nM 17ß-estradiol + 25 ng/mL TNFa for 40min:3	Breast	348	109	239		female 6	TGFB2-AS1;DCAF4;TCIM;SELE;TNFRSF11B;MMD;TNFAIP3;NKX3-1;CXCL3;GCSAM;GRAMD2B;SALL4;RIPK2;SH2D3A;TTC21B-AS1	HOXC-AS2;KCNK6;VASN;HOXC9;HOXC-AS1;HOXC6;CYP1B1;CA12;SERPINB9;SLC22A5;ADRB1;HOXC5;GLRX;SYT12;FST	CD40%IOB%CD40;WNT%IOB%WNT;PID_IL2_PI3K_PATHWAY%MSIGDB_C2%PID_IL2_PI3K_PATHWAY;PID_SYNDECAN_4_PATHWAY%MSIGDB_C2%PID_SYNDECAN_4_PATHWAY;PID_HIF1_TFPATHWAY%MSIGDB_C2%PID_HIF1_TFPATHWAY	COMP1_01%MSIGDB_C3%COMP1_01;FOXO1_01%MSIGDB_C3%FOXO1_01;NFY_C%MSIGDB_C3%NFY_C;CCAWNWWNNNGGC_UNKNOWN%MSIGDB_C3%CCAWNWWNNNGGC_UNKNOWN;WTTGKCTG_UNKNOWN%MSIGDB_C3%WTTGKCTG_UNKNOWN	treatment + timepoint	25752574	10
SRP044608_1	SRP044608_1	SRP044608: breast cancer cells. Vehicle for 40min vs 100 nM 17-estradiol (E2) for 40min	TNFa Signaling Exposes Latent Estrogen Receptor Binding Sites in Breast Cancer Cells [GRO-seq]	SRA	SRP044608	6	treated with: Vehicle for 40min:3	treated with: 100 nM 17ß-estradiol (E2) for 40min:3	Breast	61	4	57		female 6	LYPD1;FCF1P6;FOXO4;DNAH8	HOXC9;HOXC-AS1;KCNK6;LINC01016;RNF223;VASN;CA12;SERPINB9;OR8R1P;HOXC-AS2;HOXC6;ADRB1;HOXC5;SLITRK4;CCN5	HALLMARK_ESTROGEN_RESPONSE_EARLY%MSIGDB_C2%HALLMARK_ESTROGEN_RESPONSE_EARLY;HALLMARK_ESTROGEN_RESPONSE_LATE%MSIGDB_C2%HALLMARK_ESTROGEN_RESPONSE_LATE;HALLMARK_TNFA_SIGNALING_VIA_NFKB%MSIGDB_C2%HALLMARK_TNFA_SIGNALING_VIA_NFKB;ANTERIOR/POSTERIOR PATTERN SPECIFICATION%GOBP%GO:0009952;NEGATIVE REGULATION OF SYSTEMIC ARTERIAL BLOOD PRESSURE%GOBP%GO:0003085	WTTGKCTG_UNKNOWN%MSIGDB_C3%WTTGKCTG_UNKNOWN;IGLV5_37_TARGET_GENES%MSIGDB_C3%IGLV5_37_TARGET_GENES;TGGAAA_NFAT_Q4_01%MSIGDB_C3%TGGAAA_NFAT_Q4_01;STAT3_02%MSIGDB_C3%STAT3_02;NUFIP1_TARGET_GENES%MSIGDB_C3%NUFIP1_TARGET_GENES	treatment + timepoint	25752574	10
SRP044608_2	SRP044608_2	SRP044608: breast cancer cells. Vehicle for 40min vs 25 ng/mL TNFa for 40min	TNFa Signaling Exposes Latent Estrogen Receptor Binding Sites in Breast Cancer Cells [GRO-seq]	SRA	SRP044608	6	treated with: Vehicle for 40min:3	treated with: 25 ng/mL TNFa for 40min:3	Breast	125	7	118		female 6	SNORD95;AVPR1A;C1orf21-DT;CHKB-DT;TCHH;LYSMD1;LINC02188	TNFAIP3;CXCL3;BIRC3;MAP3K8;EFNA1;TNFRSF11B;NFKBIA;NFKB2;RIPK2;PHLDB2;NR4A1AS;CACNG8;TICAM1;RAB3IP;THBS1-IT1	CD40%IOB%CD40;CXCR4%IOB%CXCR4;GDNF%IOB%GDNF;GM-CSF%IOB%GM-CSF;TNFALPHA%IOB%TNFALPHA	METHYLCYTOSINE_DIOXYGENASE_TET_UNIPROT_A0A023HHK9_UNREVIEWED_TARGET_GENES%MSIGDB_C3%METHYLCYTOSINE_DIOXYGENASE_TET_UNIPROT_A0A023HHK9_UNREVIEWED_TARGET_GENES;F10_TARGET_GENES%MSIGDB_C3%F10_TARGET_GENES;TTCYNRGAA_STAT5B_01%MSIGDB_C3%TTCYNRGAA_STAT5B_01;SKIL_TARGET_GENES%MSIGDB_C3%SKIL_TARGET_GENES;ZNF391_TARGET_GENES%MSIGDB_C3%ZNF391_TARGET_GENES	treatment + timepoint	25752574	10
SRP044608_3	SRP044608_3	SRP044608: breast cancer cells. Vehicle for 40min vs 100 nM 17-estradiol + 25 ng/mL TNFa for 40min	TNFa Signaling Exposes Latent Estrogen Receptor Binding Sites in Breast Cancer Cells [GRO-seq]	SRA	SRP044608	6	treated with: Vehicle for 40min:3	treated with: 100 nM 17ß-estradiol + 25 ng/mL TNFa for 40min:3	Breast	797	165	632		female 6	RNU6-1008P;TCHH;TXNIP;HMGN1P15;GATA3-AS1;MMD;KDELC1P1;C3orf14;KIAA0895LP1;ID1;ATXN8OS;OTX1;FRMD6-AS1;U3.6;CRISP1	BIRC3;HOXC8;MAP3K8;SERPINB9;HOXC9;KCNK6;HOXC-AS1;RNF223;CD83;HOXC-AS2;VASN;HOXC6;MIDEAS;NFKBIA;CA12	CD40%IOB%CD40;EGFR1%IOB%EGFR1;GDNF%IOB%GDNF;GM-CSF%IOB%GM-CSF;ID%IOB%ID	COMP1_01%MSIGDB_C3%COMP1_01;FOXO1_01%MSIGDB_C3%FOXO1_01;SETD7_TARGET_GENES%MSIGDB_C3%SETD7_TARGET_GENES;METHYLCYTOSINE_DIOXYGENASE_TET_UNIPROT_A0A023HHK9_UNREVIEWED_TARGET_GENES%MSIGDB_C3%METHYLCYTOSINE_DIOXYGENASE_TET_UNIPROT_A0A023HHK9_UNREVIEWED_TARGET_GENES;NFY_C%MSIGDB_C3%NFY_C	treatment + timepoint	25752574	10
SRP044668_1	SRP044668_1	SRP044668 glioma - non-enhancing FLAIR+ sample vs glioma - contrast-enhancing sample	MRI-localized biopsies reveal subtype-specific differences in molecular and cellular composition at the margins of glioblastoma	SRA	SRP044668	74	tissue type: glioma - non-enhancing FLAIR+ sample:35	tissue type: glioma - contrast-enhancing sample:39	Brain	11090	5508	5582		female 31 ; male 43	ZNF365;GNG3;RAPGEF4;ARHGAP44;NRIP2;MT-TF;ATP1B1;MT-TV;SYP;NRGN;MT-TM;TBR1;BTBD8;NECAB1;RYR2	IGFBP5;ABCC3;C1orf226;POFUT2;ETV6;CHPF;CLP1;GALNT2;CELSR1;TAGLN2;ADAM17;DYRK3;FNDC3B;MYBPH;FER1L4	SUPERPATHWAY OF INOSITOL PHOSPHATE COMPOUNDS%HUMANCYC%PWY-6371;PHOSPHATIDYLGLYCEROL BIOSYNTHESIS II (NON-PLASTIDIC)%HUMANCYC%PWY4FS-8;TRNA CHARGING%HUMANCYC%TRNA-CHARGING-PWY;SUPERPATHWAY OF D-<I>MYO< I>-INOSITOL (1,4,5)-TRISPHOSPHATE METABOLISM%HUMANCYC%PWY-6358;3-PHOSPHOINOSITIDE DEGRADATION%HUMANCYC%PWY-6368	HIF1_Q3%MSIGDB_C3%HIF1_Q3;ZNF354B_TARGET_GENES%MSIGDB_C3%ZNF354B_TARGET_GENES;NEUROG3_TARGET_GENES%MSIGDB_C3%NEUROG3_TARGET_GENES;E12_Q6%MSIGDB_C3%E12_Q6;DIDO1_TARGET_GENES%MSIGDB_C3%DIDO1_TARGET_GENES	treatment	25114226	4
SRP044668_2	SRP044668_2	SRP044668 glioma - non-enhancing FLAIR+ sample vs non-neoplastic brain	MRI-localized biopsies reveal subtype-specific differences in molecular and cellular composition at the margins of glioblastoma	SRA	SRP044668	51	tissue type: non-neoplastic brain:16	tissue type: glioma - non-enhancing FLAIR+ sample:35	Brain	7820	3594	4226		female 19 ; male 32	LINC01844;PPEF1;PTGES3P3;ADGRL1-AS1;R3HDM2;KLC4;PRPF40B;AMY1B;HSP90AA3P;RN7SL3;EXOC7;SGSM3;RN7SL5P;FRG1BP;MPI	ABCA1;SERPINA3;APOC1;HSPB1;TNFRSF12A;HSPB1P1;HEBP2;VIM;CLEC4E;ANXA1;EMP1;CFI;VIM-AS1;PHKA1;C4A	SUPERPATHWAY OF INOSITOL PHOSPHATE COMPOUNDS%HUMANCYC%PWY-6371;D-<I>MYO< I>-INOSITOL-5-PHOSPHATE METABOLISM%HUMANCYC%PWY-6367;TRNA CHARGING%HUMANCYC%TRNA-CHARGING-PWY;3-PHOSPHOINOSITIDE DEGRADATION%HUMANCYC%PWY-6368;D-<I>MYO< I>-INOSITOL (1,4,5)-TRISPHOSPHATE BIOSYNTHESIS%HUMANCYC%PWY-6351	ZNF354B_TARGET_GENES%MSIGDB_C3%ZNF354B_TARGET_GENES;E12_Q6%MSIGDB_C3%E12_Q6;COMP1_01%MSIGDB_C3%COMP1_01;TAL1BETAITF2_01%MSIGDB_C3%TAL1BETAITF2_01;E2F1_Q3_01%MSIGDB_C3%E2F1_Q3_01	treatment	25114226	9
SRP044668_3	SRP044668_3	SRP044668 glioma - contrast-enhancing sample vs non-neoplastic brain	MRI-localized biopsies reveal subtype-specific differences in molecular and cellular composition at the margins of glioblastoma	SRA	SRP044668	55	tissue type: non-neoplastic brain:16	tissue type: glioma - contrast-enhancing sample:39	Brain	14334	6626	7708		female 22 ; male 33	FBXW7;MAPK3;VAMP2;GOT1;NDUFA10;PELI3;GTDC1;ST6GALNAC6;DCTN1;SMIM10L2B;TMEM191C;CALM2P2;NAPB;DGKZP1;NDUFB8	HOXD-AS2;IQGAP2;TSPAN6;WEE1;SH3BP2;CRNDE;HOXC9;VIM;MAML2;HOXC-AS2;NES;SMO;CMTM3;BTN2A3P;FAM111A	SUPERPATHWAY OF INOSITOL PHOSPHATE COMPOUNDS%HUMANCYC%PWY-6371;D-<I>MYO< I>-INOSITOL-5-PHOSPHATE METABOLISM%HUMANCYC%PWY-6367;PHOSPHATIDYLGLYCEROL BIOSYNTHESIS II (NON-PLASTIDIC)%HUMANCYC%PWY4FS-8;TRNA CHARGING%HUMANCYC%TRNA-CHARGING-PWY;SUPERPATHWAY OF D-<I>MYO< I>-INOSITOL (1,4,5)-TRISPHOSPHATE METABOLISM%HUMANCYC%PWY-6358	HIF1_Q3%MSIGDB_C3%HIF1_Q3;ZNF354B_TARGET_GENES%MSIGDB_C3%ZNF354B_TARGET_GENES;NEUROG3_TARGET_GENES%MSIGDB_C3%NEUROG3_TARGET_GENES;E12_Q6%MSIGDB_C3%E12_Q6;DIDO1_TARGET_GENES%MSIGDB_C3%DIDO1_TARGET_GENES	other	25114226	4
SRP044854_10	SRP044854_10	: mammary epithelial cells. infection with adenovirus with MEK vs infection with adenovirus with MEK and EGFR	EGFR and MEK pathway signature RNA-Seq datasets	SRA	SRP044854	11	treatment: infection with adenovirus with MEK:5	treatment: infection with adenovirus with MEK and EGFR:6	Skin	993	575	418		female 11	EGR1;MT1X;OLR1;ALDH1A3;AKR1B1;IL1B;C1S;P3H2;IL1A;C1R;NCOA7;CXCL8;SLC43A3;MYBL2;PRSS23	SCD;CYP4F3;KRT15;CBR1;ZSCAN31;SLC44A2;KRT13;DDIT4;ALPP;FXYD3;ABCG1;FGFBP1;RNF128;PIK3R3;KRT16	GLUCONEOGENESIS I%HUMANCYC%GLUCONEO-PWY;ANDROGENRECEPTOR%IOB%ANDROGENRECEPTOR;EGFR1%IOB%EGFR1;ID%IOB%ID;TGF_BETA_RECEPTOR%IOB%TGF_BETA_RECEPTOR	E12_Q6%MSIGDB_C3%E12_Q6;COMP1_01%MSIGDB_C3%COMP1_01;FOXO1_01%MSIGDB_C3%FOXO1_01;E2F1_Q3_01%MSIGDB_C3%E2F1_Q3_01;NFY_C%MSIGDB_C3%NFY_C	treatment	25617415	6
SRP044854_12	SRP044854_12	SRP044854: mammary epithelial cells. infection with adenovirus with MEK and EGFR vs infection with adenovirus with EGFR	EGFR and MEK pathway signature RNA-Seq datasets	SRA	SRP044854	12	treatment: infection with adenovirus with MEK and EGFR:6	treatment: infection with adenovirus with EGFR:6	Skin	4368	2310	2058		female 12	KRT81;CA2;ID2;SLC44A2;KRT86;ID1;KRT7;ALDH1A3;DHRS3;IGFBP3;PROM2;RHOBTB3;CRABP2;PI3;SERPINB3	PEG10;INSIG1;DDX60;EGR1;SCD;SULF2;ISG15;IL6R;TGFBR3;FLRT3;OGFRL1;IFI44;LDLR;SPARCL1;ETS1	TRNA CHARGING%HUMANCYC%TRNA-CHARGING-PWY;PHOSPHOLIPASES%HUMANCYC%LIPASYN-PWY;FATTY ACID &BETA;-OXIDATION I%HUMANCYC%FAO-PWY;GLYCOLYSIS I%HUMANCYC%GLYCOLYSIS;TRIACYLGLYCEROL BIOSYNTHESIS%HUMANCYC%TRIGLSYN-PWY	HIF1_Q3%MSIGDB_C3%HIF1_Q3;ZNF354B_TARGET_GENES%MSIGDB_C3%ZNF354B_TARGET_GENES;E12_Q6%MSIGDB_C3%E12_Q6;DIDO1_TARGET_GENES%MSIGDB_C3%DIDO1_TARGET_GENES;COMP1_01%MSIGDB_C3%COMP1_01	treatment	25617415	7
SRP044854_1	SRP044854_1	SRP044854: mammary epithelial cells. infection with adenovirus with GFP vs infection with adenovirus with MEK	EGFR and MEK pathway signature RNA-Seq datasets	SRA	SRP044854	11	treatment: infection with adenovirus with MEK:5	treatment: infection with adenovirus with GFP:6	Skin	4292	2202	2090		female 11	KRT13;SLC44A2;KRT4;PROM2;ZSCAN31;PI3;CRABP2;ALPP;KLK7;KRT86;KLK10;FABP5;KLK5;SERPINB3;CA2	SCD;DDX60;SULF2;EGR1;CPA4;TGFBR3;FLRT3;LPIN1;COL17A1;KIAA0040;AHNAK2;INSIG1;CAV1;PRODH;TXNIP	PHOSPHATIDYLGLYCEROL BIOSYNTHESIS II (NON-PLASTIDIC)%HUMANCYC%PWY4FS-8;PHOSPHOLIPASES%HUMANCYC%LIPASYN-PWY;CDP-DIACYLGLYCEROL BIOSYNTHESIS I%HUMANCYC%PWY-5667;TRIACYLGLYCEROL BIOSYNTHESIS%HUMANCYC%TRIGLSYN-PWY;SUPERPATHWAY OF CHOLESTEROL BIOSYNTHESIS%HUMANCYC%PWY66-5	HIF1_Q3%MSIGDB_C3%HIF1_Q3;NEUROG3_TARGET_GENES%MSIGDB_C3%NEUROG3_TARGET_GENES;E12_Q6%MSIGDB_C3%E12_Q6;COMP1_01%MSIGDB_C3%COMP1_01;FOXO1_01%MSIGDB_C3%FOXO1_01	treatment	25617415	7
SRP044854_2	SRP044854_2	SRP044854: mammary epithelial cells. infection with adenovirus with GFP vs infection with adenovirus with MEK and EGFR	EGFR and MEK pathway signature RNA-Seq datasets	SRA	SRP044854	12	treatment: infection with adenovirus with MEK and EGFR:6	treatment: infection with adenovirus with GFP:6	Skin	4801	2531	2270		female 12	SLC44A2;PI3;ALDH1A3;KRT81;SERPINB3;PROM2;RRM2;CD14;BHLHE40;KLK10;FAM20C;OLR1;KRT86;CRABP2;IGFBP3	SCD;SULF2;KRT5;TGFBR3;INSIG1;DDX60;FLRT3;MMP7;ACSS2;PEG10;COL17A1;LPIN1;OASL;ASS1;LSS	PHOSPHATIDYLGLYCEROL BIOSYNTHESIS II (NON-PLASTIDIC)%HUMANCYC%PWY4FS-8;TRNA CHARGING%HUMANCYC%TRNA-CHARGING-PWY;PHOSPHOLIPASES%HUMANCYC%LIPASYN-PWY;GLUTATHIONE-MEDIATED DETOXIFICATION I%HUMANCYC%PWY-4061;CDP-DIACYLGLYCEROL BIOSYNTHESIS I%HUMANCYC%PWY-5667	HIF1_Q3%MSIGDB_C3%HIF1_Q3;NEUROG3_TARGET_GENES%MSIGDB_C3%NEUROG3_TARGET_GENES;E12_Q6%MSIGDB_C3%E12_Q6;DIDO1_TARGET_GENES%MSIGDB_C3%DIDO1_TARGET_GENES;COMP1_01%MSIGDB_C3%COMP1_01	treatment	25617415	7
SRP044854_3	SRP044854_3	SRP044854: mammary epithelial cells. infection with adenovirus with GFP vs infection with adenovirus with EGFR	EGFR and MEK pathway signature RNA-Seq datasets	SRA	SRP044854	12	treatment: infection with adenovirus with GFP:6	treatment: infection with adenovirus with EGFR:6	Skin	3654	1751	1903		female 12	CD24;KRT81;ID2;CRYAB;MME;KRT86;MMP7;CA2;SPRR1B;EPGN;RHOBTB3;CDKN1A;TOB1;CDH1;DIO2	EGR1;OGFRL1;ETS1;MT2A;DTL;NCAPG2;ATAD2;MT1X;EMP2;MCM4;IL6R;KLF6;MCM2;RRM2;MCM6	SUPERPATHWAY OF INOSITOL PHOSPHATE COMPOUNDS%HUMANCYC%PWY-6371;D-<I>MYO< I>-INOSITOL-5-PHOSPHATE METABOLISM%HUMANCYC%PWY-6367;PHOSPHOLIPASES%HUMANCYC%LIPASYN-PWY;D-<I>MYO< I>-INOSITOL (1,4,5)-TRISPHOSPHATE BIOSYNTHESIS%HUMANCYC%PWY-6351;GLUTATHIONE-MEDIATED DETOXIFICATION I%HUMANCYC%PWY-4061	HIF1_Q3%MSIGDB_C3%HIF1_Q3;E12_Q6%MSIGDB_C3%E12_Q6;COMP1_01%MSIGDB_C3%COMP1_01;FOXO1_01%MSIGDB_C3%FOXO1_01;SETD7_TARGET_GENES%MSIGDB_C3%SETD7_TARGET_GENES	treatment	25617415	7
SRP045441_10	SRP045441_10	SRP045441: LFS MDAH041 cells. None (spontaneously immortal) vs 5-aza	Pathway Profiling of Replicative and Induced Senescence	SRA	SRP045441	6	treated with: None (spontaneously immortal):3	treated with: 5-aza:3	Skin	11744	4577	7167		female 6	MATN2;RGS4;SMILR;DERA;WNT5B;MCM6;SCN3A;FAR2;DIAPH2;PXMP2;ARHGEF10;RGCC;CDH10;ITGA4;SCARA3	IFI27;C1QTNF1;DAZL;RRAD;ACE;CXCL1;EREG;MX1;HCLS1;LRRN3;CDCP1;ISG15;C3;GPR1-AS;ZC3H12A	SUPERPATHWAY OF INOSITOL PHOSPHATE COMPOUNDS%HUMANCYC%PWY-6371;PHOSPHATIDYLGLYCEROL BIOSYNTHESIS II (NON-PLASTIDIC)%HUMANCYC%PWY4FS-8;TRNA CHARGING%HUMANCYC%TRNA-CHARGING-PWY;PHOSPHOLIPASES%HUMANCYC%LIPASYN-PWY;GLUTATHIONE-MEDIATED DETOXIFICATION I%HUMANCYC%PWY-4061	HIF1_Q3%MSIGDB_C3%HIF1_Q3;ZNF354B_TARGET_GENES%MSIGDB_C3%ZNF354B_TARGET_GENES;E12_Q6%MSIGDB_C3%E12_Q6;DIDO1_TARGET_GENES%MSIGDB_C3%DIDO1_TARGET_GENES;COMP1_01%MSIGDB_C3%COMP1_01	treatment	25483067	3
SRP045441_11	SRP045441_11	SRP045441: LFS MDAH041 cells. None (spontaneously immortal) vs H2O2	Pathway Profiling of Replicative and Induced Senescence	SRA	SRP045441	6	treated with: None (spontaneously immortal):3	treated with: H2O2:3	Skin	2721	626	2095		female 6	B3GALT1;RPS2P55;RPS2P46;LIN7A;RPS2P7;SERPINE1;CCDC80;PC;C7orf50;RIN1;ARHGDIA;PCBP2-OT1;RPS2;TEF;HRCT1	CYP1A1;TREM1;LINC00520;DMBT1;ACSM5;ATF3;MGAM;LCP1;LINC02029;H2BC8;S100A14;SLC2A9;LINC01887;FPR1;LINC00536	ALPHA6BETA4INTEGRIN%IOB%ALPHA6BETA4INTEGRIN;CCR1%IOB%CCR1;EGFR1%IOB%EGFR1;ID%IOB%ID;TNFALPHA%IOB%TNFALPHA	E12_Q6%MSIGDB_C3%E12_Q6;TAL1BETAITF2_01%MSIGDB_C3%TAL1BETAITF2_01;TTCYNRGAA_STAT5B_01%MSIGDB_C3%TTCYNRGAA_STAT5B_01;FOXJ2_01%MSIGDB_C3%FOXJ2_01;MYOD_Q6%MSIGDB_C3%MYOD_Q6	treatment	25483067	6
SRP045441_12	SRP045441_12	SRP045441: LFS MDAH041 cells. None (spontaneously immortal) vs Serum-starved	Pathway Profiling of Replicative and Induced Senescence	SRA	SRP045441	6	treated with: Serum-starved:3	treated with: None (spontaneously immortal):3	Skin	7039	3307	3732		female 6	LRRN4CL;PCSK9;CASTOR3;ARID5A;SPON2;KLHL14;ISG15;ELFN1;LSS;GAS1;CALHM2;MXD4;RFTN2;GAS6-AS1;OLFM2	CRISPLD2;P3H2;AKAP12;MET;TFRC;TPM1;SMS;PYGL;CIART;G0S2;SERPINE1;KBTBD8;MATN2;PLS1;F3	SUPERPATHWAY OF INOSITOL PHOSPHATE COMPOUNDS%HUMANCYC%PWY-6371;TRNA CHARGING%HUMANCYC%TRNA-CHARGING-PWY;SUPERPATHWAY OF D-<I>MYO< I>-INOSITOL (1,4,5)-TRISPHOSPHATE METABOLISM%HUMANCYC%PWY-6358;PHOSPHOLIPASES%HUMANCYC%LIPASYN-PWY;D-<I>MYO< I>-INOSITOL (1,4,5)-TRISPHOSPHATE BIOSYNTHESIS%HUMANCYC%PWY-6351	HIF1_Q3%MSIGDB_C3%HIF1_Q3;ZNF354B_TARGET_GENES%MSIGDB_C3%ZNF354B_TARGET_GENES;NEUROG3_TARGET_GENES%MSIGDB_C3%NEUROG3_TARGET_GENES;E12_Q6%MSIGDB_C3%E12_Q6;DIDO1_TARGET_GENES%MSIGDB_C3%DIDO1_TARGET_GENES	treatment	25483067	3
SRP045441_13	SRP045441_13	SRP045441: LFS MDAH041 cells. None vs None (grown until growth arrest)	Pathway Profiling of Replicative and Induced Senescence	SRA	SRP045441	8	treated with: None (grown until growth arrest):3	treated with: None:5	Skin	3713	1897	1816		female 8	ADGRF4;PRR9;GPRC5C;NAV3;EPHA7;ELAPOR1;C18orf63;CCL3;CREB3L3;SLC6A12;CCDC178;LCE2C;DGKB;AMPD3;LCE1C	LIMS2;IKBIP;PPP1R14A;VKORC1L1;SDC2;LINC01133;FSTL1;LGALS1;PRSS23;ADGRA2;MSRB3;LZTS1;SULF1;COL3A1;CKB	PHOSPHOLIPASES%HUMANCYC%LIPASYN-PWY;D-<I>MYO< I>-INOSITOL (1,4,5)-TRISPHOSPHATE BIOSYNTHESIS%HUMANCYC%PWY-6351;TRIACYLGLYCEROL BIOSYNTHESIS%HUMANCYC%TRIGLSYN-PWY;CCR1%IOB%CCR1;EGFR1%IOB%EGFR1	HIF1_Q3%MSIGDB_C3%HIF1_Q3;COMP1_01%MSIGDB_C3%COMP1_01;TAL1BETAITF2_01%MSIGDB_C3%TAL1BETAITF2_01;FOXO1_01%MSIGDB_C3%FOXO1_01;METHYLCYTOSINE_DIOXYGENASE_TET_UNIPROT_A0A023HHK9_UNREVIEWED_TARGET_GENES%MSIGDB_C3%METHYLCYTOSINE_DIOXYGENASE_TET_UNIPROT_A0A023HHK9_UNREVIEWED_TARGET_GENES	treatment	25483067	13
SRP045441_14	SRP045441_14	SRP045441: LFS MDAH041 cells. None vs Adriamycin	Pathway Profiling of Replicative and Induced Senescence	SRA	SRP045441	8	treated with: Adriamycin:3	treated with: None:5	Skin	9905	4605	5300		female 8	FOXRED2;THY1-AS1;GLMP;TNFSF12;THY1;TMEM204;C9orf64;KAZN;ADPRH;CDIP1;TBX5-AS1;PEX11A;MSRB3;ZNF585A;OPLAH	PCLO;ADGRF4;IL11;PRDM9;LINC00958;PRR9;CXCL8;ANXA10;ABCA13;PLEKHS1;DGKB;LINC00317;UGT2B7;GUSBP1;SPANXN1	SUPERPATHWAY OF INOSITOL PHOSPHATE COMPOUNDS%HUMANCYC%PWY-6371;D-<I>MYO< I>-INOSITOL-5-PHOSPHATE METABOLISM%HUMANCYC%PWY-6367;SUPERPATHWAY OF D-<I>MYO< I>-INOSITOL (1,4,5)-TRISPHOSPHATE METABOLISM%HUMANCYC%PWY-6358;PHOSPHOLIPASES%HUMANCYC%LIPASYN-PWY;D-<I>MYO< I>-INOSITOL (1,4,5)-TRISPHOSPHATE BIOSYNTHESIS%HUMANCYC%PWY-6351	HIF1_Q3%MSIGDB_C3%HIF1_Q3;ZNF354B_TARGET_GENES%MSIGDB_C3%ZNF354B_TARGET_GENES;E12_Q6%MSIGDB_C3%E12_Q6;DIDO1_TARGET_GENES%MSIGDB_C3%DIDO1_TARGET_GENES;COMP1_01%MSIGDB_C3%COMP1_01	treatment	25483067	3
SRP045441_15	SRP045441_15	SRP045441: LFS MDAH041 cells. None vs 5-aza	Pathway Profiling of Replicative and Induced Senescence	SRA	SRP045441	8	treated with: 5-aza:3	treated with: None:5	Skin	11523	5348	6175		female 8	GLMP;TMLHE;VSTM4;B3GALNT1;EMX2;MVB12B;LZTS1;EFR3B;HOXD4;ARMCX4;HHIPL1;TK2;MSRB3;TMOD2;AS3MT	ZC3H12A;IL1B;CXCL8;KPTN;PAGE1;GCNA;IL11;MMP9;COLQ;IER3;ERCC1;PPFIA3;PAGE2B;PNMA6E;NFKBIZ	SUPERPATHWAY OF INOSITOL PHOSPHATE COMPOUNDS%HUMANCYC%PWY-6371;D-<I>MYO< I>-INOSITOL-5-PHOSPHATE METABOLISM%HUMANCYC%PWY-6367;PHOSPHATIDYLGLYCEROL BIOSYNTHESIS II (NON-PLASTIDIC)%HUMANCYC%PWY4FS-8;TRNA CHARGING%HUMANCYC%TRNA-CHARGING-PWY;PHOSPHOLIPASES%HUMANCYC%LIPASYN-PWY	HIF1_Q3%MSIGDB_C3%HIF1_Q3;ZNF354B_TARGET_GENES%MSIGDB_C3%ZNF354B_TARGET_GENES;E12_Q6%MSIGDB_C3%E12_Q6;DIDO1_TARGET_GENES%MSIGDB_C3%DIDO1_TARGET_GENES;COMP1_01%MSIGDB_C3%COMP1_01	treatment	25483067	3
SRP045441_16	SRP045441_16	SRP045441: LFS MDAH041 cells. None vs H2O2	Pathway Profiling of Replicative and Induced Senescence	SRA	SRP045441	8	treated with: H2O2:3	treated with: None:5	Skin	7755	4054	3701		female 8	THY1;CD248;CDIP1;EMX2;MID2;CRIP1;WDR81;TSSC2;KAZN;BNC1;SMPDL3A;CYBA;FKBP5;ZNF585A;SELENOH	LINC00317;PVT1;FAM91A1;ABCA13;LINC00958;PLEKHS1;ADGRF4;CCN4;ACSM1;MAGEC2;ZNF804A;LINC02506;KLC3;SLC12A5;LINC00648	SUPERPATHWAY OF INOSITOL PHOSPHATE COMPOUNDS%HUMANCYC%PWY-6371;D-<I>MYO< I>-INOSITOL-5-PHOSPHATE METABOLISM%HUMANCYC%PWY-6367;PHOSPHOLIPASES%HUMANCYC%LIPASYN-PWY;D-<I>MYO< I>-INOSITOL (1,4,5)-TRISPHOSPHATE BIOSYNTHESIS%HUMANCYC%PWY-6351;GLUTATHIONE-MEDIATED DETOXIFICATION I%HUMANCYC%PWY-4061	HIF1_Q3%MSIGDB_C3%HIF1_Q3;ZNF354B_TARGET_GENES%MSIGDB_C3%ZNF354B_TARGET_GENES;E12_Q6%MSIGDB_C3%E12_Q6;DIDO1_TARGET_GENES%MSIGDB_C3%DIDO1_TARGET_GENES;COMP1_01%MSIGDB_C3%COMP1_01	treatment	25483067	3
SRP045441_17	SRP045441_17	SRP045441: LFS MDAH041 cells. None vs Serum-starved	Pathway Profiling of Replicative and Induced Senescence	SRA	SRP045441	8	treated with: Serum-starved:3	treated with: None:5	Skin	9449	3812	5637		female 8	ZNF804A;BNC2;SLC12A5;FBXO46;KPTN;LINC02506;IP6K2;LINC00355;CCN4;CSTF2T;LINC00648;DGKB;HS2ST1;LINC00317;SLC6A6	FOXRED2;CKB;TNFSF12;GLMP;SLC38A5;KCNK6;XIST;TSIX;SEMA3F;TES;TBX5;HHIPL1;LIMS2;VSTM4;THY1	SUPERPATHWAY OF INOSITOL PHOSPHATE COMPOUNDS%HUMANCYC%PWY-6371;D-<I>MYO< I>-INOSITOL-5-PHOSPHATE METABOLISM%HUMANCYC%PWY-6367;PHOSPHOLIPASES%HUMANCYC%LIPASYN-PWY;GLUTATHIONE-MEDIATED DETOXIFICATION I%HUMANCYC%PWY-4061;FATTY ACID &BETA;-OXIDATION I%HUMANCYC%FAO-PWY	HIF1_Q3%MSIGDB_C3%HIF1_Q3;ZNF354B_TARGET_GENES%MSIGDB_C3%ZNF354B_TARGET_GENES;E12_Q6%MSIGDB_C3%E12_Q6;DIDO1_TARGET_GENES%MSIGDB_C3%DIDO1_TARGET_GENES;COMP1_01%MSIGDB_C3%COMP1_01	treatment	25483067	3
SRP045441_18	SRP045441_18	SRP045441: LFS MDAH041 cells. None (grown until growth arrest) vs Adriamycin	Pathway Profiling of Replicative and Induced Senescence	SRA	SRP045441	6	treated with: None (grown until growth arrest):3	treated with: Adriamycin:3	Skin	10172	5128	5044		female 6	FOXRED2;KCNC4;HTRA3;HIVEP3;ITPKB;EMX2OS;TRIM6;TNFSF12;EMB;THY1-AS1;BOC;RTL5;CPXM1;CXCL12;LITAF	DUXAP10;APCDD1L-DT;NMNAT2;IFI30;DUXAP8.1;DUXAP9;CCN4;PCLO;RAP1GAP2;CHMP1B2P;CCN3;PVT1;ACSL5;MGAT4C;CSAG1	SUPERPATHWAY OF INOSITOL PHOSPHATE COMPOUNDS%HUMANCYC%PWY-6371;D-<I>MYO< I>-INOSITOL-5-PHOSPHATE METABOLISM%HUMANCYC%PWY-6367;PHOSPHATIDYLGLYCEROL BIOSYNTHESIS II (NON-PLASTIDIC)%HUMANCYC%PWY4FS-8;TRNA CHARGING%HUMANCYC%TRNA-CHARGING-PWY;SUPERPATHWAY OF D-<I>MYO< I>-INOSITOL (1,4,5)-TRISPHOSPHATE METABOLISM%HUMANCYC%PWY-6358	HIF1_Q3%MSIGDB_C3%HIF1_Q3;ZNF354B_TARGET_GENES%MSIGDB_C3%ZNF354B_TARGET_GENES;NEUROG3_TARGET_GENES%MSIGDB_C3%NEUROG3_TARGET_GENES;E12_Q6%MSIGDB_C3%E12_Q6;DIDO1_TARGET_GENES%MSIGDB_C3%DIDO1_TARGET_GENES	treatment	25483067	3
SRP045441_19	SRP045441_19	SRP045441: LFS MDAH041 cells. None (grown until growth arrest) vs 5-aza	Pathway Profiling of Replicative and Induced Senescence	SRA	SRP045441	6	treated with: None (grown until growth arrest):3	treated with: 5-aza:3	Skin	11229	5562	5667		female 6	EMX2;LSAMP;B3GALNT1;TMOD2;EMX2OS;TP73-AS1;GLMP;CPXM2;VSTM4;SFRP1;ST8SIA5;MAP10;CSF1;KCNC4;RSPO4	MAGEB17;FTCD;DUXAP10;MAGEA4;CSAG1;ACTL8;LAMC2;ROS1;IFI27;CRADD;ANKRD26P1;PROSER2-AS1;FAM83A;LINC01160;GCNA	SUPERPATHWAY OF INOSITOL PHOSPHATE COMPOUNDS%HUMANCYC%PWY-6371;D-<I>MYO< I>-INOSITOL-5-PHOSPHATE METABOLISM%HUMANCYC%PWY-6367;PHOSPHATIDYLGLYCEROL BIOSYNTHESIS II (NON-PLASTIDIC)%HUMANCYC%PWY4FS-8;TRNA CHARGING%HUMANCYC%TRNA-CHARGING-PWY;SUPERPATHWAY OF D-<I>MYO< I>-INOSITOL (1,4,5)-TRISPHOSPHATE METABOLISM%HUMANCYC%PWY-6358	HIF1_Q3%MSIGDB_C3%HIF1_Q3;ZNF354B_TARGET_GENES%MSIGDB_C3%ZNF354B_TARGET_GENES;NEUROG3_TARGET_GENES%MSIGDB_C3%NEUROG3_TARGET_GENES;E12_Q6%MSIGDB_C3%E12_Q6;DIDO1_TARGET_GENES%MSIGDB_C3%DIDO1_TARGET_GENES	treatment	25483067	3
SRP045441_20	SRP045441_20	SRP045441: LFS MDAH041 cells. None (grown until growth arrest) vs H2O2	Pathway Profiling of Replicative and Induced Senescence	SRA	SRP045441	6	treated with: None (grown until growth arrest):3	treated with: H2O2:3	Skin	7877	4369	3508		female 6	EMX2OS;ARRDC4;CD248;EMX2;MFGE8;SFRP1;BNC1;WDR81;TGFA;CD24;GRIK2;SLC22A15;HSPA12A;THY1;SUSD1	CHMP1B2P;DUXAP10;CCN4;PVT1;DUXAP9;NMNAT2;GNG4;MKRN9P;DUXAP8.1;KLC3;ASAP1;CDH12;RAP1GAP2;LINC02864;APCDD1L-DT	SUPERPATHWAY OF INOSITOL PHOSPHATE COMPOUNDS%HUMANCYC%PWY-6371;D-<I>MYO< I>-INOSITOL-5-PHOSPHATE METABOLISM%HUMANCYC%PWY-6367;PHOSPHATIDYLGLYCEROL BIOSYNTHESIS II (NON-PLASTIDIC)%HUMANCYC%PWY4FS-8;SUPERPATHWAY OF D-<I>MYO< I>-INOSITOL (1,4,5)-TRISPHOSPHATE METABOLISM%HUMANCYC%PWY-6358;PHOSPHOLIPASES%HUMANCYC%LIPASYN-PWY	HIF1_Q3%MSIGDB_C3%HIF1_Q3;ZNF354B_TARGET_GENES%MSIGDB_C3%ZNF354B_TARGET_GENES;NEUROG3_TARGET_GENES%MSIGDB_C3%NEUROG3_TARGET_GENES;E12_Q6%MSIGDB_C3%E12_Q6;DIDO1_TARGET_GENES%MSIGDB_C3%DIDO1_TARGET_GENES	treatment	25483067	3
SRP045441_21	SRP045441_21	SRP045441: LFS MDAH041 cells. None (grown until growth arrest) vs Serum-starved	Pathway Profiling of Replicative and Induced Senescence	SRA	SRP045441	6	treated with: Serum-starved:3	treated with: None (grown until growth arrest):3	Skin	12080	4911	7169		female 6	CHMP1B2P;DUXAP10;INSIG1;ZNF804A;APCDD1L-DT;COL11A1;GABRA3;LAMB1;SHROOM2;COL6A3;CSAG1;SSPN;LINC00839;FOXO4;TSPAN9	RSPO4;RTL5;CXCL12;SEPTIN6;RHOBTB3;FBN2;SLC22A15;TNFSF12;PLAU;ARSD;GLMP;SH3RF2;ESM1;FILIP1L;MFGE8	SUPERPATHWAY OF INOSITOL PHOSPHATE COMPOUNDS%HUMANCYC%PWY-6371;D-<I>MYO< I>-INOSITOL-5-PHOSPHATE METABOLISM%HUMANCYC%PWY-6367;PHOSPHATIDYLGLYCEROL BIOSYNTHESIS II (NON-PLASTIDIC)%HUMANCYC%PWY4FS-8;PHOSPHOLIPASES%HUMANCYC%LIPASYN-PWY;D-<I>MYO< I>-INOSITOL (1,4,5)-TRISPHOSPHATE BIOSYNTHESIS%HUMANCYC%PWY-6351	HIF1_Q3%MSIGDB_C3%HIF1_Q3;ZNF354B_TARGET_GENES%MSIGDB_C3%ZNF354B_TARGET_GENES;NEUROG3_TARGET_GENES%MSIGDB_C3%NEUROG3_TARGET_GENES;E12_Q6%MSIGDB_C3%E12_Q6;DIDO1_TARGET_GENES%MSIGDB_C3%DIDO1_TARGET_GENES	treatment	25483067	3
SRP045441_28	SRP045441_28	SRP045441: LFS MDAH041 cells. None (spontaneously immortal) vs None	Pathway Profiling of Replicative and Induced Senescence	SRA	SRP045441	8	treated with: None (spontaneously immortal):3	treated with: None:5	Skin	7466	2755	4711		female 8	FAM91A1;LINC00317;ABCA13;KLC3;HS2ST1;PVT1;ASAP1;LINC00355;LINC02506;ANXA10;LINC00648;PAFAH1B3;ERCC1;PCLO;BNC2	CKB;TBX5-AS1;ZNF677;ADPRH;KCNK6;KAZN;TMOD2;C9orf64;ZNF585A;ISLR;CDYL2;THY1;EMX2;AS3MT;BNC1	SUPERPATHWAY OF INOSITOL PHOSPHATE COMPOUNDS%HUMANCYC%PWY-6371;D-<I>MYO< I>-INOSITOL-5-PHOSPHATE METABOLISM%HUMANCYC%PWY-6367;PHOSPHOLIPASES%HUMANCYC%LIPASYN-PWY;D-<I>MYO< I>-INOSITOL (1,4,5)-TRISPHOSPHATE BIOSYNTHESIS%HUMANCYC%PWY-6351;GLUTATHIONE-MEDIATED DETOXIFICATION I%HUMANCYC%PWY-4061	HIF1_Q3%MSIGDB_C3%HIF1_Q3;ZNF354B_TARGET_GENES%MSIGDB_C3%ZNF354B_TARGET_GENES;E12_Q6%MSIGDB_C3%E12_Q6;DIDO1_TARGET_GENES%MSIGDB_C3%DIDO1_TARGET_GENES;COMP1_01%MSIGDB_C3%COMP1_01	treatment	25483067	3
SRP045441_29	SRP045441_29	SRP045441: LFS MDAH041 cells. None (spontaneously immortal) vs None (grown until growth arrest)	Pathway Profiling of Replicative and Induced Senescence	SRA	SRP045441	6	treated with: None (spontaneously immortal):3	treated with: None (grown until growth arrest):3	Skin	9640	3587	6053		female 6	CHMP1B2P;ASAP1;PABPC1;KLC3;MEX3A;TRPM6;PVT1;PABPC3;CDH12;MAGEA12;LAPTM4B;GNG4;RAP1GAP2;DUXAP10;DUXAP9	TBX5-AS1;ZNF677;JCAD;CXCL12;CDYL2;NMRAL2P;SFRP1;UCHL1;ATP2A3;IFITM10;TMOD2;BNC1;ADPRH;GDF5;ARHGEF3	SUPERPATHWAY OF INOSITOL PHOSPHATE COMPOUNDS%HUMANCYC%PWY-6371;D-<I>MYO< I>-INOSITOL-5-PHOSPHATE METABOLISM%HUMANCYC%PWY-6367;PHOSPHATIDYLGLYCEROL BIOSYNTHESIS II (NON-PLASTIDIC)%HUMANCYC%PWY4FS-8;PHOSPHOLIPASES%HUMANCYC%LIPASYN-PWY;D-<I>MYO< I>-INOSITOL (1,4,5)-TRISPHOSPHATE BIOSYNTHESIS%HUMANCYC%PWY-6351	HIF1_Q3%MSIGDB_C3%HIF1_Q3;ZNF354B_TARGET_GENES%MSIGDB_C3%ZNF354B_TARGET_GENES;E12_Q6%MSIGDB_C3%E12_Q6;COMP1_01%MSIGDB_C3%COMP1_01;TAL1BETAITF2_01%MSIGDB_C3%TAL1BETAITF2_01	treatment	25483067	3
SRP045441_30	SRP045441_30	SRP045441: LFS MDAH041 cells. None (spontaneously immortal) vs Adriamycin	Pathway Profiling of Replicative and Induced Senescence	SRA	SRP045441	6	treated with: None (spontaneously immortal):3	treated with: Adriamycin:3	Skin	8083	2910	5173		female 6	SLIT2;TEF;NR1D2;CRIM1;STXBP6;RBMS3;RGMB-AS1;SLC39A10;SERPINE1;TRDMT1;PDGFC;TCF4;PCDH18;CCDC80;PPP3CB	CYP1A1;OASL;IFI27;ATP2A3;LCP1;GPRC5A;UCN2;HERC6;SLC15A3;OAS3;IL36RN;CTSS;H4C8;IFI6;BST2	PHOSPHOLIPASES%HUMANCYC%LIPASYN-PWY;FATTY ACID &BETA;-OXIDATION I%HUMANCYC%FAO-PWY;GLUCONEOGENESIS I%HUMANCYC%GLUCONEO-PWY;GLYCOLYSIS I%HUMANCYC%GLYCOLYSIS;TRIACYLGLYCEROL BIOSYNTHESIS%HUMANCYC%TRIGLSYN-PWY	HIF1_Q3%MSIGDB_C3%HIF1_Q3;E12_Q6%MSIGDB_C3%E12_Q6;COMP1_01%MSIGDB_C3%COMP1_01;TAL1BETAITF2_01%MSIGDB_C3%TAL1BETAITF2_01;FOXO1_01%MSIGDB_C3%FOXO1_01	treatment	25483067	3
SRP045611_1	SRP045611_1	SRP045611: U87-MG xenografts. empty vector (V0) vs vectors coding for Myc-KPC1	Profile of gene expression in U87-MG xenografts expressing control vector (V0), the ubiquitin ligase KPC1 or the p50 subunit of the NF-kB transcription factor, using RNASeq analysis of transcripts mapped independently to the human and murine genomes	SRA	SRP045611	10	transfected with: vectors coding for Myc-KPC1:4	transfected with: empty vector (V0):6	Skin	1776	996	780		female 4 ; male 6	DPT;GSDMA;SFRP2;PKDCC;CCN4;F2RL2;SEMA3G;MYL9;TPPP3;BCL2L11;TXNIP;RAB7B;NAP1L3;RGS4;MFAP4	HIPK2;CCND1;FGF2;MAP3K20;CXCL2;NFKBIZ;GNGT1;BEST3;BMP2;TRAF1;AFDN;LDLR;KYNU;TFPI2;CD68	GLUTATHIONE-MEDIATED DETOXIFICATION I%HUMANCYC%PWY-4061;SUPERPATHWAY OF CHOLESTEROL BIOSYNTHESIS%HUMANCYC%PWY66-5;ALPHA6BETA4INTEGRIN%IOB%ALPHA6BETA4INTEGRIN;EGFR1%IOB%EGFR1;EPO%IOB%EPO	HIF1_Q3%MSIGDB_C3%HIF1_Q3;ZNF354B_TARGET_GENES%MSIGDB_C3%ZNF354B_TARGET_GENES;E12_Q6%MSIGDB_C3%E12_Q6;COMP1_01%MSIGDB_C3%COMP1_01;TAL1BETAITF2_01%MSIGDB_C3%TAL1BETAITF2_01	genetic modification	25860612	6
SRP045632_2	SRP045632_2	SRP045632: human stem cells. Day 0 vs Day 3 post Neurogenin induction	Rapid neurogenesis through transcriptional activation in human stem cell (RNA-Seq)	SRA	SRP045632	6	time point: Day 3 post NGN induction:3	time point: Day 0:3	Brain	13323	6634	6689		male 6	PCDH8;FAM110A;INSM1;KCNJ6;RAB26;NNAT;PLCH2;CAMK2B;SPOCK2;SPON2;IGFBPL1;SUSD2;GRM2;GABBR2;CBFA2T3	ERVH48-1;SLC7A3;PTGIS;LINC00678;UNC5D;ADCY2;DNMT3B;MYL9;LIN28A;GJA1;ALPL;EPCAM;VCL;ZSCAN10;RBPMS2	SUPERPATHWAY OF INOSITOL PHOSPHATE COMPOUNDS%HUMANCYC%PWY-6371;D-<I>MYO< I>-INOSITOL-5-PHOSPHATE METABOLISM%HUMANCYC%PWY-6367;PHOSPHATIDYLGLYCEROL BIOSYNTHESIS II (NON-PLASTIDIC)%HUMANCYC%PWY4FS-8;TRNA CHARGING%HUMANCYC%TRNA-CHARGING-PWY;SUPERPATHWAY OF D-<I>MYO< I>-INOSITOL (1,4,5)-TRISPHOSPHATE METABOLISM%HUMANCYC%PWY-6358	HIF1_Q3%MSIGDB_C3%HIF1_Q3;ZNF354B_TARGET_GENES%MSIGDB_C3%ZNF354B_TARGET_GENES;NEUROG3_TARGET_GENES%MSIGDB_C3%NEUROG3_TARGET_GENES;E12_Q6%MSIGDB_C3%E12_Q6;DIDO1_TARGET_GENES%MSIGDB_C3%DIDO1_TARGET_GENES	treatment + timepoint	25403753	4
SRP045632_3	SRP045632_3	SRP045632: human stem cells. Day 0 vs Day 4 post Neurogenin induction	Rapid neurogenesis through transcriptional activation in human stem cell (RNA-Seq)	SRA	SRP045632	6	time point: Day 4 post NGN induction:3	time point: Day 0:3	Brain	15096	7612	7484		male 6	PCDH8;DACH1;CHGB;POU4F1;INSM1;PCDH17;KCNJ6;SCRT2;SYT4;TTC3;TP53INP2;PCDH9;MYO16;ZNF516;SMAD9	PTGIS;PMAIP1;CDCA7L;CHEK2;NUP210;PAWR;IGFBP4;SLC7A8;EPB41L2;DPPA4;SORL1;CXCL12;UGT8;RBPMS;CLDN6	SUPERPATHWAY OF INOSITOL PHOSPHATE COMPOUNDS%HUMANCYC%PWY-6371;D-<I>MYO< I>-INOSITOL-5-PHOSPHATE METABOLISM%HUMANCYC%PWY-6367;PHOSPHATIDYLGLYCEROL BIOSYNTHESIS II (NON-PLASTIDIC)%HUMANCYC%PWY4FS-8;TRNA CHARGING%HUMANCYC%TRNA-CHARGING-PWY;SUPERPATHWAY OF D-<I>MYO< I>-INOSITOL (1,4,5)-TRISPHOSPHATE METABOLISM%HUMANCYC%PWY-6358	HIF1_Q3%MSIGDB_C3%HIF1_Q3;ZNF354B_TARGET_GENES%MSIGDB_C3%ZNF354B_TARGET_GENES;NEUROG3_TARGET_GENES%MSIGDB_C3%NEUROG3_TARGET_GENES;E12_Q6%MSIGDB_C3%E12_Q6;DIDO1_TARGET_GENES%MSIGDB_C3%DIDO1_TARGET_GENES	treatment + timepoint	25403753	3
SRP045632_6	SRP045632_6	SRP045632: human stem cells. Day 3 post Neurogenin induction vs Day 4 post Neurogenin induction	Rapid neurogenesis through transcriptional activation in human stem cell (RNA-Seq)	SRA	SRP045632	6	time point: Day 4 post NGN induction:3	time point: Day 3 post NGN induction:3	Brain	10756	5498	5258		male 6	ISLR2;TNC;ALCAM;PRKG2;TIMP2;TRIM67;CCDC184;LHX9;NAV2;CHAC1;ATF5;CRIM1;SEPTIN5;RIMS3;SLC7A1	FGFR3;CENPF;PDZRN3;BOC;E2F1;DOCK6;TIE1;PALD1;NEB;NOTCH1;GSTT2B;HSPG2;MVP;PLCH2;CAMK2B	SUPERPATHWAY OF INOSITOL PHOSPHATE COMPOUNDS%HUMANCYC%PWY-6371;D-<I>MYO< I>-INOSITOL-5-PHOSPHATE METABOLISM%HUMANCYC%PWY-6367;PHOSPHATIDYLGLYCEROL BIOSYNTHESIS II (NON-PLASTIDIC)%HUMANCYC%PWY4FS-8;TRNA CHARGING%HUMANCYC%TRNA-CHARGING-PWY;SUPERPATHWAY OF D-<I>MYO< I>-INOSITOL (1,4,5)-TRISPHOSPHATE METABOLISM%HUMANCYC%PWY-6358	HIF1_Q3%MSIGDB_C3%HIF1_Q3;ZNF354B_TARGET_GENES%MSIGDB_C3%ZNF354B_TARGET_GENES;NEUROG3_TARGET_GENES%MSIGDB_C3%NEUROG3_TARGET_GENES;E12_Q6%MSIGDB_C3%E12_Q6;DIDO1_TARGET_GENES%MSIGDB_C3%DIDO1_TARGET_GENES	treatment + timepoint	25403753	3
SRP045639_2	SRP045639_2	SRP045639: RPE1 cells. none vs 0.1uM BafA1	Aneuploidy-induced cellular stresses limit autophagic degradation.	SRA	SRP045639	6	treated with: none:3	treated with: 0.1uM BafA1:3	Breast	805	382	423		female 6	SERPINB2;F3;RRS1;GREM1;G0S2;KRTAP2-3;SERPINE1;MAP2K3;KRTAP2-1;STC2;RHOB;PLPP3;SERPINB10;INHBA;PTX3	CA9;INSIG1;SCD;NDRG1;PFKFB4;SCDP1;HMGCS1;PPFIA4;HMGCR;DDIT4;BHLHE40;LIPG;MIR210HG;IDI1;CCNG2	GLUCONEOGENESIS I%HUMANCYC%GLUCONEO-PWY;GLYCOLYSIS I%HUMANCYC%GLYCOLYSIS;SUPERPATHWAY OF CHOLESTEROL BIOSYNTHESIS%HUMANCYC%PWY66-5;PID_P53_DOWNSTREAM_PATHWAY%MSIGDB_C2%PID_P53_DOWNSTREAM_PATHWAY;PID_HIF1_TFPATHWAY%MSIGDB_C2%PID_HIF1_TFPATHWAY	HIF1_Q3%MSIGDB_C3%HIF1_Q3;E12_Q6%MSIGDB_C3%E12_Q6;FOXO1_01%MSIGDB_C3%FOXO1_01;SETD7_TARGET_GENES%MSIGDB_C3%SETD7_TARGET_GENES;E2F1_Q3_01%MSIGDB_C3%E2F1_Q3_01	treatment	26404941	6
SRP045639_3	SRP045639_3	SRP045639: RPE1 cells. none vs 1 uM MG132	Aneuploidy-induced cellular stresses limit autophagic degradation.	SRA	SRP045639	6	treated with: none:3	treated with: 1 uM MG132:3	Breast	4527	2203	2324		female 6	ADAMTS15;SMAD6;FZD1;PLXNA4;HS3ST1;PLAT;ID1;CHST2;LFNG;FOXS1;THBS1-AS1;MN1;OLFML2A;C10orf55;TGM2	CPEB1;GABARAPL1;HSPA6;HRK;HSPB8;HSPA1L;HSPA1B;HSPA1A;MRNIP;DDIT3;CCL26;GCNT3;HSPA7;CXCL3;NEAT1	SUPERPATHWAY OF D-<I>MYO< I>-INOSITOL (1,4,5)-TRISPHOSPHATE METABOLISM%HUMANCYC%PWY-6358;GLYCOLYSIS I%HUMANCYC%GLYCOLYSIS;SUPERPATHWAY OF CHOLESTEROL BIOSYNTHESIS%HUMANCYC%PWY66-5;1D-<I>MYO< I>-INOSITOL HEXAKISPHOSPHATE BIOSYNTHESIS II (MAMMALIAN)%HUMANCYC%PWY-6362;EGFR1%IOB%EGFR1	HIF1_Q3%MSIGDB_C3%HIF1_Q3;E12_Q6%MSIGDB_C3%E12_Q6;DIDO1_TARGET_GENES%MSIGDB_C3%DIDO1_TARGET_GENES;COMP1_01%MSIGDB_C3%COMP1_01;TAL1BETAITF2_01%MSIGDB_C3%TAL1BETAITF2_01	treatment	26404941	7
SRP045663_2	SRP045663_2	SRP045663: HeLa cells. siRNAs against Integrator 11 vs siRNAs against control (scrambled)	Integrator complex regulates NELF-mediated RNA Polymerase II pause/release and processivity at coding genes [RNA-seq]	SRA	SRP045663	11	treated with: si RNAs against Integrator 11:5	treated with: si RNAs against control (scrambled):6	Uterus	7534	3592	3942		female 11	DHRS2;GTF2IRD2B;ZFP90;COMMD6;COL17A1;IFT80;CYB5D2;NUDT19-DT;GAS1RR;DNAJC22;TSHZ2;LINC00958;PEX6;RASSF8-AS1;WAKMAR2	SNRPB2;LLPH;CYCS;PSMB5;HADHB;YRDC;TMEM147;VAMP3;VDAC3;DCUN1D5;NDUFA7;PON2;ACLY;BNIP3;GNPDA1	TRNA CHARGING%HUMANCYC%TRNA-CHARGING-PWY;D-<I>MYO< I>-INOSITOL (1,4,5)-TRISPHOSPHATE BIOSYNTHESIS%HUMANCYC%PWY-6351;FATTY ACID &BETA;-OXIDATION I%HUMANCYC%FAO-PWY;GLUCONEOGENESIS I%HUMANCYC%GLUCONEO-PWY;GLYCOLYSIS I%HUMANCYC%GLYCOLYSIS	HIF1_Q3%MSIGDB_C3%HIF1_Q3;ZNF354B_TARGET_GENES%MSIGDB_C3%ZNF354B_TARGET_GENES;NEUROG3_TARGET_GENES%MSIGDB_C3%NEUROG3_TARGET_GENES;E12_Q6%MSIGDB_C3%E12_Q6;DIDO1_TARGET_GENES%MSIGDB_C3%DIDO1_TARGET_GENES	treatment + genetic modification	25410209	7
SRP045663_3	SRP045663_3	SRP045663: HeLa cells. siRNAs against NELF vs siRNAs against control (scrambled)	Integrator complex regulates NELF-mediated RNA Polymerase II pause/release and processivity at coding genes [RNA-seq]	SRA	SRP045663	12	treated with: si RNAs against NELF:6	treated with: si RNAs against control (scrambled):6	Uterus	8502	4069	4433		female 12	LAMB3;TCF19;SYBU;DCAF4L2;DOCK8;MEOX1;PGM5;TXNIP;CYBRD1;IFI6;BTN3A2;DNAJC22;GAS1RR;PCDH7;HCP5	SLC39A6;GNPDA1;ANAPC13;RMC1;DERL1;PDIA4;GNS;XPR1;PPIB;SCARB2;PSMD10;GNAL;ABCF1;CNPY2;SNX22	SUPERPATHWAY OF INOSITOL PHOSPHATE COMPOUNDS%HUMANCYC%PWY-6371;PHOSPHATIDYLGLYCEROL BIOSYNTHESIS II (NON-PLASTIDIC)%HUMANCYC%PWY4FS-8;TRNA CHARGING%HUMANCYC%TRNA-CHARGING-PWY;PHOSPHOLIPASES%HUMANCYC%LIPASYN-PWY;FATTY ACID &BETA;-OXIDATION I%HUMANCYC%FAO-PWY	HIF1_Q3%MSIGDB_C3%HIF1_Q3;ZNF354B_TARGET_GENES%MSIGDB_C3%ZNF354B_TARGET_GENES;NEUROG3_TARGET_GENES%MSIGDB_C3%NEUROG3_TARGET_GENES;E12_Q6%MSIGDB_C3%E12_Q6;DIDO1_TARGET_GENES%MSIGDB_C3%DIDO1_TARGET_GENES	treatment + genetic modification	25410209	7
SRP045905_1	SRP045905_1	SRP045905: A673 cells. shLNC-277vs shGFP	EWS-Fli and LNC regulated genes in comparison to GFP samples	SRA	SRP045905	11	treatment: shGFP:4	treatment: shLNC-277:7	Uterus	147	81	66		female 11	GAS6-AS1;RILP;STK10;PTPRH;SERPINB7;RSPO2;CHFR;POPDC3;CYB5R2;KCND3;ARL4AP4;SPP1;CD44-AS1;PDLIM4;FLJ31104	H4C14;H4C15;PDE1A;H3C13;SLC12A5;IMMT;ZNF837;NOL4;MAMSTR;SLC16A11;H3C8;MFSD11;MEST;SNN;RPLP1P6	PID_INTEGRIN3_PATHWAY%MSIGDB_C2%PID_INTEGRIN3_PATHWAY;HALLMARK_EPITHELIAL_MESENCHYMAL_TRANSITION%MSIGDB_C2%HALLMARK_EPITHELIAL_MESENCHYMAL_TRANSITION;BETA3 INTEGRIN CELL SURFACE INTERACTIONS%PATHWAY INTERACTION DATABASE NCI-NATURE CURATED DATA%BETA3 INTEGRIN CELL SURFACE INTERACTIONS;INTEGRINS IN ANGIOGENESIS%PATHWAY INTERACTION DATABASE NCI-NATURE CURATED DATA%INTEGRINS IN ANGIOGENESIS;VEGFR2 ME…	WTTGKCTG_UNKNOWN%MSIGDB_C3%WTTGKCTG_UNKNOWN	treatment + genetic modification	25401475	10
SRP045905_3	SRP045905_3	SRP045905: A673 cells. shGFPvs shEWS-FLI	EWS-Fli and LNC regulated genes in comparison to GFP samples	SRA	SRP045905	8	treatment: shGFP:4	treatment: shEWS-FLI:4	Uterus	1862	680	1182		female 8	METTL7B;DNAL4;NOS1;NEB;PKP1;ISL1;PLCB2;PNMA2;SLC30A3;RHOH;PARVG;GSTM4;RBM44;NPTXR;PALM3	TDO2;EPAS1;CMKLR1;FIBIN;NR2F1;FAP;COL6A1;CABCOCO1;MAP3K7CL;LOXL2;WNT10A;L1CAM;CEMIP;P4HA2;PDZD2	GLUTATHIONE-MEDIATED DETOXIFICATION I%HUMANCYC%PWY-4061;GLUCONEOGENESIS I%HUMANCYC%GLUCONEO-PWY;GLYCOLYSIS I%HUMANCYC%GLYCOLYSIS;CCR9%IOB%CCR9;CXCR4%IOB%CXCR4	HIF1_Q3%MSIGDB_C3%HIF1_Q3;E12_Q6%MSIGDB_C3%E12_Q6;COMP1_01%MSIGDB_C3%COMP1_01;TAL1BETAITF2_01%MSIGDB_C3%TAL1BETAITF2_01;FOXO1_01%MSIGDB_C3%FOXO1_01	treatment + genetic modification	25401475	6
SRP046254_2	SRP046254_2	SRP046254: IMR90 ER-RAS. Non-senescent cells senescent cells	Analysis of the senescent transcriptome upon expression of a ZFP36L1 phosphomutant	SRA	SRP046254	6	cell type: senescent cells:3	cell type: Non-senescent cells:3	Skin	12940	6751	6189		female 6	SPRY2;BMP2;MAFF;LIF;RPS6KA3;SERPINB10;PREX1;SERPINB2;SERPINB8;CDKN2B;RAC2;MIR31HG;STC1;SPSB1;IDS	MTCL1;LMO7;FBLN1;GPC6;ITGBL1;FGF14;SIX1;CLU;PRUNE2;CPZ;DEPP1;COL1A2;SLIT2;SVEP1;STOM	SUPERPATHWAY OF INOSITOL PHOSPHATE COMPOUNDS%HUMANCYC%PWY-6371;D-<I>MYO< I>-INOSITOL-5-PHOSPHATE METABOLISM%HUMANCYC%PWY-6367;PHOSPHATIDYLGLYCEROL BIOSYNTHESIS II (NON-PLASTIDIC)%HUMANCYC%PWY4FS-8;TRNA CHARGING%HUMANCYC%TRNA-CHARGING-PWY;SUPERPATHWAY OF D-<I>MYO< I>-INOSITOL (1,4,5)-TRISPHOSPHATE METABOLISM%HUMANCYC%PWY-6358	HIF1_Q3%MSIGDB_C3%HIF1_Q3;ZNF354B_TARGET_GENES%MSIGDB_C3%ZNF354B_TARGET_GENES;NEUROG3_TARGET_GENES%MSIGDB_C3%NEUROG3_TARGET_GENES;E12_Q6%MSIGDB_C3%E12_Q6;DIDO1_TARGET_GENES%MSIGDB_C3%DIDO1_TARGET_GENES	cell type	26280535	3
SRP046254_4	SRP046254_4	SRP046254: IMR90 ER-RAS. senescent cells expressing ZFP36L1mut senescent cells	Analysis of the senescent transcriptome upon expression of a ZFP36L1 phosphomutant	SRA	SRP046254	6	cell type: senescent cells expressing ZFP36L1mut:3	cell type: senescent cells:3	Skin	11152	5543	5609		female 6	PODXL;NFASC;CRYBG1;CCND2;SFRP1;APOE;CXCR4;OPCML;SERPING1;FRAS1;ST8SIA5;DSG2;SH2D5;ROR1;CELF2	BMP2;RIPOR3-AS1;CXCL5;TCIM;CXCL3;CXCL8;IL1B;SOD2;AREG;GDF15;ENO2;IL1A;IER3-AS1;IER3;CXCL2	SUPERPATHWAY OF INOSITOL PHOSPHATE COMPOUNDS%HUMANCYC%PWY-6371;D-<I>MYO< I>-INOSITOL-5-PHOSPHATE METABOLISM%HUMANCYC%PWY-6367;PHOSPHATIDYLGLYCEROL BIOSYNTHESIS II (NON-PLASTIDIC)%HUMANCYC%PWY4FS-8;TRNA CHARGING%HUMANCYC%TRNA-CHARGING-PWY;SUPERPATHWAY OF D-<I>MYO< I>-INOSITOL (1,4,5)-TRISPHOSPHATE METABOLISM%HUMANCYC%PWY-6358	HIF1_Q3%MSIGDB_C3%HIF1_Q3;ZNF354B_TARGET_GENES%MSIGDB_C3%ZNF354B_TARGET_GENES;NEUROG3_TARGET_GENES%MSIGDB_C3%NEUROG3_TARGET_GENES;E12_Q6%MSIGDB_C3%E12_Q6;DIDO1_TARGET_GENES%MSIGDB_C3%DIDO1_TARGET_GENES	cell type + genetic modification	26280535	3
SRP046254_5	SRP046254_5	SRP046254: IMR90 ER-RAS. senescent cells expressing ZFP36L1mut senescent cells expressing ZFP36L1wt	Analysis of the senescent transcriptome upon expression of a ZFP36L1 phosphomutant	SRA	SRP046254	6	cell type: senescent cells expressing ZFP36L1wt:3	cell type: senescent cells expressing ZFP36L1mut:3	Skin	7755	4018	3737		female 6	CXCL5;CXCL8;IL1B;IL1A;CXCL2;CXCL3;CXCL1;CSF2;CSF3;ICAM1;CCL20;IL11;GDF15;MMP3;NRG1	KISS1;NFASC;CADM4;CXCR4;ADGRG6;ANKRD1;OPCML;ADAMTSL1;PLXNA4;MKI67;KLHL3;LCTL;SH2D5;VAV3;NRCAM	SUPERPATHWAY OF INOSITOL PHOSPHATE COMPOUNDS%HUMANCYC%PWY-6371;D-<I>MYO< I>-INOSITOL-5-PHOSPHATE METABOLISM%HUMANCYC%PWY-6367;TRNA CHARGING%HUMANCYC%TRNA-CHARGING-PWY;SUPERPATHWAY OF D-<I>MYO< I>-INOSITOL (1,4,5)-TRISPHOSPHATE METABOLISM%HUMANCYC%PWY-6358;PHOSPHOLIPASES%HUMANCYC%LIPASYN-PWY	HIF1_Q3%MSIGDB_C3%HIF1_Q3;ZNF354B_TARGET_GENES%MSIGDB_C3%ZNF354B_TARGET_GENES;E12_Q6%MSIGDB_C3%E12_Q6;DIDO1_TARGET_GENES%MSIGDB_C3%DIDO1_TARGET_GENES;COMP1_01%MSIGDB_C3%COMP1_01	cell type + genetic modification	26280535	3
SRP046254_6	SRP046254_6	SRP046254: IMR90 ER-RAS. senescent cells senescent cells expressing ZFP36L1wt	Analysis of the senescent transcriptome upon expression of a ZFP36L1 phosphomutant	SRA	SRP046254	6	cell type: senescent cells expressing ZFP36L1wt:3	cell type: senescent cells:3	Skin	3136	1462	1674		female 6	ZFP36L1;COL22A1;GOLGA8A;LENG8;PABPC1L;NEAT1;GOLGA8B;NFASC;TTN;TNFRSF10C;HERC2P2;KCNC4;PLEKHM1P1;OPCML;SERPINE2	CXCL5;CXCL8;GDF15;CXCL2;IL1B;CSF2;SERPINB2;IER3;LDLR;CXCL3;ENO2;PHLDA2;TLCD4;LOXL2;NFATC2	FATTY ACID &BETA;-OXIDATION I%HUMANCYC%FAO-PWY;GLUCONEOGENESIS I%HUMANCYC%GLUCONEO-PWY;GLYCOLYSIS I%HUMANCYC%GLYCOLYSIS;ALPHA6BETA4INTEGRIN%IOB%ALPHA6BETA4INTEGRIN;ANDROGENRECEPTOR%IOB%ANDROGENRECEPTOR	HIF1_Q3%MSIGDB_C3%HIF1_Q3;ZNF354B_TARGET_GENES%MSIGDB_C3%ZNF354B_TARGET_GENES;E12_Q6%MSIGDB_C3%E12_Q6;DIDO1_TARGET_GENES%MSIGDB_C3%DIDO1_TARGET_GENES;COMP1_01%MSIGDB_C3%COMP1_01	cell type + treatment	26280535	13
SRP047194_1	SRP047194_1	SRP047194: iPSC derived neruon cultures. days in terminal differentiation conditions 11 vs days in terminal differentiation conditions 31	FOXG1-dependent dysregulation of GABA/glutamate neuron differentiation in autism spectrum disorders	SRA	SRP047194	39	number of days in vitro in terminal differentiation conditions: 11:19	number of days in vitro in terminal differentiation conditions: 31:20	Brain	5704	2745	2959		female 7 ; male 32	UBAP1L;NOL3;MC1R;CAMTA2;FBXL8;HSF4;ASIC3;PLEKHH3;ATP13A5;GPRIN3;SLC46A3;ZFYVE28;TCAF2C;TCAF2;NPPA	SMARCC1;JPT2;ADH5;IGF2BP1;ZBTB39;E2F5;CIAPIN1P;MED1;TSPAN6;SNRPE;CHTF8;MYH10;SKIDA1;LSM2;ZBTB16	PHOSPHOLIPASES%HUMANCYC%LIPASYN-PWY;FATTY ACID &BETA;-OXIDATION I%HUMANCYC%FAO-PWY;ANDROGENRECEPTOR%IOB%ANDROGENRECEPTOR;BDNF%IOB%BDNF;CCR1%IOB%CCR1	HIF1_Q3%MSIGDB_C3%HIF1_Q3;NEUROG3_TARGET_GENES%MSIGDB_C3%NEUROG3_TARGET_GENES;E12_Q6%MSIGDB_C3%E12_Q6;DIDO1_TARGET_GENES%MSIGDB_C3%DIDO1_TARGET_GENES;TAL1BETAITF2_01%MSIGDB_C3%TAL1BETAITF2_01	timepoint + differentiation	26186191	9
SRP047194_2	SRP047194_2	SRP047194: iPSC derived neruon cultures. 11 vs days in terminal differentiation conditions 0	FOXG1-dependent dysregulation of GABA/glutamate neuron differentiation in autism spectrum disorders	SRA	SRP047194	24	number of days in vitro in terminal differentiation conditions: 0:5	number of days in vitro in terminal differentiation conditions: 11:19	Brain	12535	7008	5527		female 4 ; male 20	SFXN3;NDRG2;HID1;ADAP1;CSPG4P5;SYNE1-AS1;UBE2Q2P1;EEF1A2;SGTB;CYGB;LINC02308;MTARC2;ARHGEF3;HSPB1;HDAC11	POLD3;NIF3L1;DDX23;SART3;PNRC2;HOMER1;ARMC6;NAE1;SENP3;CTNNAL1;EED;GREB1L;MCM9;MIR17HG;NOL11	SUPERPATHWAY OF INOSITOL PHOSPHATE COMPOUNDS%HUMANCYC%PWY-6371;PHOSPHATIDYLGLYCEROL BIOSYNTHESIS II (NON-PLASTIDIC)%HUMANCYC%PWY4FS-8;TRNA CHARGING%HUMANCYC%TRNA-CHARGING-PWY;SUPERPATHWAY OF D-<I>MYO< I>-INOSITOL (1,4,5)-TRISPHOSPHATE METABOLISM%HUMANCYC%PWY-6358;PHOSPHOLIPASES%HUMANCYC%LIPASYN-PWY	HIF1_Q3%MSIGDB_C3%HIF1_Q3;ZNF354B_TARGET_GENES%MSIGDB_C3%ZNF354B_TARGET_GENES;NEUROG3_TARGET_GENES%MSIGDB_C3%NEUROG3_TARGET_GENES;E12_Q6%MSIGDB_C3%E12_Q6;DIDO1_TARGET_GENES%MSIGDB_C3%DIDO1_TARGET_GENES	timepoint + differentiation	26186191	4
SRP047194_3	SRP047194_3	SRP047194: iPSC derived neruon cultures. 31 vs days in terminal differentiation conditions 0	FOXG1-dependent dysregulation of GABA/glutamate neuron differentiation in autism spectrum disorders	SRA	SRP047194	25	number of days in vitro in terminal differentiation conditions: 0:5	number of days in vitro in terminal differentiation conditions: 31:20	Brain	14645	8269	6376		female 5 ; male 20	SFXN3;SYNE1-AS1;HID1;HSF4;AFF4;GJD2;CRYL1;RNF208;GRIN2D;SEZ6L2;PPP1R13B;TH;PDK4;GPR149;CSPG4P5	NUP160;NOL11;FGF8;HEATR1;HMGA1;RANBP1;NAA50;RANP1;MIR302CHG;RCC2P6;POLA2;GTF3C2;GEMIN4;KNOP1;MDN1	SUPERPATHWAY OF INOSITOL PHOSPHATE COMPOUNDS%HUMANCYC%PWY-6371;PHOSPHATIDYLGLYCEROL BIOSYNTHESIS II (NON-PLASTIDIC)%HUMANCYC%PWY4FS-8;TRNA CHARGING%HUMANCYC%TRNA-CHARGING-PWY;SUPERPATHWAY OF D-<I>MYO< I>-INOSITOL (1,4,5)-TRISPHOSPHATE METABOLISM%HUMANCYC%PWY-6358;PHOSPHOLIPASES%HUMANCYC%LIPASYN-PWY	HIF1_Q3%MSIGDB_C3%HIF1_Q3;ZNF354B_TARGET_GENES%MSIGDB_C3%ZNF354B_TARGET_GENES;NEUROG3_TARGET_GENES%MSIGDB_C3%NEUROG3_TARGET_GENES;E12_Q6%MSIGDB_C3%E12_Q6;DIDO1_TARGET_GENES%MSIGDB_C3%DIDO1_TARGET_GENES	timepoint + differentiation	26186191	4
SRP047407_4	SRP047407_4	SRP047407: stem cells. Undifferentiated nuclear-transfer embryonic stem cells vs Undifferentiated induced pluripotent stem cells	Coding mutations and loss-of-imprinting in human pluripotent cells derived by nuclear transfer and defined factors [RNA-Seq]	SRA	SRP047407	11	cell type: Undifferentiated induced pluripotent stem cells:5	cell type: Undifferentiated nuclear-transfer embryonic stem cells:6	Bladder	2634	1725	909		female 3 ; male 8	ACTC1;VIM-AS1;TAGLN;NEDD9;COL5A2;CAV1;COL6A3;FOXC2;SPP1;PRSS23;TGFB2;TAGLN2;SIPA1L2;ZNF703;CALD1	IDO1;NDRG2;RIMS4;JPH4;MUC5B;KCNK15;C3;ALPG;HRC;TESC;TUBB4A;RNA5-8SN3;NCCRP1;FOXH1;CACNG7	GLUCONEOGENESIS I%HUMANCYC%GLUCONEO-PWY;SUPERPATHWAY OF CHOLESTEROL BIOSYNTHESIS%HUMANCYC%PWY66-5;ALPHA6BETA4INTEGRIN%IOB%ALPHA6BETA4INTEGRIN;ANDROGENRECEPTOR%IOB%ANDROGENRECEPTOR;EGFR1%IOB%EGFR1	E12_Q6%MSIGDB_C3%E12_Q6;COMP1_01%MSIGDB_C3%COMP1_01;TAL1BETAITF2_01%MSIGDB_C3%TAL1BETAITF2_01;FOXO1_01%MSIGDB_C3%FOXO1_01;E2F1_Q3_01%MSIGDB_C3%E2F1_Q3_01	cell type	25517467	7
SRP048577_1	SRP048577_1	SRP048577: melanocyte. shSCR1 vs shBRG1	BRG1 recruitment by transcription factors MITF and SOX10 defines a specific configuration of regulatory elements in the melanocyte lineage (RNA-seq)	SRA	SRP048577	9	knockdown: shSCR1:3	knockdown: shBRG1:6	Lung	16225	8145	8080		male 9	TMX4;GRK3;VPS26C;DIP2C;CBR1;CBR3;PCCA;RASA3;SLC39A6;ITM2B;ATXN10;RIPK4;IQCE;CHL1;APBB1	VCY1B;VCY;HSPH1;UFM1;VCX3A;SLC35A2;BMI1;CDKN2B;DKK1;SNHG19;PRAG1;MAGEA10;DNAJA1;ID2;FKBP1A	SUPERPATHWAY OF INOSITOL PHOSPHATE COMPOUNDS%HUMANCYC%PWY-6371;D-<I>MYO< I>-INOSITOL-5-PHOSPHATE METABOLISM%HUMANCYC%PWY-6367;PHOSPHATIDYLGLYCEROL BIOSYNTHESIS II (NON-PLASTIDIC)%HUMANCYC%PWY4FS-8;TRNA CHARGING%HUMANCYC%TRNA-CHARGING-PWY;SUPERPATHWAY OF D-<I>MYO< I>-INOSITOL (1,4,5)-TRISPHOSPHATE METABOLISM%HUMANCYC%PWY-6358	HIF1_Q3%MSIGDB_C3%HIF1_Q3;ZNF354B_TARGET_GENES%MSIGDB_C3%ZNF354B_TARGET_GENES;NEUROG3_TARGET_GENES%MSIGDB_C3%NEUROG3_TARGET_GENES;E12_Q6%MSIGDB_C3%E12_Q6;DIDO1_TARGET_GENES%MSIGDB_C3%DIDO1_TARGET_GENES	treatment + genetic modification	25803486	3
SRP048577_3	SRP048577_3	SRP048577: melanocyte. shSCR1 vs shMITF	BRG1 recruitment by transcription factors MITF and SOX10 defines a specific configuration of regulatory elements in the melanocyte lineage (RNA-seq)	SRA	SRP048577	8	knockdown: shSCR1:3	knockdown: shMITF:5	Lung	10516	5280	5236		male 8	PRDM7;PAEP;NOX5;LINC00479;PPFIA4;EXOC3L1;COL6A3;GBA;FAM83G;GBAP1;TIE1;LINC00504;YPEL4;APOE;CNIH3	HTN1;PMEPA1;DACT1;FOXF2;DYNLRB1;NUDT4;DKK1;PIK3R2;NQO1;SOCS2;PACS1;CDC42;RAB3B;SAMD5;ATP6V0E2	SUPERPATHWAY OF INOSITOL PHOSPHATE COMPOUNDS%HUMANCYC%PWY-6371;D-<I>MYO< I>-INOSITOL-5-PHOSPHATE METABOLISM%HUMANCYC%PWY-6367;PHOSPHATIDYLGLYCEROL BIOSYNTHESIS II (NON-PLASTIDIC)%HUMANCYC%PWY4FS-8;TRNA CHARGING%HUMANCYC%TRNA-CHARGING-PWY;PHOSPHOLIPASES%HUMANCYC%LIPASYN-PWY	HIF1_Q3%MSIGDB_C3%HIF1_Q3;ZNF354B_TARGET_GENES%MSIGDB_C3%ZNF354B_TARGET_GENES;NEUROG3_TARGET_GENES%MSIGDB_C3%NEUROG3_TARGET_GENES;E12_Q6%MSIGDB_C3%E12_Q6;DIDO1_TARGET_GENES%MSIGDB_C3%DIDO1_TARGET_GENES	treatment + genetic modification	25803486	9
SRP048577_6	SRP048577_6	SRP048577: melanocyte. shBRG1 vs shMITF	BRG1 recruitment by transcription factors MITF and SOX10 defines a specific configuration of regulatory elements in the melanocyte lineage (RNA-seq)	SRA	SRP048577	11	knockdown: shMITF:5	knockdown: shBRG1:6	Lung	15134	7422	7712		male 11	ITM2B;IQCE;TNFRSF19;NFIC;KLHL7;NIPSNAP2;VAMP3;RPN2;YWHAQ;PCNA;KTN1;SLC1A4;SLC30A9;NQO1;USP1	SLC2A3;BEX4;CSRP1;DDIT3;NFKBIZ;PIK3IP1;TXNIP;EMP1;IL24;TTPAL;CDHR3;VMP1;FAM193B;SNHG20;MUC20-OT1	SUPERPATHWAY OF INOSITOL PHOSPHATE COMPOUNDS%HUMANCYC%PWY-6371;D-<I>MYO< I>-INOSITOL-5-PHOSPHATE METABOLISM%HUMANCYC%PWY-6367;PHOSPHATIDYLGLYCEROL BIOSYNTHESIS II (NON-PLASTIDIC)%HUMANCYC%PWY4FS-8;TRNA CHARGING%HUMANCYC%TRNA-CHARGING-PWY;SUPERPATHWAY OF D-<I>MYO< I>-INOSITOL (1,4,5)-TRISPHOSPHATE METABOLISM%HUMANCYC%PWY-6358	HIF1_Q3%MSIGDB_C3%HIF1_Q3;ZNF354B_TARGET_GENES%MSIGDB_C3%ZNF354B_TARGET_GENES;NEUROG3_TARGET_GENES%MSIGDB_C3%NEUROG3_TARGET_GENES;E12_Q6%MSIGDB_C3%E12_Q6;DIDO1_TARGET_GENES%MSIGDB_C3%DIDO1_TARGET_GENES	treatment + genetic modification	25803486	4
SRP048577_7	SRP048577_7	SRP048577: melanocyte. shBRG1 vs shSCR	BRG1 recruitment by transcription factors MITF and SOX10 defines a specific configuration of regulatory elements in the melanocyte lineage (RNA-seq)	SRA	SRP048577	9	knockdown: shSCR:3	knockdown: shBRG1:6	Uterus	10946	5428	5518		male 9	RPN2;GNG5;FSTL1;RMND5A;SLC19A2;SLC45A2;GNS;SPP1;MCAM;KCNJ13;BCAN;APOLD1;MBP;VAMP3;APOE	NPC1;PRNP;SLC17A5;SLC6A17;NEFL;TRIM69;TXNIP;ANKRD52;BSDC1;IFI44L;CCN3;DBNDD1;PDP1;IFIT3;FURIN	SUPERPATHWAY OF INOSITOL PHOSPHATE COMPOUNDS%HUMANCYC%PWY-6371;D-<I>MYO< I>-INOSITOL-5-PHOSPHATE METABOLISM%HUMANCYC%PWY-6367;PHOSPHATIDYLGLYCEROL BIOSYNTHESIS II (NON-PLASTIDIC)%HUMANCYC%PWY4FS-8;TRNA CHARGING%HUMANCYC%TRNA-CHARGING-PWY;SUPERPATHWAY OF D-<I>MYO< I>-INOSITOL (1,4,5)-TRISPHOSPHATE METABOLISM%HUMANCYC%PWY-6358	HIF1_Q3%MSIGDB_C3%HIF1_Q3;ZNF354B_TARGET_GENES%MSIGDB_C3%ZNF354B_TARGET_GENES;NEUROG3_TARGET_GENES%MSIGDB_C3%NEUROG3_TARGET_GENES;E12_Q6%MSIGDB_C3%E12_Q6;DIDO1_TARGET_GENES%MSIGDB_C3%DIDO1_TARGET_GENES	treatment + genetic modification	25803486	4
SRP049090_3	SRP049090_3	SRP049090 SMA type I fibroblasts: 0.5% dimethyl sulfoxide (DMSO) for 24hrs 100nM SMN (splicing modifier)-C1 for 24hrs	SMN2 splicing modifiers improve motor function and longevity in mice with spinal muscular atrophy	SRA	SRP049090	9	treated with: 100nM SMN-C1 for 24hrs:3	treated with: 0.5% dimethyl sulfoxide (DMSO) for 24hrs:6	Skin	189	108	81		female 3 ; male 6	BMS1P17;PKP2;EGR1;BMS1P22;DMRTA2;FAM155B;JUNB;IER2;DNAH6;CEBPD;ADAMTS18;FEZ1;ATP1B3-AS1;RPL13;PPL	PDXDC1;GALC;PDLIM3;GJB2;HMGB1P18;BARHL2;PPP1R16B;HIKESHI;KLRG2;TOMM5;LINC01234;PRKDC;PRKAG2-AS1;C1orf194;LARGE2	PID_FRA_PATHWAY%MSIGDB_C2%PID_FRA_PATHWAY;PID_AP1_PATHWAY%MSIGDB_C2%PID_AP1_PATHWAY;PID_NFAT_TFPATHWAY%MSIGDB_C2%PID_NFAT_TFPATHWAY;HALLMARK_TNFA_SIGNALING_VIA_NFKB%MSIGDB_C2%HALLMARK_TNFA_SIGNALING_VIA_NFKB;AP-1 TRANSCRIPTION FACTOR NETWORK%PATHWAY INTERACTION DATABASE NCI-NATURE CURATED DATA%AP-1 TRANSCRIPTION FACTOR NETWORK	SETD7_TARGET_GENES%MSIGDB_C3%SETD7_TARGET_GENES;MMEF2_Q6%MSIGDB_C3%MMEF2_Q6;SRF_Q4%MSIGDB_C3%SRF_Q4;ATF_01%MSIGDB_C3%ATF_01;CGTSACG_PAX3_B%MSIGDB_C3%CGTSACG_PAX3_B	treatment	25104390	1
SRP049097_10	SRP049097_10	SRP049097: leimyosarcoma. subtype I vs subtype II	Profiling of three leiomyosarcoma molecular subtypes with RNA-sequencing	SRA	SRP049097	30	subtypes: II:12	subtypes: I:18	Uterus	10143	5092	5051		female 16 ; male 14	ATP6AP2;SNORA74A;PABPC4;ZDHHC9;GLRX5;ATP6V1A;EIF4A1;SMIM3;CCN4;TMEM45A;SNORA18;TMED9;TMED7-TICAM2;RPL22L1;PLK2	KLHL4;INKA2;LARP4P;ACVR2B-AS1;TRIM45;PROCA1;TBX18-AS1;RABGAP1;ERVK9-11;DCDC1;SLC7A15P;MSH4;PPP1R1A;LINC01270;L3MBTL1	TRNA CHARGING%HUMANCYC%TRNA-CHARGING-PWY;SUPERPATHWAY OF D-<I>MYO< I>-INOSITOL (1,4,5)-TRISPHOSPHATE METABOLISM%HUMANCYC%PWY-6358;FATTY ACID &BETA;-OXIDATION I%HUMANCYC%FAO-PWY;GLUCONEOGENESIS I%HUMANCYC%GLUCONEO-PWY;GLYCOLYSIS I%HUMANCYC%GLYCOLYSIS	HIF1_Q3%MSIGDB_C3%HIF1_Q3;ZNF354B_TARGET_GENES%MSIGDB_C3%ZNF354B_TARGET_GENES;NEUROG3_TARGET_GENES%MSIGDB_C3%NEUROG3_TARGET_GENES;E12_Q6%MSIGDB_C3%E12_Q6;DIDO1_TARGET_GENES%MSIGDB_C3%DIDO1_TARGET_GENES	disease stage	NA	8
SRP049097_14	SRP049097_14	SRP049097: leimyosarcoma. subtype III vs subtype II	Profiling of three leiomyosarcoma molecular subtypes with RNA-sequencing	SRA	SRP049097	21	subtypes: III:9	subtypes: II:12	Uterus	8776	4382	4394		female 12 ; male 9	GOLGA6L6;DNAH2;ATP9B;MTERF2;ZNF605;ZNF233;PPP1R12A;LSM11;ADAM1A;DMAC2L;ZNF596;SLC4A5;ZNF133;DPH6;SYT2	FNDC1;RPS3AP26;PCOLCE;FKBP9;ARMH4;FTL;PLIN3;CERK;SURF4;FBN1;COL5A2;SNU13;SH3BGRL3;RPS14;RPL34	SUPERPATHWAY OF INOSITOL PHOSPHATE COMPOUNDS%HUMANCYC%PWY-6371;SUPERPATHWAY OF D-<I>MYO< I>-INOSITOL (1,4,5)-TRISPHOSPHATE METABOLISM%HUMANCYC%PWY-6358;FATTY ACID &BETA;-OXIDATION I%HUMANCYC%FAO-PWY;GLUCONEOGENESIS I%HUMANCYC%GLUCONEO-PWY;GLYCOLYSIS I%HUMANCYC%GLYCOLYSIS	HIF1_Q3%MSIGDB_C3%HIF1_Q3;ZNF354B_TARGET_GENES%MSIGDB_C3%ZNF354B_TARGET_GENES;NEUROG3_TARGET_GENES%MSIGDB_C3%NEUROG3_TARGET_GENES;E12_Q6%MSIGDB_C3%E12_Q6;DIDO1_TARGET_GENES%MSIGDB_C3%DIDO1_TARGET_GENES	disease stage	NA	8
SRP049097_3	SRP049097_3	SRP049097: multiple tissues: leimyosarcoma normal smooth muscle	Profiling of three leiomyosarcoma molecular subtypes with RNA-sequencing	SRA	SRP049097	49	tissue type: normal smooth muscle:10	tissue type: leimyosarcoma:39	Uterus	9323	3618	5705		female 28 ; male 21	CCL2;PELI1;ZFP36;RN7SL473P;RN7SL600P;CSRNP1;SNHG26;SHB;KLF2;ADAMTSL4-AS1;NFKB2;KLF4;SERPINB1;PTGS2;USP15	SHOX2;CDKN2A;ZNF618;CETN3;CLDN18;ZNF85;RAD54B;POC5;ZNF625-ZNF20;CDCA3;TRAIP;TMEM237;GNPDA1;ZNF826P;ZNF625	SUPERPATHWAY OF INOSITOL PHOSPHATE COMPOUNDS%HUMANCYC%PWY-6371;D-<I>MYO< I>-INOSITOL-5-PHOSPHATE METABOLISM%HUMANCYC%PWY-6367;PHOSPHATIDYLGLYCEROL BIOSYNTHESIS II (NON-PLASTIDIC)%HUMANCYC%PWY4FS-8;TRNA CHARGING%HUMANCYC%TRNA-CHARGING-PWY;SUPERPATHWAY OF D-<I>MYO< I>-INOSITOL (1,4,5)-TRISPHOSPHATE METABOLISM%HUMANCYC%PWY-6358	HIF1_Q3%MSIGDB_C3%HIF1_Q3;ZNF354B_TARGET_GENES%MSIGDB_C3%ZNF354B_TARGET_GENES;E12_Q6%MSIGDB_C3%E12_Q6;DIDO1_TARGET_GENES%MSIGDB_C3%DIDO1_TARGET_GENES;COMP1_01%MSIGDB_C3%COMP1_01	disease stage	NA	8
SRP049436_4	SRP049436_4	SRP049436: Tet-On HCT116 inducible cell line. 0.0 ug/mL Doxycycline vs 0.3 ug/mL Doxycycline	Genome-wide expression profile of the Tet-On HCT116 inducible cell line that express either the human HNF4a2 or HNF4a8 under control of Doxycycline (DOX) [RNAseq]	SRA	SRP049436	18	treatment: 0.3 µg/mL Doxycycline:9	treatment: 0.0 µg/mL Doxycycline:9	Bladder	2691	1605	1086		female 18	PDIA3;TFPI;NGEF;DES;NPC2;COL7A1;MEAK7;CRELD2;TES;ERP44;TRIM6;HSPA5;SDCBP;PPM1K;ALCAM	ERRFI1;MTAP;SPRY4;C12orf45;L3MBTL3;ZBTB45P2;SLC29A1;CHML;PDE4B;SLC16A9;ITPRID2;ANKRD10;UTP20;DHRS2;DYRK2	PHOSPHATIDYLGLYCEROL BIOSYNTHESIS II (NON-PLASTIDIC)%HUMANCYC%PWY4FS-8;GLUTATHIONE-MEDIATED DETOXIFICATION I%HUMANCYC%PWY-4061;FATTY ACID &BETA;-OXIDATION I%HUMANCYC%FAO-PWY;CDP-DIACYLGLYCEROL BIOSYNTHESIS I%HUMANCYC%PWY-5667;SUPERPATHWAY OF CHOLESTEROL BIOSYNTHESIS%HUMANCYC%PWY66-5	HIF1_Q3%MSIGDB_C3%HIF1_Q3;E12_Q6%MSIGDB_C3%E12_Q6;COMP1_01%MSIGDB_C3%COMP1_01;TAL1BETAITF2_01%MSIGDB_C3%TAL1BETAITF2_01;E2F1_Q3_01%MSIGDB_C3%E2F1_Q3_01	treatment	26240283	7
SRP049436_5	SRP049436_5	SRP049436: Tet-On HCT116 inducible cell line. 0.0 ug/mL Doxycycline vs 0.1 ug/mL Doxycycline	Genome-wide expression profile of the Tet-On HCT116 inducible cell line that express either the human HNF4a2 or HNF4a8 under control of Doxycycline (DOX) [RNAseq]	SRA	SRP049436	12	treatment: 0.1 µg/mL Doxycycline:3	treatment: 0.0 µg/mL Doxycycline:9	Bladder	3310	1424	1886		female 12	CREB3L3;HKDC1;SRXN1;COL5A3;MYO15B;ATRN;ZDHHC9;SLC35D2;ABCC3;TRIM6;MYO1A;C11orf86;SH3D21;HNF4A;PGPEP1	PDE4B;FASTKD1;SPRY4;LNCAROD;MEX3B;L3MBTL3;SAMD5;ZNF532;STXBP1;STAMBPL1;IER3;SLC12A2;SOX4;TRIOBP;TMC5	D-<I>MYO< I>-INOSITOL-5-PHOSPHATE METABOLISM%HUMANCYC%PWY-6367;PHOSPHATIDYLGLYCEROL BIOSYNTHESIS II (NON-PLASTIDIC)%HUMANCYC%PWY4FS-8;TRNA CHARGING%HUMANCYC%TRNA-CHARGING-PWY;SUPERPATHWAY OF D-<I>MYO< I>-INOSITOL (1,4,5)-TRISPHOSPHATE METABOLISM%HUMANCYC%PWY-6358;PHOSPHOLIPASES%HUMANCYC%LIPASYN-PWY	HIF1_Q3%MSIGDB_C3%HIF1_Q3;E12_Q6%MSIGDB_C3%E12_Q6;DIDO1_TARGET_GENES%MSIGDB_C3%DIDO1_TARGET_GENES;COMP1_01%MSIGDB_C3%COMP1_01;TAL1BETAITF2_01%MSIGDB_C3%TAL1BETAITF2_01	treatment	26240283	13
SRP049436_6	SRP049436_6	SRP049436: Tet-On HCT116 inducible cell line. 0.3 ug/mL Doxycycline vs 0.1 ug/mL Doxycycline	Genome-wide expression profile of the Tet-On HCT116 inducible cell line that express either the human HNF4a2 or HNF4a8 under control of Doxycycline (DOX) [RNAseq]	SRA	SRP049436	12	treatment: 0.1 µg/mL Doxycycline:3	treatment: 0.3 µg/mL Doxycycline:9	Bladder	49	40	9		female 12	TGM5;ANKRD35;EMCN;TMEM71;POU4F3;LRRC8D-DT;KLF7P1;MS4A10;CSF1R;LTK;GNAZ;KLF3;RNA5SP216;DES;PLXNA2	LINC01106;DHRS2;RN7SL2;FUS;HILPDA;BST1;LINC00960;TIPIN;LINC02078	PID_INTEGRIN1_PATHWAY%MSIGDB_C2%PID_INTEGRIN1_PATHWAY;A6B1 AND A6B4 INTEGRIN SIGNALING%PATHWAY INTERACTION DATABASE NCI-NATURE CURATED DATA%A6B1 AND A6B4 INTEGRIN SIGNALING;DEGRADATION OF THE EXTRACELLULAR MATRIX%REACTOME%R-HSA-1474228.4;EXTRACELLULAR MATRIX ORGANIZATION%REACTOME%R-HSA-1474244.2;ECM PROTEOGLYCANS%REACTOME%R-HSA-3000178.4	PAX3_TARGET_GENES%MSIGDB_C3%PAX3_TARGET_GENES;PITX2_Q2%MSIGDB_C3%PITX2_Q2;TGACAGNY_MEIS1_01%MSIGDB_C3%TGACAGNY_MEIS1_01;TGTTTGY_HNF3_Q6%MSIGDB_C3%TGTTTGY_HNF3_Q6;STAT5A_03%MSIGDB_C3%STAT5A_03	treatment	26240283	10
SRP049449_5	SRP049449_5	SRP049449: generated cardiac samples. 20 days vs 30 days	Genome wide transcript and miRNAanalysis of invitro and in-vivo generated human cardiac samples	SRA	SRP049449	8	time point: 20 days:3	time point: 30 days:5	Heart	7791	4902	2889		female 8	YBX1P6;CCT6P2;RPS4XP14;SEPTIN7P6;HNRNPKP2;SRP14P2;KHSRPP1;HNRNPKP4;EEF1DP1;YBX1P10;SDCBPP3;NACA3P;MSNP1;UBBP1;RPS4XP6	ADA2;IGHJ3;RYR1;IGHJ6;IGHV1OR15-3;IGHV1-69D;IGHV1-46;IGHV1-69;IGHV3-7;IGHV7-4-1;IGHV3-71;IGHJ5;IGHJ1;IGHV3-49;IGHJ2	SUPERPATHWAY OF CHOLESTEROL BIOSYNTHESIS%HUMANCYC%PWY66-5;HALLMARK_MYOGENESIS%MSIGDB_C2%HALLMARK_MYOGENESIS;HALLMARK_ESTROGEN_RESPONSE_EARLY%MSIGDB_C2%HALLMARK_ESTROGEN_RESPONSE_EARLY;HALLMARK_ESTROGEN_RESPONSE_LATE%MSIGDB_C2%HALLMARK_ESTROGEN_RESPONSE_LATE;COMPLEMENT CASCADE%REACTOME DATABASE ID RELEASE 76%166658	GATA6_01%MSIGDB_C3%GATA6_01;GATA1_02%MSIGDB_C3%GATA1_02	timepoint + differentiation	25964336	3
SRP049449_8	SRP049449_8	SRP049449: generated cardiac samples. 30 days vs 90 days (approx)	Genome wide transcript and miRNAanalysis of invitro and in-vivo generated human cardiac samples	SRA	SRP049449	9	time point: 90 days (approx):4	time point: 30 days:5	Heart	9015	4443	4572		1 9	ADA2;ABCA9;KDM5D;CD34;ZNF662;CSF1R;CD93;STAB1;CLEC3B;RASIP1;MMRN2;PECAM1;ITIH5;LUZP2;COL24A1	PHLDA3;YARS1;GABARAPL1;FGF16;PKIB;EPPK1;PCDHA12;PCDHA8;PCDHA10;PCDHA5;PCDHA9;PCDHA11;SYTL1;TNFRSF10B;PCDHA7	SUPERPATHWAY OF INOSITOL PHOSPHATE COMPOUNDS%HUMANCYC%PWY-6371;TRNA CHARGING%HUMANCYC%TRNA-CHARGING-PWY;GLUTATHIONE-MEDIATED DETOXIFICATION I%HUMANCYC%PWY-4061;CDP-DIACYLGLYCEROL BIOSYNTHESIS I%HUMANCYC%PWY-5667;3-PHOSPHOINOSITIDE BIOSYNTHESIS%HUMANCYC%PWY-6352	HIF1_Q3%MSIGDB_C3%HIF1_Q3;ZNF354B_TARGET_GENES%MSIGDB_C3%ZNF354B_TARGET_GENES;E12_Q6%MSIGDB_C3%E12_Q6;DIDO1_TARGET_GENES%MSIGDB_C3%DIDO1_TARGET_GENES;COMP1_01%MSIGDB_C3%COMP1_01	timepoint + differentiation	25964336	3
SRP049756_11	SRP049756_11	SRP049756: mammary epithelial cells. HME-shP53-RAS vs HMLER	Dynamics of MBD2 deposition across methylated DNA regions during malignant transformation of human mammary epithelial cells (2)	SRA	SRP049756	10	cell line: HME-shP53-RAS:4	cell line: HMLER:6	Skin	8306	5057	3249		female 10	CKMT1B;CKMT1A;RPE65;IL18;RRP7A;GPM6B;DMKN;REEP2;IL27RA;SCNN1B;KLK1;BIN1;WNT10B;TP53;ITGBL1	CADPS2;SLITRK5;ELAVL2;EVI2B;GNG11;TTLL7;CD44;SYT1;EGF;HERC6;IFI44;SAMD9L;PAPPA-AS1;ITGB8;PAPPA	SUPERPATHWAY OF INOSITOL PHOSPHATE COMPOUNDS%HUMANCYC%PWY-6371;D-<I>MYO< I>-INOSITOL-5-PHOSPHATE METABOLISM%HUMANCYC%PWY-6367;SUPERPATHWAY OF D-<I>MYO< I>-INOSITOL (1,4,5)-TRISPHOSPHATE METABOLISM%HUMANCYC%PWY-6358;PHOSPHOLIPASES%HUMANCYC%LIPASYN-PWY;3-PHOSPHOINOSITIDE DEGRADATION%HUMANCYC%PWY-6368	HIF1_Q3%MSIGDB_C3%HIF1_Q3;ZNF354B_TARGET_GENES%MSIGDB_C3%ZNF354B_TARGET_GENES;NEUROG3_TARGET_GENES%MSIGDB_C3%NEUROG3_TARGET_GENES;E12_Q6%MSIGDB_C3%E12_Q6;DIDO1_TARGET_GENES%MSIGDB_C3%DIDO1_TARGET_GENES	treatment + genetic modification	26007656	3
SRP049756_3	SRP049756_3	SRP049756: mammary epithelial cells. HME-ZEB1-RAS vs HMLER	Dynamics of MBD2 deposition across methylated DNA regions during malignant transformation of human mammary epithelial cells (2)	SRA	SRP049756	10	cell line: HME-ZEB1-RAS:4	cell line: HMLER:6	Skin	9835	5707	4128		female 10	EPHB6;SALL2;TMEM204;BGN;AGMAT;CIDEC;CHST6;IGFBP2;CKMT1B;PARD6G-AS1;CMKLR1;ZKSCAN7;PHLPP1;WNT10B;FLVCR2	RHOJ;SOX4;LCP1;PCSK6;LTO1;DUXAP8.1;NR5A2;CCND1;MVB12B;FERMT1;PAPPA-AS1;PAPPA;ELAVL2;ACTG1P2;ADIPOR1	SUPERPATHWAY OF INOSITOL PHOSPHATE COMPOUNDS%HUMANCYC%PWY-6371;D-<I>MYO< I>-INOSITOL-5-PHOSPHATE METABOLISM%HUMANCYC%PWY-6367;PHOSPHATIDYLGLYCEROL BIOSYNTHESIS II (NON-PLASTIDIC)%HUMANCYC%PWY4FS-8;SUPERPATHWAY OF D-<I>MYO< I>-INOSITOL (1,4,5)-TRISPHOSPHATE METABOLISM%HUMANCYC%PWY-6358;PHOSPHOLIPASES%HUMANCYC%LIPASYN-PWY	HIF1_Q3%MSIGDB_C3%HIF1_Q3;ZNF354B_TARGET_GENES%MSIGDB_C3%ZNF354B_TARGET_GENES;NEUROG3_TARGET_GENES%MSIGDB_C3%NEUROG3_TARGET_GENES;E12_Q6%MSIGDB_C3%E12_Q6;DIDO1_TARGET_GENES%MSIGDB_C3%DIDO1_TARGET_GENES	treatment + genetic modification	26007656	3
SRP050036_1	SRP050036_1	SRP050036: MCF10A cells with PIK3CA-H1047R knock-in. time-12hr vs time-24hr	Knock-in of PIK3CA-H1047R into MCF-10A	SRA	SRP050036	12	time: 24hr:6	time: 12hr:6	Skin	386	290	96		female 12	TXNIP;KDM7A;SCAT8;SLC38A2;PHLDA1;BBC3;GDF15;MMP10;JUNB;ETS2;DDIT3;NFE2L2;SPIRE1;PMAIP1;ERRFI1	GEMIN4;TCF19;MCM4;AMER1;TTI1;E2F2;FAM111A;EPN3;PRR14L;THRIL;CDC25A;KCTD14;CAMK2G;PRIM2;CERK	TNFSF8%IOB%TNFSF8;PID_P53_DOWNSTREAM_PATHWAY%MSIGDB_C2%PID_P53_DOWNSTREAM_PATHWAY;PID_NFKAPPAB_CANONICAL_PATHWAY%MSIGDB_C2%PID_NFKAPPAB_CANONICAL_PATHWAY;PID_IFNG_PATHWAY%MSIGDB_C2%PID_IFNG_PATHWAY;BIOCARTA_ARENRF2_PATHWAY%MSIGDB_C2%BIOCARTA_ARENRF2_PATHWAY	SETD7_TARGET_GENES%MSIGDB_C3%SETD7_TARGET_GENES;E2F1_Q3_01%MSIGDB_C3%E2F1_Q3_01;NFY_C%MSIGDB_C3%NFY_C;TTCYNRGAA_STAT5B_01%MSIGDB_C3%TTCYNRGAA_STAT5B_01;MEIS1_01%MSIGDB_C3%MEIS1_01	treatment + genetic modification + timepoint	25583473	1
SRP050036_2	SRP050036_2	SRP050036: MCF10A cells with PIK3CA-H1047R knock-in. time-12hr vs time-6hr	Knock-in of PIK3CA-H1047R into MCF-10A	SRA	SRP050036	13	time: 12hr:6	time: 6hr:7	Skin	11207	5811	5396		female 13	MT-CO2;TM2D1;RPL36AL;FAM120B;RPS11P5;FTH1P10;KIF3A;TMEM230;ORMDL1;SMNDC1;NACA;ZNF33A;ATP5PF;EDF1;PDAP1	UHRF1;SLC19A1;MCM2;ERF;TCF19;H3C14;H1-4;ADCY3;H2AC13;SH3BP5L;LMNB2;RTEL1;H3C15;E2F1;RN7SL471P	SUPERPATHWAY OF INOSITOL PHOSPHATE COMPOUNDS%HUMANCYC%PWY-6371;D-<I>MYO< I>-INOSITOL-5-PHOSPHATE METABOLISM%HUMANCYC%PWY-6367;PHOSPHATIDYLGLYCEROL BIOSYNTHESIS II (NON-PLASTIDIC)%HUMANCYC%PWY4FS-8;TRNA CHARGING%HUMANCYC%TRNA-CHARGING-PWY;SUPERPATHWAY OF D-<I>MYO< I>-INOSITOL (1,4,5)-TRISPHOSPHATE METABOLISM%HUMANCYC%PWY-6358	HIF1_Q3%MSIGDB_C3%HIF1_Q3;ZNF354B_TARGET_GENES%MSIGDB_C3%ZNF354B_TARGET_GENES;NEUROG3_TARGET_GENES%MSIGDB_C3%NEUROG3_TARGET_GENES;E12_Q6%MSIGDB_C3%E12_Q6;DIDO1_TARGET_GENES%MSIGDB_C3%DIDO1_TARGET_GENES	treatment + genetic modification + timepoint	25583473	3
SRP050036_3	SRP050036_3	SRP050036: MCF10A cells with PIK3CA-H1047R knock-in. time-12hr vs time-0hr	Knock-in of PIK3CA-H1047R into MCF-10A	SRA	SRP050036	12	time: 12hr:6	time: 0hr:6	Skin	12016	5923	6093		female 12	LSS;MCM5;NACC1;NT5DC2;NOP9;FBXL6;SUV39H1;GCN1;GEMIN4;TUBB3;LPCAT1;LMNA;CHPF2;DBNL;NELFB	CDC42SE2;FTH1P23;TUBE1;KMT5B;RPS11P5;ZC3H6;TM2D1;FTH1P10;BMI1;HSPA13;SNX16;NFE2L2;GDF15;MT-CO2;STC2	SUPERPATHWAY OF INOSITOL PHOSPHATE COMPOUNDS%HUMANCYC%PWY-6371;D-<I>MYO< I>-INOSITOL-5-PHOSPHATE METABOLISM%HUMANCYC%PWY-6367;PHOSPHATIDYLGLYCEROL BIOSYNTHESIS II (NON-PLASTIDIC)%HUMANCYC%PWY4FS-8;TRNA CHARGING%HUMANCYC%TRNA-CHARGING-PWY;SUPERPATHWAY OF D-<I>MYO< I>-INOSITOL (1,4,5)-TRISPHOSPHATE METABOLISM%HUMANCYC%PWY-6358	HIF1_Q3%MSIGDB_C3%HIF1_Q3;ZNF354B_TARGET_GENES%MSIGDB_C3%ZNF354B_TARGET_GENES;NEUROG3_TARGET_GENES%MSIGDB_C3%NEUROG3_TARGET_GENES;E12_Q6%MSIGDB_C3%E12_Q6;DIDO1_TARGET_GENES%MSIGDB_C3%DIDO1_TARGET_GENES	treatment + genetic modification + timepoint	25583473	3
SRP050036_5	SRP050036_5	SRP050036: MCF10A cells with PIK3CA-H1047R knock-in. time-24hr vs time-0hr	Knock-in of PIK3CA-H1047R into MCF-10A	SRA	SRP050036	12	time: 24hr:6	time: 0hr:6	Skin	9357	4617	4740		female 12	MVD;RPS2P55;SNORD3D.1;SNORD3D;SNORD104;TUBA1B;TUBA1C;LSS;SNORD3C;SCARNA12;H4-16;RPS2P5;SNORD3B-2;SNORD3B-1;TUBAP2	TM2D1;PAWR;HINT3;RPS11P5;PHC3;MARCHF5;SH3KBP1;MT-ND6;MEF2A;RN7SKP176;PDAP1;LRRC37BP1;WAC;SLC30A5;FYN	SUPERPATHWAY OF INOSITOL PHOSPHATE COMPOUNDS%HUMANCYC%PWY-6371;D-<I>MYO< I>-INOSITOL-5-PHOSPHATE METABOLISM%HUMANCYC%PWY-6367;TRNA CHARGING%HUMANCYC%TRNA-CHARGING-PWY;SUPERPATHWAY OF D-<I>MYO< I>-INOSITOL (1,4,5)-TRISPHOSPHATE METABOLISM%HUMANCYC%PWY-6358;PHOSPHOLIPASES%HUMANCYC%LIPASYN-PWY	HIF1_Q3%MSIGDB_C3%HIF1_Q3;ZNF354B_TARGET_GENES%MSIGDB_C3%ZNF354B_TARGET_GENES;E12_Q6%MSIGDB_C3%E12_Q6;DIDO1_TARGET_GENES%MSIGDB_C3%DIDO1_TARGET_GENES;COMP1_01%MSIGDB_C3%COMP1_01	treatment + genetic modification + timepoint	25583473	3
SRP050036_6	SRP050036_6	SRP050036: MCF10A cells with PIK3CA-H1047R knock-in. time-6hr vs time-0hr	Knock-in of PIK3CA-H1047R into MCF-10A	SRA	SRP050036	13	time: 0hr:6	time: 6hr:7	Skin	9715	4979	4736		female 13	HSPA1A;DNAJA1;POLR1C;KRT15;CTSD;MVK;ACLY;TFRC;DNAJB1;LOXL2;IMP3;ACTG1;DCAF13;SKP2;TOMM70	SLC6A9;BHMT2;STC2;ZCCHC8;RGS3;TBL1X;GTF2IRD1;ADM2;TGIF1;LINC00662;ZFAND3;CHAC1;SLC7A1;FAM107B;RNF41	SUPERPATHWAY OF INOSITOL PHOSPHATE COMPOUNDS%HUMANCYC%PWY-6371;D-<I>MYO< I>-INOSITOL-5-PHOSPHATE METABOLISM%HUMANCYC%PWY-6367;PHOSPHATIDYLGLYCEROL BIOSYNTHESIS II (NON-PLASTIDIC)%HUMANCYC%PWY4FS-8;TRNA CHARGING%HUMANCYC%TRNA-CHARGING-PWY;SUPERPATHWAY OF D-<I>MYO< I>-INOSITOL (1,4,5)-TRISPHOSPHATE METABOLISM%HUMANCYC%PWY-6358	HIF1_Q3%MSIGDB_C3%HIF1_Q3;ZNF354B_TARGET_GENES%MSIGDB_C3%ZNF354B_TARGET_GENES;NEUROG3_TARGET_GENES%MSIGDB_C3%NEUROG3_TARGET_GENES;E12_Q6%MSIGDB_C3%E12_Q6;DIDO1_TARGET_GENES%MSIGDB_C3%DIDO1_TARGET_GENES	treatment + genetic modification + timepoint	25583473	3
SRP050193_2	SRP050193_2	SRP050193: triple negative breast cancer. BET bromodomain inhibitors time-24h vs 12h	Response and resistance to BET bromodomain inhibitors in triple negative breast cancer [RNA-Seq]	SRA	SRP050193	12	duration: 12h:4	duration: 24h:8	Bladder	6337	3219	3118		female 12	MAOA;TSC22D3;RASSF4;ALDOC;TEF;AKR1C3;ATP1A2;PDGFRB;ADSS1;CTBS;IRF9;RNASE4;AMT;RIPOR2;NIPSNAP1	PIGW;HSPH1;KLHL18;RRM2;EREG;TIGAR;SBDS;CHAC2;FABP5;FABP5P7;HNRNPAB;TUBB8P8;NOP56;PINX1;DNAJC9	PHOSPHATIDYLGLYCEROL BIOSYNTHESIS II (NON-PLASTIDIC)%HUMANCYC%PWY4FS-8;SUPERPATHWAY OF D-<I>MYO< I>-INOSITOL (1,4,5)-TRISPHOSPHATE METABOLISM%HUMANCYC%PWY-6358;GLUTATHIONE-MEDIATED DETOXIFICATION I%HUMANCYC%PWY-4061;FATTY ACID &BETA;-OXIDATION I%HUMANCYC%FAO-PWY;CDP-DIACYLGLYCEROL BIOSYNTHESIS I%HUMANCYC%PWY-5667	HIF1_Q3%MSIGDB_C3%HIF1_Q3;ZNF354B_TARGET_GENES%MSIGDB_C3%ZNF354B_TARGET_GENES;NEUROG3_TARGET_GENES%MSIGDB_C3%NEUROG3_TARGET_GENES;E12_Q6%MSIGDB_C3%E12_Q6;DIDO1_TARGET_GENES%MSIGDB_C3%DIDO1_TARGET_GENES	treatment + timepoint	26735014	9
SRP050193_3	SRP050193_3	SRP050193: triple negative breast cancer. BET bromodomain inhibitors time-3h vs 12h	Response and resistance to BET bromodomain inhibitors in triple negative breast cancer [RNA-Seq]	SRA	SRP050193	12	duration: 12h:4	duration: 3h:8	Skin	2710	1379	1331		female 12	CCN2;CCN1;MAFF;HBEGF;PER2;IL11;ATP1B1;MAP2K3;F3;LAT2;SRSF2;SLBP;GEM;SOWAHC;FOSB	TSC22D3;PHF21A;BTBD8;SATB1;BMF;TRIM16;VAV3;MIR210HG;EZH1;LINC01560;ZNF248;POLI;PLEKHA2;PEX11A;PIK3C2B	ANDROGENRECEPTOR%IOB%ANDROGENRECEPTOR;EGFR1%IOB%EGFR1;HEDGEHOG%IOB%HEDGEHOG;IFN-ALPHA%IOB%IFN-ALPHA;IFN-GAMMA%IOB%IFN-GAMMA	HIF1_Q3%MSIGDB_C3%HIF1_Q3;DIDO1_TARGET_GENES%MSIGDB_C3%DIDO1_TARGET_GENES;COMP1_01%MSIGDB_C3%COMP1_01;TAL1BETAITF2_01%MSIGDB_C3%TAL1BETAITF2_01;FOXO1_01%MSIGDB_C3%FOXO1_01	treatment + timepoint	26735014	7
SRP050493_1	SRP050493_1	SRP050493: bone-marrow samples. myelodysplastic syndrome (MDS) vs normal	Aberrant splicing of U12-type introns is the hallmark of ZRSR2 mutant myelodysplastic syndrome	SRA	SRP050493	15	disease: normal:3	disease: myelodysplastic syndrome (MDS):12	Blood	144	92	52		female 1 ; male 14	OR7D2;SNORD14D;HILPDA;HSPA6;DNAJB1;BNIP3;SNORD14C;TRGV2;KLRC3;HSPA1B;CD8A;BNIP3P1;ADM;DDIT4;TRBV4-2	BANF1P1;RN7SL838P;RPS3AP30;MIR5087;SNCAIP;BTC;LINC01114;RPS6P21;TPRG1LP1;NPHS1;CASC11;SEL1L2;MAL2;OR10Y1P;HSPD1P10	PID_HIF1_TFPATHWAY%MSIGDB_C2%PID_HIF1_TFPATHWAY;PID_IL12_2PATHWAY%MSIGDB_C2%PID_IL12_2PATHWAY;HALLMARK_HYPOXIA%MSIGDB_C2%HALLMARK_HYPOXIA;IL12-MEDIATED SIGNALING EVENTS%PATHWAY INTERACTION DATABASE NCI-NATURE CURATED DATA%IL12-MEDIATED SIGNALING EVENTS;HIF-1-ALPHA TRANSCRIPTION FACTOR NETWORK%PATHWAY INTERACTION DATABASE NCI-NATURE CURATED DATA%HIF-1-ALPHA TRANSCRIPTION FACTOR NETWORK		disease	25586593	10
SRP050493_3	SRP050493_3	SRP050493: bone-marrow samples. normal vs erythroleukemia	Aberrant splicing of U12-type introns is the hallmark of ZRSR2 mutant myelodysplastic syndrome	SRA	SRP050493	9	disease: normal:3	disease: erythroleukemia:6	Blood	11621	5991	5630		male 9	TRIB1;PTGER4;LYZ;IFFO1;PAQR9;SERPINB10;NFIL3;DUSP1;TLR8;PARP8;NKG7;IRF8;PLBD1;IGHG2;HCP5	GOLGA2P9;RGS20;SLC13A3;RN7SL860P;KCNV1;HOXB7;GABRG2;FAM43B;FAM230C;CFAP161;COL6A5;NKX2-4;LONRF2;NR2F2-AS1;MNX1-AS1	SUPERPATHWAY OF INOSITOL PHOSPHATE COMPOUNDS%HUMANCYC%PWY-6371;D-<I>MYO< I>-INOSITOL-5-PHOSPHATE METABOLISM%HUMANCYC%PWY-6367;PHOSPHATIDYLGLYCEROL BIOSYNTHESIS II (NON-PLASTIDIC)%HUMANCYC%PWY4FS-8;TRNA CHARGING%HUMANCYC%TRNA-CHARGING-PWY;SUPERPATHWAY OF D-<I>MYO< I>-INOSITOL (1,4,5)-TRISPHOSPHATE METABOLISM%HUMANCYC%PWY-6358	HIF1_Q3%MSIGDB_C3%HIF1_Q3;ZNF354B_TARGET_GENES%MSIGDB_C3%ZNF354B_TARGET_GENES;E12_Q6%MSIGDB_C3%E12_Q6;DIDO1_TARGET_GENES%MSIGDB_C3%DIDO1_TARGET_GENES;COMP1_01%MSIGDB_C3%COMP1_01	cell type	25586593	4
SRP050499_11	SRP050499_11	SRP050499: Primordial germ-cells. 8 week gestation vs 7 week gestation	The Transcriptome and DNA Methylome Landscapes of Human Primordial Germ Cells	SRA	SRP050499	103	developmental stage: 8 week gestation:37	developmental stage: 7 week gestation:66	Ovary	226	114	112		female 73 ; male 25 ; Unassigned 5	MIR6807;RPS27AP12;CDH6;NFKBIZ;CBX7;MT-TE;PDE11A;CRB1;RPL9;XIST;IGDCC3;USP27X;RPS4X;GAPDHP72;FMO1	HS3ST1;MTND4P12;STOX2;MTND1P23;SPATA1;NEDD9;NKX3-1;DNASE1L1;SCRG1;CD63;POTEE;PDE7B;BPNT1;EEF1A1P19;DCAKD	NONSENSE MEDIATED DECAY (NMD) INDEPENDENT OF THE EXON JUNCTION COMPLEX (EJC)%REACTOME DATABASE ID RELEASE 76%975956;EUKARYOTIC TRANSLATION ELONGATION%REACTOME%R-HSA-156842.2;EUKARYOTIC TRANSLATION TERMINATION%REACTOME DATABASE ID RELEASE 76%72764;AXON GUIDANCE%REACTOME DATABASE ID RELEASE 76%422475;CELLULAR RESPONSES TO EXTERNAL STIMULI%REACTOME%R-HSA-8953897.4		timepoint	26046443	1
SRP050499_12	SRP050499_12	SRP050499: Primordial germ-cells. 17 week gestation vs 11 week gestation	The Transcriptome and DNA Methylome Landscapes of Human Primordial Germ Cells	SRA	SRP050499	95	developmental stage: 17 week gestation:40	developmental stage: 11 week gestation:55	Uterus	2951	2562	389		female 87 ; male 7 ; Unassigned 1	LYPD4;UPB1;KDELR3;LRRK1;DNAH12;GLDN;HOXA3;PSD4;NFKBIZ;HOXB-AS3;PAPOLA-DT;RNF215;H4C15;MIR6807;SYCP1	HNRNPA1;HNRNPA1P48;RPS3AP26;RPS3A;RPS3AP5;RPL13AP7;RPS24P19;RPL23AP2;RPS3AP6;RPL22;HNRNPA1P10;RPS24;RPL23AP42;RPS24P8;RPL23A	TNFSF8%IOB%TNFSF8;PID_CD40_PATHWAY%MSIGDB_C2%PID_CD40_PATHWAY;INTEGRIN FAMILY CELL SURFACE INTERACTIONS%PATHWAY INTERACTION DATABASE NCI-NATURE CURATED DATA%INTEGRIN FAMILY CELL SURFACE INTERACTIONS;PYRIMIDINE METABOLISM%PANTHER PATHWAY%P02771;REGULATION OF APOPTOSIS%REACTOME DATABASE ID RELEASE 76%169911	FOXO1_01%MSIGDB_C3%FOXO1_01;WTTGKCTG_UNKNOWN%MSIGDB_C3%WTTGKCTG_UNKNOWN;SMTTTTGT_UNKNOWN%MSIGDB_C3%SMTTTTGT_UNKNOWN;TATAAA_TATA_01%MSIGDB_C3%TATAAA_TATA_01;ZNF596_TARGET_GENES%MSIGDB_C3%ZNF596_TARGET_GENES	timepoint	26046443	6
SRP050499_16	SRP050499_16	SRP050499: Primordial germ-cells. 11 week gestation vs 10 week gestation	The Transcriptome and DNA Methylome Landscapes of Human Primordial Germ Cells	SRA	SRP050499	100	developmental stage: 10 week gestation:45	developmental stage: 11 week gestation:55	Ovary	264	135	129		female 84 ; male 15 ; Unassigned 1	FRMD4B;CASQ2;RPS26P58;RPS24P19;RPS12;RPS24;RPL26P19;RPL26P36;RPL9;TRPS1;SCN2A;RPL26;SLC35F2;RPL23AP2;NPTN-IT1	PHACTR1;PDGFRA;SPATA17;DNM3OS;ADPRHL1;JDP2;PHACTR3;FOXP2;RPPH1;MSX1;ITGA11;MT-TD;GREM1;ZRSR2P1;EFNA5	PID_ATF2_PATHWAY%MSIGDB_C2%PID_ATF2_PATHWAY;HALLMARK_EPITHELIAL_MESENCHYMAL_TRANSITION%MSIGDB_C2%HALLMARK_EPITHELIAL_MESENCHYMAL_TRANSITION;ATF-2 TRANSCRIPTION FACTOR NETWORK%PATHWAY INTERACTION DATABASE NCI-NATURE CURATED DATA%ATF-2 TRANSCRIPTION FACTOR NETWORK;CADHERIN SIGNALING PATHWAY%PANTHER PATHWAY%P00012;NONSENSE MEDIATED DECAY (NMD) INDEPENDENT OF THE EXON JUNCTION COMPLEX (EJC)%REACTOME …	WTTGKCTG_UNKNOWN%MSIGDB_C3%WTTGKCTG_UNKNOWN;AML1_Q6%MSIGDB_C3%AML1_Q6;TGGAAA_NFAT_Q4_01%MSIGDB_C3%TGGAAA_NFAT_Q4_01;HNF3B_01%MSIGDB_C3%HNF3B_01;PITX2_Q2%MSIGDB_C3%PITX2_Q2	timepoint	26046443	1
SRP050499_27	SRP050499_27	SRP050499: Primordial germ-cells. 4 week gestation vs 7 week gestation	The Transcriptome and DNA Methylome Landscapes of Human Primordial Germ Cells	SRA	SRP050499	89	developmental stage: 4 week gestation:23	developmental stage: 7 week gestation:66	Ovary	152	102	50		female 55 ; male 28 ; Unassigned 6	RPL13P12;RPL13;CPA2;NFIA;SIX3;NEUROD2;EIF3FP3;PSG2;NKX2-5;NPAS3;KCNJ3;COL15A1;MTCO1P22;GRM3;THBS1	MIR6807;CDH6;SLITRK2;C14orf39;RPL23AP65;RPS26P8;RPS26P6;HSPA8P9;RPS4XP3;H4C15;RPS26P58;THRB;RMST;RPS19;RPS26P47	HALLMARK_EPITHELIAL_MESENCHYMAL_TRANSITION%MSIGDB_C2%HALLMARK_EPITHELIAL_MESENCHYMAL_TRANSITION;NONSENSE MEDIATED DECAY (NMD) INDEPENDENT OF THE EXON JUNCTION COMPLEX (EJC)%REACTOME DATABASE ID RELEASE 76%975956;EUKARYOTIC TRANSLATION ELONGATION%REACTOME%R-HSA-156842.2;AMINO ACID AND DERIVATIVE METABOLISM%REACTOME DATABASE ID RELEASE 76%71291;EUKARYOTIC TRANSLATION TERMINATION%REACTOME DATABASE I…	FOXJ2_01%MSIGDB_C3%FOXJ2_01;CREL_01%MSIGDB_C3%CREL_01;TGGAAA_NFAT_Q4_01%MSIGDB_C3%TGGAAA_NFAT_Q4_01;HNF3B_01%MSIGDB_C3%HNF3B_01;PAX6_01%MSIGDB_C3%PAX6_01	timepoint	26046443	10
SRP050499_30	SRP050499_30	SRP050499: Primordial germ-cells. 8 week gestation vs 10 week gestation	The Transcriptome and DNA Methylome Landscapes of Human Primordial Germ Cells	SRA	SRP050499	82	developmental stage: 8 week gestation:37	developmental stage: 10 week gestation:45	Ovary	378	92	286		female 74 ; male 8	TRPS1;RPL9;NRG4;CDH6;RPL7P9;RPL7P1;GRIN2A;CCDC170;KDELR3;ST8SIA2;RPL23;RPS20P22;MT-ND6;MAGI2;KCNB1	DBET;RPS4Y1;KDM5D;MSX1;HS3ST1;MTND4P12;NOG;ADPRHL1;SCN2A;PRRT1;JDP2;FAM223A;EIF1AY;DDX3Y;RAPGEF5	PID_BMP_PATHWAY%MSIGDB_C2%PID_BMP_PATHWAY;HALLMARK_EPITHELIAL_MESENCHYMAL_TRANSITION%MSIGDB_C2%HALLMARK_EPITHELIAL_MESENCHYMAL_TRANSITION;HALLMARK_INFLAMMATORY_RESPONSE%MSIGDB_C2%HALLMARK_INFLAMMATORY_RESPONSE;HALLMARK_ALLOGRAFT_REJECTION%MSIGDB_C2%HALLMARK_ALLOGRAFT_REJECTION;FGF SIGNALING PATHWAY%PATHWAY INTERACTION DATABASE NCI-NATURE CURATED DATA%FGF SIGNALING PATHWAY	TAL1BETAITF2_01%MSIGDB_C3%TAL1BETAITF2_01;E2F1_Q3_01%MSIGDB_C3%E2F1_Q3_01;MYOD_Q6%MSIGDB_C3%MYOD_Q6;MSX1_01%MSIGDB_C3%MSX1_01;CREL_01%MSIGDB_C3%CREL_01	timepoint	26046443	1
SRP051472_1	SRP051472_1	SRP051472: fetal heart. Undifferentiated cells vs mesoderm	Induction of circular RNA in fetal heart development recapitulated in in vitro differentiation	SRA	SRP051472	38	differentiation stage: mesoderm:17	differentiation stage: undifferentiated:21	Uterus	12670	6617	6053		female 38	FLT1;GRPR;PIM2;JARID2;LRRN1;DNMT3B;SNURF;LIN28A;PRDM14;DPPA4;PODXL;VCL;PLP1;SLC7A11;ZNF398	BMP2;TTC39B;DLC1;LDB2;CYP26A1;ACSS3;CA2;CHD7;PHLDB2;CNKSR3;PDGFRA;MCC;HAS2;DACT1;FBN2	SUPERPATHWAY OF INOSITOL PHOSPHATE COMPOUNDS%HUMANCYC%PWY-6371;D-<I>MYO< I>-INOSITOL-5-PHOSPHATE METABOLISM%HUMANCYC%PWY-6367;PHOSPHATIDYLGLYCEROL BIOSYNTHESIS II (NON-PLASTIDIC)%HUMANCYC%PWY4FS-8;TRNA CHARGING%HUMANCYC%TRNA-CHARGING-PWY;SUPERPATHWAY OF D-<I>MYO< I>-INOSITOL (1,4,5)-TRISPHOSPHATE METABOLISM%HUMANCYC%PWY-6358	HIF1_Q3%MSIGDB_C3%HIF1_Q3;ZNF354B_TARGET_GENES%MSIGDB_C3%ZNF354B_TARGET_GENES;NEUROG3_TARGET_GENES%MSIGDB_C3%NEUROG3_TARGET_GENES;E12_Q6%MSIGDB_C3%E12_Q6;DIDO1_TARGET_GENES%MSIGDB_C3%DIDO1_TARGET_GENES	differentiation	26076956	3
SRP051472_6	SRP051472_6	SRP051472: fetal heart. Cariac projenitor cells vs definitive cariomyocytes	Induction of circular RNA in fetal heart development recapitulated in in vitro differentiation	SRA	SRP051472	33	differentiation stage: definitive cardiomyocyte:16	differentiation stage: cardiac progenitor:17	Heart	10640	5081	5559		female 33	BMP7;HSPB3;LBH;FAT1;DMD;MTSS1;TANC1;RGS5.1;RHOQ;ATP1A1;ATP1A1-AS1;MDH1;CACNB2;DKK3;PSD3	LIN28A;ACVR2B;CNOT1;ECT2;PTPN13;TMPO;SH3GLB1;PRTG;SORL1;NUP205;EPB41L2;RBMX;JAG1;PABPC1;LMNB1	SUPERPATHWAY OF INOSITOL PHOSPHATE COMPOUNDS%HUMANCYC%PWY-6371;D-<I>MYO< I>-INOSITOL-5-PHOSPHATE METABOLISM%HUMANCYC%PWY-6367;PHOSPHATIDYLGLYCEROL BIOSYNTHESIS II (NON-PLASTIDIC)%HUMANCYC%PWY4FS-8;TRNA CHARGING%HUMANCYC%TRNA-CHARGING-PWY;SUPERPATHWAY OF D-<I>MYO< I>-INOSITOL (1,4,5)-TRISPHOSPHATE METABOLISM%HUMANCYC%PWY-6358	HIF1_Q3%MSIGDB_C3%HIF1_Q3;ZNF354B_TARGET_GENES%MSIGDB_C3%ZNF354B_TARGET_GENES;NEUROG3_TARGET_GENES%MSIGDB_C3%NEUROG3_TARGET_GENES;E12_Q6%MSIGDB_C3%E12_Q6;DIDO1_TARGET_GENES%MSIGDB_C3%DIDO1_TARGET_GENES	differentiation	26076956	3
SRP051848_2	SRP051848_2	SRP051848 Peripheral blook leukocytes: Case (PTSD risk) vs Control (no PTSD risk)	Gene Networks Specific for Innate Immunity Define Post-traumatic Stress Disorder [RNA-Seq]	SRA	SRP051848	138	condition: Case (PTSD risk):46	condition: Control:92	Blood	1420	768	652		male 138	BRD1;FBXL18;DGKZ;MGAT4B;NISCH;PIP5K1C;PIAS4;NCOR2;PRR12;C4BPA;SBF1;MINK1;SRCAP;DGKD;PRR7	RSAD2;IFI44L;IFIT1;IFI44;HERC5;CMPK2;SIGLEC1;OAS3;ISG15;MX1;DDX60;IFI6;EPSTI1;SPATS2L;LAMP3	D-<I>MYO< I>-INOSITOL (1,4,5)-TRISPHOSPHATE BIOSYNTHESIS%HUMANCYC%PWY-6351;PYRIMIDINE RIBONUCLEOTIDES <I>DE NOVO< I> BIOSYNTHESIS%HUMANCYC%PWY0-162;EGFR1%IOB%EGFR1;HEDGEHOG%IOB%HEDGEHOG;NOTCH%IOB%NOTCH	DIDO1_TARGET_GENES%MSIGDB_C3%DIDO1_TARGET_GENES;SETD7_TARGET_GENES%MSIGDB_C3%SETD7_TARGET_GENES;TTCYNRGAA_STAT5B_01%MSIGDB_C3%TTCYNRGAA_STAT5B_01;WTTGKCTG_UNKNOWN%MSIGDB_C3%WTTGKCTG_UNKNOWN;CASP8AP2_TARGET_GENES%MSIGDB_C3%CASP8AP2_TARGET_GENES	disease	25754082	6
SRP052229_3	SRP052229_3	SRP052229: Fibroblast cell-line. genotype corrected vs genotype esco2 mutant	Improved transcription and translation with L-leucine stimulation of mTORC1	SRA	SRP052229	37	genotype: esco2 mutant:17	genotype: corrected:20	Skin	6998	3682	3316		female 24 ; male 13	LTBP1;CEP128;NEO1;EPGN;MOK;SNX5;APMAP;ADAMTSL1;ANTXR2;ITGA4;TNFRSF10D;TGFBR3;PRNP;CRNKL1;LPXN	MSH6;CRIPT;DHRS2;PPM1B;EEF1A2;FBXO11;ESCO2;F11R;PSG9;DOCK2;ZNF208;SLCO4A1;OLR1;OR7H1P;MSH2	SUPERPATHWAY OF INOSITOL PHOSPHATE COMPOUNDS%HUMANCYC%PWY-6371;D-<I>MYO< I>-INOSITOL-5-PHOSPHATE METABOLISM%HUMANCYC%PWY-6367;PHOSPHATIDYLGLYCEROL BIOSYNTHESIS II (NON-PLASTIDIC)%HUMANCYC%PWY4FS-8;PHOSPHOLIPASES%HUMANCYC%LIPASYN-PWY;D-<I>MYO< I>-INOSITOL (1,4,5)-TRISPHOSPHATE BIOSYNTHESIS%HUMANCYC%PWY-6351	HIF1_Q3%MSIGDB_C3%HIF1_Q3;ZNF354B_TARGET_GENES%MSIGDB_C3%ZNF354B_TARGET_GENES;E12_Q6%MSIGDB_C3%E12_Q6;DIDO1_TARGET_GENES%MSIGDB_C3%DIDO1_TARGET_GENES;COMP1_01%MSIGDB_C3%COMP1_01	mutation	26729373	6
SRP052740_2	SRP052740_2	SRP052740: Melanoma bioposy. mapki treatment - BRAFi vsBRAFi+MEKi	RNAseq changes in pre MAPKi treatment and post MAPKi resistance Melanomas	SRA	SRP052740	49	mapki treatment: BRAFi+MEKi:13	mapki treatment: BRAFi:36	Skin	443	251	192		female 16 ; male 33	TMEM139;MTCO2P22;TRIP10;MAP2K7;CTXN1;SNORD3A;ARHGEF18;PNPLA6;ZNF557;ACADM;EEF1A1P29;RPPH1;TMEM139-AS1;RPL6P25;RPL6P4	APCDD1;NAA11;CADM3;PPP2R2B;DNASE1L2;EDA;LEF1-AS1;LEF1;BMP6;SMIM5;NECTIN1;CYSRT1;TCHH;FRZB;C2orf68	CELL-CELL JUNCTION ORGANIZATION%REACTOME DATABASE ID RELEASE 76%421270;WATER HOMEOSTASIS%GOBP%GO:0030104;KERATINOCYTE DIFFERENTIATION%GOBP%GO:0030216;EPITHELIUM DEVELOPMENT%GOBP%GO:0060429;ESTABLISHMENT OF SKIN BARRIER%GOBP%GO:0061436		treatment + genetic modification	26359985	6
SRP052950_11	SRP052950_11	SRP052950: 11-18 cells. NFKb signalling sutdy. erlotinib vs erlotinib + PBS-1086	Genetic and drug perturbation of components in the NFkB signaling pathway in 11-18 cells	SRA	SRP052950	6	treatment: treated with erlotinib + PBS-1086:3	treatment: treated with erlotinib:3	Lung	8782	4071	4711		female 6	MT1X;H4C15;MT2A;PCK2;NIBAN1;H4C14;SMIM14;TOB1;OPN3;H2BC5;CHMP1B;GFPT1;DDIT3;ADCY6;FAM214A	UMODL1;BIRC3;CYP1A1;PLAU;RELB;F3;ACTB;ICAM1;NFKBIA;IL6;TUBB3;ACTG1;CXCL8;TUBB;FGFBP1	SUPERPATHWAY OF INOSITOL PHOSPHATE COMPOUNDS%HUMANCYC%PWY-6371;TRNA CHARGING%HUMANCYC%TRNA-CHARGING-PWY;SUPERPATHWAY OF D-<I>MYO< I>-INOSITOL (1,4,5)-TRISPHOSPHATE METABOLISM%HUMANCYC%PWY-6358;PHOSPHOLIPASES%HUMANCYC%LIPASYN-PWY;D-<I>MYO< I>-INOSITOL (1,4,5)-TRISPHOSPHATE BIOSYNTHESIS%HUMANCYC%PWY-6351	HIF1_Q3%MSIGDB_C3%HIF1_Q3;ZNF354B_TARGET_GENES%MSIGDB_C3%ZNF354B_TARGET_GENES;NEUROG3_TARGET_GENES%MSIGDB_C3%NEUROG3_TARGET_GENES;E12_Q6%MSIGDB_C3%E12_Q6;DIDO1_TARGET_GENES%MSIGDB_C3%DIDO1_TARGET_GENES	treatment	25843712	3
SRP052950_12	SRP052950_12	SRP052950: 11-18 cells. NFKb signalling sutdy. erlotinib vs infected with empty vector and DMSO	Genetic and drug perturbation of components in the NFkB signaling pathway in 11-18 cells	SRA	SRP052950	6	treatment: treated with erlotinib:3	treatment: infected with empty vector & treated with DMSO:3	Lung	9078	4315	4763		female 6	TP53I3;CYP1B1;CYP1A1;CYP1B1-AS1;TGFBI;ALDH1A3;TIPARP;ALDH3A1;LAMB3;FHDC1;CCND3;ACTG1;C1orf116;FGFBP1;MAP1B	SCEL;ETV1;DHRS3;SCD;DUSP6;LCN2;CP;SLC12A2;CLDN2;SLC7A2;ETV5;CRLF1;TMEM59L;EPAS1;CTNNB1	SUPERPATHWAY OF INOSITOL PHOSPHATE COMPOUNDS%HUMANCYC%PWY-6371;PHOSPHATIDYLGLYCEROL BIOSYNTHESIS II (NON-PLASTIDIC)%HUMANCYC%PWY4FS-8;TRNA CHARGING%HUMANCYC%TRNA-CHARGING-PWY;3-PHOSPHOINOSITIDE DEGRADATION%HUMANCYC%PWY-6368;GLUTATHIONE-MEDIATED DETOXIFICATION I%HUMANCYC%PWY-4061	HIF1_Q3%MSIGDB_C3%HIF1_Q3;ZNF354B_TARGET_GENES%MSIGDB_C3%ZNF354B_TARGET_GENES;NEUROG3_TARGET_GENES%MSIGDB_C3%NEUROG3_TARGET_GENES;E12_Q6%MSIGDB_C3%E12_Q6;DIDO1_TARGET_GENES%MSIGDB_C3%DIDO1_TARGET_GENES	treatment	25843712	3
SRP052950_13	SRP052950_13	SRP052950: 11-18 cells. NFKb signalling sutdy. erlotinib vs infected with empty vector and erlotinib	Genetic and drug perturbation of components in the NFkB signaling pathway in 11-18 cells	SRA	SRP052950	6	treatment: treated with erlotinib:3	treatment: infected with empty vector & treated with erlotinib:3	Lung	8230	3964	4266		female 6	CYP1B1;CYP1A1;FLNA;ALDH3A1;LAMB3;TGFBI;UNC13D;CCN1;F3;HMOX1;C1orf116;CCND3;MAP1B;TIPARP;CAV1	DHRS3;CP;TP53INP1;KDR;ALDH1A1;LCN2;BDKRB2;PLEKHS1;PLEKHB1;SLC7A2;CERS4;XBP1;ALDH3B1;MARCKSL1;PBXIP1	SUPERPATHWAY OF INOSITOL PHOSPHATE COMPOUNDS%HUMANCYC%PWY-6371;D-<I>MYO< I>-INOSITOL-5-PHOSPHATE METABOLISM%HUMANCYC%PWY-6367;PHOSPHATIDYLGLYCEROL BIOSYNTHESIS II (NON-PLASTIDIC)%HUMANCYC%PWY4FS-8;TRNA CHARGING%HUMANCYC%TRNA-CHARGING-PWY;SUPERPATHWAY OF D-<I>MYO< I>-INOSITOL (1,4,5)-TRISPHOSPHATE METABOLISM%HUMANCYC%PWY-6358	HIF1_Q3%MSIGDB_C3%HIF1_Q3;ZNF354B_TARGET_GENES%MSIGDB_C3%ZNF354B_TARGET_GENES;E12_Q6%MSIGDB_C3%E12_Q6;DIDO1_TARGET_GENES%MSIGDB_C3%DIDO1_TARGET_GENES;COMP1_01%MSIGDB_C3%COMP1_01	treatment	25843712	3
SRP052950_18	SRP052950_18	SRP052950: 11-18 cells. NFKb signalling sutdy. PBS-1086 vs erlotinib + PBS-1086	Genetic and drug perturbation of components in the NFkB signaling pathway in 11-18 cells	SRA	SRP052950	6	treatment: treated with PBS-1086:3	treatment: treated with erlotinib + PBS-1086:3	Lung	532	301	231		female 6	GPR3;ETV5;FOSL1;MAFF;SPRY4;MYEOV;DUSP6;MFSD2A;CXCL8;NT5E;DUSP5;DKK1;PLK3;ACOX2;ETV4	LDLRAD1;ALDH3B1;CLDN8;CYBRD1;ALDH1A1;NOS3;BMF-AS1;CYP1A1;PZP;SLC26A8;OPN3;LMO3;C19orf85;BMF;MYOM1	ANDROGENRECEPTOR%IOB%ANDROGENRECEPTOR;EGFR1%IOB%EGFR1;TGF_BETA_RECEPTOR%IOB%TGF_BETA_RECEPTOR;WNT%IOB%WNT;PID_P53_DOWNSTREAM_PATHWAY%MSIGDB_C2%PID_P53_DOWNSTREAM_PATHWAY	COMP1_01%MSIGDB_C3%COMP1_01;FOXO1_01%MSIGDB_C3%FOXO1_01;SETD7_TARGET_GENES%MSIGDB_C3%SETD7_TARGET_GENES;NFY_C%MSIGDB_C3%NFY_C;TTCYNRGAA_STAT5B_01%MSIGDB_C3%TTCYNRGAA_STAT5B_01	treatment	25843712	1
SRP052950_25	SRP052950_25	SRP052950: 11-18 cells. NFKb signalling sutdy. erlotinib + PBS-1086 vs infected with empty vector and DMSO	Genetic and drug perturbation of components in the NFkB signaling pathway in 11-18 cells	SRA	SRP052950	6	treatment: treated with erlotinib + PBS-1086:3	treatment: infected with empty vector & treated with DMSO:3	Lung	10845	4957	5888		female 6	AHNAK;CYP1B1;CYP1A1;MT1X;PCK2;CLDN8;C1orf116;ALDH1L2;MT2A;KIAA0319;TP53I3;GFPT1;CYP1B1-AS1;ABLIM3;SLC6A9	UMODL1;DHRS3;SCD;GALNT6;CXCL5;LCN2;CXCL8;AKAP12;CP;CLDN2;SLC7A2;ICAM1;ETV5;NNMT;IVNS1ABP	SUPERPATHWAY OF INOSITOL PHOSPHATE COMPOUNDS%HUMANCYC%PWY-6371;PHOSPHATIDYLGLYCEROL BIOSYNTHESIS II (NON-PLASTIDIC)%HUMANCYC%PWY4FS-8;TRNA CHARGING%HUMANCYC%TRNA-CHARGING-PWY;PHOSPHOLIPASES%HUMANCYC%LIPASYN-PWY;3-PHOSPHOINOSITIDE DEGRADATION%HUMANCYC%PWY-6368	HIF1_Q3%MSIGDB_C3%HIF1_Q3;ZNF354B_TARGET_GENES%MSIGDB_C3%ZNF354B_TARGET_GENES;NEUROG3_TARGET_GENES%MSIGDB_C3%NEUROG3_TARGET_GENES;E12_Q6%MSIGDB_C3%E12_Q6;DIDO1_TARGET_GENES%MSIGDB_C3%DIDO1_TARGET_GENES	treatment	25843712	3
SRP052950_26	SRP052950_26	SRP052950: 11-18 cells. NFKb signalling sutdy. erlotinib + PBS-1086 vs infected with empty vector and erlotinib	Genetic and drug perturbation of components in the NFkB signaling pathway in 11-18 cells	SRA	SRP052950	6	treatment: treated with erlotinib + PBS-1086:3	treatment: infected with empty vector & treated with erlotinib:3	Lung	9733	4475	5258		female 6	AHNAK;HMOX1;MT1X;ABCC2;CCND3;MT2A;KIAA0319;CYP1B1;CAV1;LAMB3;PCK2;CLU;MYEOV;PSAT1;CTSL	XBP1;TMSB4X;AKR1C3;SOX4;UMODL1;DHRS3;SCD;PLEKHB1;EFR3B;PLEKHS1;GALNT6;CXCL5;CEACAM6;SMARCA1;LCN2	SUPERPATHWAY OF INOSITOL PHOSPHATE COMPOUNDS%HUMANCYC%PWY-6371;D-<I>MYO< I>-INOSITOL-5-PHOSPHATE METABOLISM%HUMANCYC%PWY-6367;PHOSPHATIDYLGLYCEROL BIOSYNTHESIS II (NON-PLASTIDIC)%HUMANCYC%PWY4FS-8;TRNA CHARGING%HUMANCYC%TRNA-CHARGING-PWY;PHOSPHOLIPASES%HUMANCYC%LIPASYN-PWY	HIF1_Q3%MSIGDB_C3%HIF1_Q3;ZNF354B_TARGET_GENES%MSIGDB_C3%ZNF354B_TARGET_GENES;NEUROG3_TARGET_GENES%MSIGDB_C3%NEUROG3_TARGET_GENES;E12_Q6%MSIGDB_C3%E12_Q6;DIDO1_TARGET_GENES%MSIGDB_C3%DIDO1_TARGET_GENES	treatment	25843712	3
SRP052950_31	SRP052950_31	SRP052950: 11-18 cells. NFKb signalling sutdy. infected with empty vector and DMSO vs infected with empty vector and erlotinib	Genetic and drug perturbation of components in the NFkB signaling pathway in 11-18 cells	SRA	SRP052950	6	treatment: infected with empty vector & treated with erlotinib:3	treatment: infected with empty vector & treated with DMSO:3	Lung	4436	2113	2323		female 6	CYP1A1;BMF;PRR15L;CEACAM6;TP53INP1;ELF3;PLEKHS1;CSF1;CYP1B1;PBXIP1;MYCL;KDR;LFNG;BDKRB2;TP53I3	ETV5;IER3;SCEL;DUSP6;EPHA2;CYP24A1;FOSL1;MYEOV;UPP1;TNC;ETV4;IER3-AS1;CCND1;ETV1;TNFRSF12A	PHOSPHOLIPASES%HUMANCYC%LIPASYN-PWY;GLUTATHIONE-MEDIATED DETOXIFICATION I%HUMANCYC%PWY-4061;FATTY ACID &BETA;-OXIDATION I%HUMANCYC%FAO-PWY;CDP-DIACYLGLYCEROL BIOSYNTHESIS I%HUMANCYC%PWY-5667;GLUCONEOGENESIS I%HUMANCYC%GLUCONEO-PWY	HIF1_Q3%MSIGDB_C3%HIF1_Q3;E12_Q6%MSIGDB_C3%E12_Q6;DIDO1_TARGET_GENES%MSIGDB_C3%DIDO1_TARGET_GENES;COMP1_01%MSIGDB_C3%COMP1_01;TAL1BETAITF2_01%MSIGDB_C3%TAL1BETAITF2_01	treatment	25843712	7
SRP052950_32	SRP052950_32	SRP052950: 11-18 cells. NFKb signalling sutdy. infected with empty vector and DMSO vs infected with vector expressing IkB-alpha super-repressor and DMSO	Genetic and drug perturbation of components in the NFkB signaling pathway in 11-18 cells	SRA	SRP052950	6	treatment: infected with vector expressing IkB-alpha super-repressor & treated with DMSO:3	treatment: infected with empty vector & treated with DMSO:3	Lung	4535	2450	2085		female 6	LBH;NPTX1;NFKBIA;EFR3B;ANXA1;LFNG;CDH1;CKB;LONRF2;INHBB;PEG10;CEACAM6;FGFBP1;TMPRSS2;RHOB	CXCL5;LCN2;NFKB2;FAM83A;CP;TNFAIP3;NNMT;MUC1;CXCL8;TNIP3;ICAM1;SLPI;BIRC3;AHCYL2;STEAP1	SUPERPATHWAY OF INOSITOL PHOSPHATE COMPOUNDS%HUMANCYC%PWY-6371;TRNA CHARGING%HUMANCYC%TRNA-CHARGING-PWY;3-PHOSPHOINOSITIDE DEGRADATION%HUMANCYC%PWY-6368;GLUTATHIONE-MEDIATED DETOXIFICATION I%HUMANCYC%PWY-4061;FATTY ACID &BETA;-OXIDATION I%HUMANCYC%FAO-PWY	HIF1_Q3%MSIGDB_C3%HIF1_Q3;NEUROG3_TARGET_GENES%MSIGDB_C3%NEUROG3_TARGET_GENES;E12_Q6%MSIGDB_C3%E12_Q6;DIDO1_TARGET_GENES%MSIGDB_C3%DIDO1_TARGET_GENES;COMP1_01%MSIGDB_C3%COMP1_01	treatment	25843712	7
SRP052950_34	SRP052950_34	SRP052950: 11-18 cells. NFKb signalling sutdy. infected with empty vector and DMSO vs infected with constitutively-active RelAS536E and DMSO	Genetic and drug perturbation of components in the NFkB signaling pathway in 11-18 cells	SRA	SRP052950	6	treatment: infected with empty vector & treated with DMSO:3	treatment: infected with constitutively-active RelAS536E & treated with DMSO:3	Lung	8113	4280	3833		female 6	DHRS3;SCD;CEACAM6;LBH;KRT4;EFR3B;MARCKSL1;BDKRB2;IVNS1ABP;DBN1;CFI;SOX4;MDK;ATP2A3;MEX3A	RELA;CYP1B1;CYP1A1;CYP1B1-AS1;PLAU;CXCL8;TNFAIP2;AKR1B10;TNFAIP3;F3;C3;S100A9;ADGRF4;IL6;LAMB3	SUPERPATHWAY OF INOSITOL PHOSPHATE COMPOUNDS%HUMANCYC%PWY-6371;D-<I>MYO< I>-INOSITOL-5-PHOSPHATE METABOLISM%HUMANCYC%PWY-6367;PHOSPHATIDYLGLYCEROL BIOSYNTHESIS II (NON-PLASTIDIC)%HUMANCYC%PWY4FS-8;TRNA CHARGING%HUMANCYC%TRNA-CHARGING-PWY;SUPERPATHWAY OF D-<I>MYO< I>-INOSITOL (1,4,5)-TRISPHOSPHATE METABOLISM%HUMANCYC%PWY-6358	HIF1_Q3%MSIGDB_C3%HIF1_Q3;ZNF354B_TARGET_GENES%MSIGDB_C3%ZNF354B_TARGET_GENES;NEUROG3_TARGET_GENES%MSIGDB_C3%NEUROG3_TARGET_GENES;E12_Q6%MSIGDB_C3%E12_Q6;DIDO1_TARGET_GENES%MSIGDB_C3%DIDO1_TARGET_GENES	treatment	25843712	3
SRP052950_35	SRP052950_35	SRP052950: 11-18 cells. NFKb signalling sutdy. infected with empty vector and DMSO vs infected with constitutively-active RelAS536E and erlotinib	Genetic and drug perturbation of components in the NFkB signaling pathway in 11-18 cells	SRA	SRP052950	6	treatment: infected with empty vector & treated with DMSO:3	treatment: infected with constitutively-active RelAS536E & treated with erlotinib:3	Lung	8718	4786	3932		female 6	KRT18;DUSP6;ETV5;CYP24A1;CTNNB1;EPHA2;OAT;SLC12A2;SCEL;CNN3;GALNT6;SCD;LBH;PTPRE;TNFRSF21	RELA;CYP1B1;CYP1A1;CYP1B1-AS1;C3;TIPARP;S100A9;ALDH3A1;GBP1;GULP1;MUC1;LAMB3;IFI6;HCP5;HHIPL2	SUPERPATHWAY OF INOSITOL PHOSPHATE COMPOUNDS%HUMANCYC%PWY-6371;PHOSPHATIDYLGLYCEROL BIOSYNTHESIS II (NON-PLASTIDIC)%HUMANCYC%PWY4FS-8;TRNA CHARGING%HUMANCYC%TRNA-CHARGING-PWY;PHOSPHOLIPASES%HUMANCYC%LIPASYN-PWY;FATTY ACID &BETA;-OXIDATION I%HUMANCYC%FAO-PWY	HIF1_Q3%MSIGDB_C3%HIF1_Q3;ZNF354B_TARGET_GENES%MSIGDB_C3%ZNF354B_TARGET_GENES;NEUROG3_TARGET_GENES%MSIGDB_C3%NEUROG3_TARGET_GENES;E12_Q6%MSIGDB_C3%E12_Q6;DIDO1_TARGET_GENES%MSIGDB_C3%DIDO1_TARGET_GENES	treatment	25843712	3
SRP052950_45	SRP052950_45	SRP052950: 11-18 cells. NFKb signalling sutdy. infected with constitutively-active RelAS536E and DMSO vs infected with constitutively-active RelAS536E and erlotinib	Genetic and drug perturbation of components in the NFkB signaling pathway in 11-18 cells	SRA	SRP052950	6	treatment: infected with constitutively-active RelAS536E & treated with erlotinib:3	treatment: infected with constitutively-active RelAS536E & treated with DMSO:3	Lung	5547	2471	3076		female 6	SOX4;BMF;CEACAM6;CYP1A1;PRR15L;ALDH1A1;CLDN8;TMPRSS2;ALDH3B1;KRT4;ALDH3A1;LFNG;CD24;CYP1B1;TTC39B	MYEOV;EPHA2;DUSP6;CXCL8;FOSL1;ETV5;PLAU;IGFBP4;SPRY4;F3;CCND1;CXCL1;RELA;MAFF;IER3	SUPERPATHWAY OF INOSITOL PHOSPHATE COMPOUNDS%HUMANCYC%PWY-6371;D-<I>MYO< I>-INOSITOL-5-PHOSPHATE METABOLISM%HUMANCYC%PWY-6367;PHOSPHATIDYLGLYCEROL BIOSYNTHESIS II (NON-PLASTIDIC)%HUMANCYC%PWY4FS-8;TRNA CHARGING%HUMANCYC%TRNA-CHARGING-PWY;PHOSPHOLIPASES%HUMANCYC%LIPASYN-PWY	HIF1_Q3%MSIGDB_C3%HIF1_Q3;ZNF354B_TARGET_GENES%MSIGDB_C3%ZNF354B_TARGET_GENES;NEUROG3_TARGET_GENES%MSIGDB_C3%NEUROG3_TARGET_GENES;E12_Q6%MSIGDB_C3%E12_Q6;DIDO1_TARGET_GENES%MSIGDB_C3%DIDO1_TARGET_GENES	treatment	25843712	7
SRP053046_1	SRP053046_1	SRP053046: CD4-pos T-cells. Newborn vs middle-aged	Distinct epigenomes in CD4+ T cells of newborns, middle-ages and centenarians.	SRA	SRP053046	6	age: Newborn:3	age: middle-aged:3	Blood	7246	3572	3674		male 6	SOX4;CASC15;HPGD;IGF2BP3;SIAH3;BCL11A;NTSR1;FLNB;PTPRK;PLAG1;NLRP6;BTBD11;DBH;ARHGEF7;THBS1	NR3C2;FAM153A;TSHZ2;MIAT;RAB11FIP5;ZC3H12D;KLF6;MAF;FAM153B;SELENOM;NEO1;LINC00402;CYB561;NPTXR;ST8SIA1	SUPERPATHWAY OF INOSITOL PHOSPHATE COMPOUNDS%HUMANCYC%PWY-6371;D-<I>MYO< I>-INOSITOL-5-PHOSPHATE METABOLISM%HUMANCYC%PWY-6367;PHOSPHATIDYLGLYCEROL BIOSYNTHESIS II (NON-PLASTIDIC)%HUMANCYC%PWY4FS-8;TRNA CHARGING%HUMANCYC%TRNA-CHARGING-PWY;SUPERPATHWAY OF D-<I>MYO< I>-INOSITOL (1,4,5)-TRISPHOSPHATE METABOLISM%HUMANCYC%PWY-6358	HIF1_Q3%MSIGDB_C3%HIF1_Q3;ZNF354B_TARGET_GENES%MSIGDB_C3%ZNF354B_TARGET_GENES;E12_Q6%MSIGDB_C3%E12_Q6;DIDO1_TARGET_GENES%MSIGDB_C3%DIDO1_TARGET_GENES;COMP1_01%MSIGDB_C3%COMP1_01	developmental stage	27917918	7
SRP053046_3	SRP053046_3	SRP053046: CD4-pos T-cells. middle-aged vs long-lived subjects	Distinct epigenomes in CD4+ T cells of newborns, middle-ages and centenarians.	SRA	SRP053046	6	age: middle-aged:3	age: long-lived subjects:3	Blood	511	193	318		male 6	LRRN3;SCML2P2;LINC01671;CORO1CP1;WHAMMP2;IGF1R;GRIA4;LINC01258;BACH2;WNT7A;MIR378D2HG;RPL27P7;C7;CAMK4;ALG10	MT1E;MT1X;MT2A;SLAMF7;GZMB;MT2P1;MT1H;ANXA2;ACHE;UNQ6494;MT1G;BTNL3;MSLN;LINC02422;IGLV10-54	PID_P53_DOWNSTREAM_PATHWAY%MSIGDB_C2%PID_P53_DOWNSTREAM_PATHWAY;PID_IL2_STAT5_PATHWAY%MSIGDB_C2%PID_IL2_STAT5_PATHWAY;PID_INTEGRIN2_PATHWAY%MSIGDB_C2%PID_INTEGRIN2_PATHWAY;BIOCARTA_CSK_PATHWAY%MSIGDB_C2%BIOCARTA_CSK_PATHWAY;BIOCARTA_CTLA4_PATHWAY%MSIGDB_C2%BIOCARTA_CTLA4_PATHWAY	TTCYNRGAA_STAT5B_01%MSIGDB_C3%TTCYNRGAA_STAT5B_01;CREL_01%MSIGDB_C3%CREL_01;TGGAAA_NFAT_Q4_01%MSIGDB_C3%TGGAAA_NFAT_Q4_01;GGGNNTTTCC_NFKB_Q6_01%MSIGDB_C3%GGGNNTTTCC_NFKB_Q6_01;STAT5B_01%MSIGDB_C3%STAT5B_01	developmental stage	27917918	1
SRP055101_2	SRP055101_2	SRP055101: Corneal endothelial cells. SV40 TAg vs none	Transcriptomic analysis of cultured corneal endothelial cells as a validation for their use in cell-replacement therapy	SRA	SRP055101	12	imortalization: SV40 TAg:6	imortalization: none:6	Skin	6408	3262	3146		female 8 ; male 4	HOXB7;ROR2;HOXA5;MTND4P21;CDC45;FOXE1;ALPP;BLM;SIM2;UBE2C;PCOLCE2;HOXB13;ERFE;CCNA2;SLFN11	NDN;PCSK6;SLC4A11;SHOX;NRN1;CYYR1;PTPRM;MARCHF3;WNT5B;SULF2;LRATD2;PDZRN4;NEB;MXRA8;FZD10	SUPERPATHWAY OF INOSITOL PHOSPHATE COMPOUNDS%HUMANCYC%PWY-6371;PHOSPHOLIPASES%HUMANCYC%LIPASYN-PWY;D-<I>MYO< I>-INOSITOL (1,4,5)-TRISPHOSPHATE BIOSYNTHESIS%HUMANCYC%PWY-6351;ALPHA6BETA4INTEGRIN%IOB%ALPHA6BETA4INTEGRIN;ANDROGENRECEPTOR%IOB%ANDROGENRECEPTOR	HIF1_Q3%MSIGDB_C3%HIF1_Q3;E12_Q6%MSIGDB_C3%E12_Q6;DIDO1_TARGET_GENES%MSIGDB_C3%DIDO1_TARGET_GENES;COMP1_01%MSIGDB_C3%COMP1_01;TAL1BETAITF2_01%MSIGDB_C3%TAL1BETAITF2_01	treatment	26337789	9
SRP055101_3	SRP055101_3	SRP055101: Corneal endothelial cells. telemorase vs none	Transcriptomic analysis of cultured corneal endothelial cells as a validation for their use in cell-replacement therapy	SRA	SRP055101	9	imortalization: telemorase:3	imortalization: none:6	Uterus	3392	1446	1946		female 5 ; male 4	SLFN11;RBM20;RADX;CRABP1;PAX9;FLT4;DSG2;GUCY1B1;BCAN-AS1;CTSV;AP1M2;ATP2A3;KIF14;LAMA3;SLITRK5	COL4A3;EGFL6;PAMR1;NEB;COL8A2;POU6F2;CAPN6;THBS2;LUM;SCG2;ITGBL1;CACNA1A;HEPH;ARHGDIB;CNTN3	PHOSPHOLIPASES%HUMANCYC%LIPASYN-PWY;D-<I>MYO< I>-INOSITOL (1,4,5)-TRISPHOSPHATE BIOSYNTHESIS%HUMANCYC%PWY-6351;SUPERPATHWAY OF CHOLESTEROL BIOSYNTHESIS%HUMANCYC%PWY66-5;ALPHA6BETA4INTEGRIN%IOB%ALPHA6BETA4INTEGRIN;ANDROGENRECEPTOR%IOB%ANDROGENRECEPTOR	HIF1_Q3%MSIGDB_C3%HIF1_Q3;E12_Q6%MSIGDB_C3%E12_Q6;COMP1_01%MSIGDB_C3%COMP1_01;TAL1BETAITF2_01%MSIGDB_C3%TAL1BETAITF2_01;FOXO1_01%MSIGDB_C3%FOXO1_01	treatment	26337789	7
SRP055105_1	SRP055105_1	SRP055105: HEK293 cells. transfection (ADARB1 short isoform) vs transfection (ADARB1 long isoform)	The contribution of Alu exons to the human proteome	SRA	SRP055105	6	transfection: ADARB1 short isoform:3	transfection: ADARB1 long isoform:3	Uterus	100	57	43		female 6	DCN;DUSP13;MIR194-2HG;PSG5;SKINT1L;OR5BK1P;PDCD1;RBMXL3;SERPINA6;SCAT8;LGALS4;F11;METTL21C;EIF4EP3;RHOJ	OVCH1;KRT8P15;LNX1-AS2;NAT2;LINC02105;RN7SKP287;PADI1;LST1;PRR23D2;FGL2;PIK3R6;TEX36;EXOC3L4;SELENOV;CABP5			treatment + genetic modification	26821878	10
SRP055105_2	SRP055105_2	SRP055105: HEK293 cells. transfection (ADARB1 short isoform) vs transfection empty vector	The contribution of Alu exons to the human proteome	SRA	SRP055105	6	transfection: Control (empty vector):3	transfection: ADARB1 short isoform:3	Uterus	119	53	66		female 6	LST1;AKR1B10;HOMER2P1;GBP3;PADI1;MAGEA8;EXOC3L4;DNAJC19P5;RPL35AP13;Metazoa_SRP.6;MLIP;CASC18;LRFN5;LNX1-AS2;LINC01915	ADARB1;GH2;GH1;PPP1R21-DT;CDH5;KCNA5;F13B;GJB3;ACTBP15;RNVU1-27;IQCA1-AS1;RNU1-4;RIPPLY1;LINC01545;PCAT18	REGULATION OF TYROSINE PHOSPHORYLATION OF STAT PROTEIN%GOBP%GO:0042509;RESPONSE TO GROWTH HORMONE%GOBP%GO:0060416;POSITIVE REGULATION OF RECEPTOR SIGNALING PATHWAY VIA JAK-STAT%GOBP%GO:0046427;REGULATION OF RECEPTOR SIGNALING PATHWAY VIA JAK-STAT%GOBP%GO:0046425;REGULATION OF PHOSPHATE METABOLIC PROCESS%GOBP%GO:0019220		treatment + genetic modification	26821878	10
SRP055105_3	SRP055105_3	SRP055105: HEK293 cells. transfection (ADARB1 long isoform) vs transfection empty vector	The contribution of Alu exons to the human proteome	SRA	SRP055105	6	transfection: Control (empty vector):3	transfection: ADARB1 long isoform:3	Uterus	131	75	56		female 6	SNX2P1;RN7SKP271;SLN;GABRA4;MIR194-2HG;SERPINA6;AKR1B10;OR5BK1P;NT5C1B;SLC22A3;LINC00664;MARK2P8;DIO2-AS1;RPL17P44;PLOD2	ADARB1;RN7SL473P;BNIP3P40;PCAT18;MRC1;GH2;KCNA5;GH1;DNM1P34;LHX3;LINC02105;DSG1-AS1;LINC00442;LINC02772;C19orf81			treatment	26821878	10
SRP055440_1	SRP055440_1	SRP055440: Human Cortex. facs population LeX/Glast/Prominin-negative vs facs population LeX+ Glast+ Prominin-low	Single Cell Analysis Reveals Unexpected Transcriptional Heterogeneity of Neural Progenitors in the Developing Human Cortex	SRA	SRP055440	6	facs population: LeX+ Glast+ Prominin-low:3	facs population: LeX/Glast/Prominin-negative:3	Brain	5888	3366	2522		female 1 ; male 5	TNC;SLCO1C1;HAPLN1;LIPG;TOP2A;TFPI;KCNJ10;HES1;RRM2;SOX3;LTBP1;GDPD2;HJURP;ANGPTL1;MYBL2	CACNA1E;GRIN1;SLC8A2;PRSS12;SATB2-AS1;CUX2;SLA;SATB2;PTPN5;SCN3B;JPH4;ELFN2.1;CACNA1B;HSF4;BMP3	SUPERPATHWAY OF INOSITOL PHOSPHATE COMPOUNDS%HUMANCYC%PWY-6371;D-<I>MYO< I>-INOSITOL-5-PHOSPHATE METABOLISM%HUMANCYC%PWY-6367;SUPERPATHWAY OF D-<I>MYO< I>-INOSITOL (1,4,5)-TRISPHOSPHATE METABOLISM%HUMANCYC%PWY-6358;PHOSPHOLIPASES%HUMANCYC%LIPASYN-PWY;D-<I>MYO< I>-INOSITOL (1,4,5)-TRISPHOSPHATE BIOSYNTHESIS%HUMANCYC%PWY-6351	HIF1_Q3%MSIGDB_C3%HIF1_Q3;NEUROG3_TARGET_GENES%MSIGDB_C3%NEUROG3_TARGET_GENES;E12_Q6%MSIGDB_C3%E12_Q6;COMP1_01%MSIGDB_C3%COMP1_01;TAL1BETAITF2_01%MSIGDB_C3%TAL1BETAITF2_01	cell type	25734491	3
SRP055440_2	SRP055440_2	SRP055440: Human Cortex. facs population LeX/Glast/Prominin-negative vs facs population LeX+ Glast+ Prominin-high	Single Cell Analysis Reveals Unexpected Transcriptional Heterogeneity of Neural Progenitors in the Developing Human Cortex	SRA	SRP055440	6	facs population: LeX+ Glast+ Prominin-high:3	facs population: LeX/Glast/Prominin-negative:3	Brain	8195	4521	3674		female 2 ; male 4	OLIG2;MDFIC;MRC2;TKTL1;DACH1;YAP1;SFRP2;SLC1A3;AJUBA;AURKB;BIRC5;IFITM3;NFATC4;TCIM;NOTCH3	PRSS12;SP9;LINC01305;SVOP;GOLGA7B;LRRC7;PTPN5;ACTL6B;KLHL35;PALMD;SYT13;GPR12;NRP1;CACNA1B;MARCHF4	SUPERPATHWAY OF INOSITOL PHOSPHATE COMPOUNDS%HUMANCYC%PWY-6371;D-<I>MYO< I>-INOSITOL-5-PHOSPHATE METABOLISM%HUMANCYC%PWY-6367;PHOSPHATIDYLGLYCEROL BIOSYNTHESIS II (NON-PLASTIDIC)%HUMANCYC%PWY4FS-8;SUPERPATHWAY OF D-<I>MYO< I>-INOSITOL (1,4,5)-TRISPHOSPHATE METABOLISM%HUMANCYC%PWY-6358;PHOSPHOLIPASES%HUMANCYC%LIPASYN-PWY	HIF1_Q3%MSIGDB_C3%HIF1_Q3;E12_Q6%MSIGDB_C3%E12_Q6;COMP1_01%MSIGDB_C3%COMP1_01;TAL1BETAITF2_01%MSIGDB_C3%TAL1BETAITF2_01;FOXO1_01%MSIGDB_C3%FOXO1_01	cell type	25734491	3
SRP055440_3	SRP055440_3	SRP055440: Human Cortex. facs population LeX+ Glast+ Prominin-low vs facs population LeX+ Glast+ Prominin-high	Single Cell Analysis Reveals Unexpected Transcriptional Heterogeneity of Neural Progenitors in the Developing Human Cortex	SRA	SRP055440	6	facs population: LeX+ Glast+ Prominin-low:3	facs population: LeX+ Glast+ Prominin-high:3	Brain	2601	915	1686		female 1 ; male 5	STMN2;NRN1;PDE2A;SLC17A7;MIR124-1HG;NEUROD6;APOL4;NSG1;KLHL35;NPR3;EPHA3;SLCO5A1;ISLR2;CUX2;RBFOX3	OLIG1;TNR;AQP4;NKX2-2;OLIG2;CCDC80;LUZP2;BCAS1;CD38;ABLIM1;DOCK10;GAD1;AFAP1L2;SLIT3;HSPB8	SUPERPATHWAY OF INOSITOL PHOSPHATE COMPOUNDS%HUMANCYC%PWY-6371;D-<I>MYO< I>-INOSITOL-5-PHOSPHATE METABOLISM%HUMANCYC%PWY-6367;PHOSPHOLIPASES%HUMANCYC%LIPASYN-PWY;D-<I>MYO< I>-INOSITOL (1,4,5)-TRISPHOSPHATE BIOSYNTHESIS%HUMANCYC%PWY-6351;ALPHA6BETA4INTEGRIN%IOB%ALPHA6BETA4INTEGRIN	HIF1_Q3%MSIGDB_C3%HIF1_Q3;E12_Q6%MSIGDB_C3%E12_Q6;COMP1_01%MSIGDB_C3%COMP1_01;TAL1BETAITF2_01%MSIGDB_C3%TAL1BETAITF2_01;FOXO1_01%MSIGDB_C3%FOXO1_01	cell type	25734491	13
SRP055474_1	SRP055474_1	SRP055474: T-helper cells. polarizing conditions (TH1) vs polarizing conditions (TH17)	Expression and functions of long noncoding RNAs during human T helper cell differentiation	SRA	SRP055474	8	polarizing conditions: TH17:4	polarizing conditions: TH1:4	Blood	666	500	166		female 8	CYP7B1;SV2C;PMEPA1;GPR153;FBXO17;HOMER3;MCF2L;FCRL4;TNS3;HSPG2;GAS1;EPB41L1;SH3RF2;MYO7A;FAM201A	HAVCR2;PTGER2;IFIT3;IFIT1;IFNG;RNF157;CSF2;NT5C1A;TIMD4;MX1;EGFL6;IL18R1;RNF157-AS1;AICDA;PPFIBP1	BIOCARTA_CYTOKINE_PATHWAY%MSIGDB_C2%BIOCARTA_CYTOKINE_PATHWAY;PID_PDGFRA_PATHWAY%MSIGDB_C2%PID_PDGFRA_PATHWAY;BIOCARTA_41BB_PATHWAY%MSIGDB_C2%BIOCARTA_41BB_PATHWAY;PID_LYMPH_ANGIOGENESIS_PATHWAY%MSIGDB_C2%PID_LYMPH_ANGIOGENESIS_PATHWAY;PID_CXCR3_PATHWAY%MSIGDB_C2%PID_CXCR3_PATHWAY	HIF1_Q3%MSIGDB_C3%HIF1_Q3;E12_Q6%MSIGDB_C3%E12_Q6;TAL1BETAITF2_01%MSIGDB_C3%TAL1BETAITF2_01;TTCYNRGAA_STAT5B_01%MSIGDB_C3%TTCYNRGAA_STAT5B_01;WTTGKCTG_UNKNOWN%MSIGDB_C3%WTTGKCTG_UNKNOWN	treatment	25903499	1
SRP055474_2	SRP055474_2	SRP055474: T-helper cells. polarizing conditions (TH1) vs polarizing conditions: (TH2)	Expression and functions of long noncoding RNAs during human T helper cell differentiation	SRA	SRP055474	8	polarizing conditions: TH2:4	polarizing conditions: TH1:4	Blood	132	66	66		female 8	BCAR3;PTPN20;GLUD1P2;FRMPD2;DACT1;GAB2;JCAD;HAAO;LRRC32;CDCP1;ENPP3;HOMER2;BMS1P1;FAM110B;PLEKHH2	CDH3;KLRC1;HPGD;IFIT1;KBTBD11;IFNG;SNCA;HBEGF;ITGA6;SGK1;HAVCR2;SLC28A3;SLC4A10;TIFA;CFH	CCR1%IOB%CCR1;EPO%IOB%EPO;KITRECEPTOR%IOB%KITRECEPTOR;BIOCARTA_NKT_PATHWAY%MSIGDB_C2%BIOCARTA_NKT_PATHWAY;BIOCARTA_IL1R_PATHWAY%MSIGDB_C2%BIOCARTA_IL1R_PATHWAY	TAAYNRNNTCC_UNKNOWN%MSIGDB_C3%TAAYNRNNTCC_UNKNOWN;TATAAA_TATA_01%MSIGDB_C3%TATAAA_TATA_01;TGGAAA_NFAT_Q4_01%MSIGDB_C3%TGGAAA_NFAT_Q4_01;STAT5B_01%MSIGDB_C3%STAT5B_01;AREB6_02%MSIGDB_C3%AREB6_02	treatment	25903499	10
SRP055474_3	SRP055474_3	SRP055474: T-helper cells. polarizing conditions (TH17) vs polarizing conditions: (TH2)	Expression and functions of long noncoding RNAs during human T helper cell differentiation	SRA	SRP055474	8	polarizing conditions: TH2:4	polarizing conditions: TH17:4	Blood	1332	417	915		female 8	FRMPD2B;PTGER2;CD40LG;AICDA;NTRK1;CDCP1;GLUD1P2;FCER2;NFIL3;RBM47;RDH10;LRRC32;CCL17;FRMPD2;LINC00892	F2RL1;GPR157;SH3RF2;COL6A3;ECEL1;TMEM213;OSBP2;CORO2A;LATS2;FBXL21P;PMEPA1;KLHL4;LDHD;TSHZ3;RIMS3	SALVAGE PATHWAYS OF PYRIMIDINE RIBONUCLEOTIDES%HUMANCYC%PWY0-163;ANDROGENRECEPTOR%IOB%ANDROGENRECEPTOR;BDNF%IOB%BDNF;CD40%IOB%CD40;EGFR1%IOB%EGFR1	E12_Q6%MSIGDB_C3%E12_Q6;TAL1BETAITF2_01%MSIGDB_C3%TAL1BETAITF2_01;FOXO1_01%MSIGDB_C3%FOXO1_01;F10_TARGET_GENES%MSIGDB_C3%F10_TARGET_GENES;TTCYNRGAA_STAT5B_01%MSIGDB_C3%TTCYNRGAA_STAT5B_01	treatment	25903499	1
SRP055675_1	SRP055675_1	SRP055675: Regulatory T cells. aCD3/aCD28-coated bead expanded nTreg vs A: Not-expanded nTregs	Allogeneic mature human dendritic cells generate superior alloreactive regulatory T cells in the presence of IL-15	SRA	SRP055675	7	group: C: aCD3/aCD28-coated bead expanded nTreg:3	group: A: Not-expanded nTregs:4	Blood	6140	3049	3091		female 7	CISH;LRRN3;PMCH;PTPRO;NCR3;CDK6;SLCO4A1;IL2RA;PKD2;GPR15;KIAA1671;MUC1;CDKN2A;IGFBP3;BPGM	ICA1;LY9;SLC40A1;LINC00402;HACD1;CHN1;DTX1;PI16;FCGRT;SRSF5;FUT7;NPTXR;PPP2R2B;C1orf162;TXNIP	SUPERPATHWAY OF INOSITOL PHOSPHATE COMPOUNDS%HUMANCYC%PWY-6371;TRNA CHARGING%HUMANCYC%TRNA-CHARGING-PWY;GLUCONEOGENESIS I%HUMANCYC%GLUCONEO-PWY;GLYCOLYSIS I%HUMANCYC%GLYCOLYSIS;3-PHOSPHOINOSITIDE BIOSYNTHESIS%HUMANCYC%PWY-6352	HIF1_Q3%MSIGDB_C3%HIF1_Q3;ZNF354B_TARGET_GENES%MSIGDB_C3%ZNF354B_TARGET_GENES;NEUROG3_TARGET_GENES%MSIGDB_C3%NEUROG3_TARGET_GENES;E12_Q6%MSIGDB_C3%E12_Q6;DIDO1_TARGET_GENES%MSIGDB_C3%DIDO1_TARGET_GENES	cell type	25917092	7
SRP055675_3	SRP055675_3	SRP055675: Regulatory T cells. Not-expanded nTregs vs Allogeneic mature moDC-expanded nTreg	Allogeneic mature human dendritic cells generate superior alloreactive regulatory T cells in the presence of IL-15	SRA	SRP055675	8	group: B: Allogeneic mature moDC-expanded nTreg:4	group: A: Not-expanded nTregs:4	Blood	8640	4179	4461		female 8	NCR3;KIAA1671;PTGIR;CDKN2A;PMCH;GPR15;NR4A1;ENO1;IL2RA;CDK6;VDR;CISH;LAPTM4B;BSPRY;PERP	DTX1;FCGRT;LINC00402;C1orf162;VNN2;PPP2R2B;NR3C2;LY9;CHI3L2;FUT7;IATPR;SLC40A1;PLAC8;HVCN1;RGL4	SUPERPATHWAY OF INOSITOL PHOSPHATE COMPOUNDS%HUMANCYC%PWY-6371;PHOSPHATIDYLGLYCEROL BIOSYNTHESIS II (NON-PLASTIDIC)%HUMANCYC%PWY4FS-8;TRNA CHARGING%HUMANCYC%TRNA-CHARGING-PWY;SUPERPATHWAY OF D-<I>MYO< I>-INOSITOL (1,4,5)-TRISPHOSPHATE METABOLISM%HUMANCYC%PWY-6358;GLUTATHIONE-MEDIATED DETOXIFICATION I%HUMANCYC%PWY-4061	HIF1_Q3%MSIGDB_C3%HIF1_Q3;ZNF354B_TARGET_GENES%MSIGDB_C3%ZNF354B_TARGET_GENES;E12_Q6%MSIGDB_C3%E12_Q6;DIDO1_TARGET_GENES%MSIGDB_C3%DIDO1_TARGET_GENES;COMP1_01%MSIGDB_C3%COMP1_01	cell type	25917092	9
SRP056036_12	SRP056036_12	SRP056036: H3K293T. dCas9-p300 core vs dCas9-VP64	Epigenome Editing by a CRISPR/Cas9-Based Acetyltransferase Activates Genes from Promoters and Enhancers	SRA	SRP056036	6	transfected gene: dCas9-VP64:3	transfected gene: dCas9-p300 core:3	Uterus	59	8	51		female 6	KCNN4;NCMAP;FLJ16779;TCERG1L-AS1;PTN;RNA5S1;SRSF3P4;IMPG2	EP300;IL1RN;CRISPLD2;VSIR;DHRS2;SPOCK1;CYRIA;ZNF878;TP63;Y_RNA.12;ASPG;LINC01516;CACNG5;FRG2B;TGM2	PID_TAP63_PATHWAY%MSIGDB_C2%PID_TAP63_PATHWAY;PID_HES_HEY_PATHWAY%MSIGDB_C2%PID_HES_HEY_PATHWAY;BIOCARTA_NO1_PATHWAY%MSIGDB_C2%BIOCARTA_NO1_PATHWAY;PID_HIF2PATHWAY%MSIGDB_C2%PID_HIF2PATHWAY;PID_P73PATHWAY%MSIGDB_C2%PID_P73PATHWAY	TGANTCA_AP1_C%MSIGDB_C3%TGANTCA_AP1_C;AAAYWAACM_HFH4_01%MSIGDB_C3%AAAYWAACM_HFH4_01;NFKB_Q6%MSIGDB_C3%NFKB_Q6;NFKB_Q6_01%MSIGDB_C3%NFKB_Q6_01	treatment + genetic modification	25849900	1
SRP056200_3	SRP056200_3	SRP056200: U2OS cells. control vs Myc activation - 36 hr	Ribo_seq (aka ribosome profiling) analysis of control and Myc-induced U2OS cells	SRA	SRP056200	6	treatment: Myc activation (36 hr):3	treatment: control:3	Skin	2468	905	1563		female 4 ; male 2	MYC;CAMKV;SFRP1;RGS16;RNU4-46P;TMC5;CR2;MT-TK;MIX23;TSPAN7;RNU5E-4P;RNU2-36P;SLC1A3;MLF1;SNORD97	RNU1-82P;WEE2-AS1;COL1A1;COL5A1;ITGA3;CLDN4;OLFML3;TENM2;FSTL1;TTYH3;ECM1;LRP1;AXL;AHNAK;TLN1	PHOSPHATIDYLGLYCEROL BIOSYNTHESIS II (NON-PLASTIDIC)%HUMANCYC%PWY4FS-8;PHOSPHOLIPASES%HUMANCYC%LIPASYN-PWY;CDP-DIACYLGLYCEROL BIOSYNTHESIS I%HUMANCYC%PWY-5667;SUPERPATHWAY OF CHOLESTEROL BIOSYNTHESIS%HUMANCYC%PWY66-5;ALPHA6BETA4INTEGRIN%IOB%ALPHA6BETA4INTEGRIN	HIF1_Q3%MSIGDB_C3%HIF1_Q3;E12_Q6%MSIGDB_C3%E12_Q6;COMP1_01%MSIGDB_C3%COMP1_01;FOXO1_01%MSIGDB_C3%FOXO1_01;SETD7_TARGET_GENES%MSIGDB_C3%SETD7_TARGET_GENES	treatment	26538417	6
SRP056604_2	SRP056604_2	SRP056604: Hippocampus. Alzhiemers stage braak stage (II) vs braak stage (VI)	Transcriptomics profiling of Alzheimer’s disease reveal novel molecular targets	SRA	SRP056604	6	braak stage: VI:3	braak stage: II:3	Brain	227	180	47		female 4 ; male 2	IL6;ALG1L;RNU11;ARHGAP40;YBX1P8;SNORA33;SNORA14B;RNVU1-18;KLHL30-AS1;RXFP4;DUXAP1;SAMMSON;HMBOX1-IT1;VTRNA1-1;LINC01568	USP9Y;SMIM11B;EZH2;MTCO1P22;IFNE;ARL6IP1P3;RNU6-361P;TUSC8;MT-ND4L;MT-ND4;CHP2;MTCO2P12;MT-ATP8;COL1A2;MTCO1P24	BIOCARTA_CYTOKINE_PATHWAY%MSIGDB_C2%BIOCARTA_CYTOKINE_PATHWAY;BIOCARTA_IL1R_PATHWAY%MSIGDB_C2%BIOCARTA_IL1R_PATHWAY;BIOCARTA_INFLAM_PATHWAY%MSIGDB_C2%BIOCARTA_INFLAM_PATHWAY;THE CITRIC ACID (TCA) CYCLE AND RESPIRATORY ELECTRON TRANSPORT%REACTOME%R-HSA-1428517.1;RESPIRATORY ELECTRON TRANSPORT, ATP SYNTHESIS BY CHEMIOSMOTIC COUPLING, AND HEAT PRODUCTION BY UNCOUPLING PROTEINS.%REACTOME%R-HSA-163200…		disease stage	26402107	2
SRP056733_17	SRP056733_17	SRP05673: monocyte derived macrophages. heat-inactivated Mycobacterium tuberculosis H37Rv (Rv+) vs none	Mycobacterial infection induces a specific human innate immune response	SRA	SRP056733	36	agent: Rv+:18	agent: none:18	Blood	2468	1155	1313		female 12 ; male 24	CSF3;VCAN-AS1;PTGES;IER5;TGFA;IL23A;STAC;VCAN;SVIL;PPBP;CISH;RHOH;DCUN1D3;INHBA;GPR161	PROC;F2RL3;INKA1;MYLK2;ARHGAP22;MRO;HTRA1;KCNAB2;GATD1;NOL12;CD320;TPST2;ABI3;SNHG20;TREM2	GLUCONEOGENESIS I%HUMANCYC%GLUCONEO-PWY;GLYCOLYSIS I%HUMANCYC%GLYCOLYSIS;SALVAGE PATHWAYS OF PYRIMIDINE RIBONUCLEOTIDES%HUMANCYC%PWY0-163;ANDROGENRECEPTOR%IOB%ANDROGENRECEPTOR;CXCR4%IOB%CXCR4	HIF1_Q3%MSIGDB_C3%HIF1_Q3;ZNF354B_TARGET_GENES%MSIGDB_C3%ZNF354B_TARGET_GENES;COMP1_01%MSIGDB_C3%COMP1_01;TAL1BETAITF2_01%MSIGDB_C3%TAL1BETAITF2_01;SETD7_TARGET_GENES%MSIGDB_C3%SETD7_TARGET_GENES	disease	26586179	7
SRP056733_18	SRP056733_18	SRP05673: monocyte derived macrophages. heat-inactivated Mycobacterium tuberculosis H37Rv (Rv+) vs Mycobacterium tuberculosis	Mycobacterial infection induces a specific human innate immune response	SRA	SRP056733	35	agent: Rv:17	agent: Rv+:18	Blood	110	24	86		female 13 ; male 22	JADE1;TUBAP14;SNRPEP7;TUBB8;TUBAP8;XRCC6P4;TUBAP2;MRPS21P1;TUBA1C;PTMAP12;CFL1P2;LINC01184;SLFNL1;TMCC1-DT;TUBBP10	NFIL3;FOSB;MTMR11;SMOX;OSM;BTG1;DNAH17;NR4A2;IRF4;LINC-PINT;DNAH17-AS1;PLIN2;AKR1B1;AKR1B1P1;HES4	PID_IL3_PATHWAY%MSIGDB_C2%PID_IL3_PATHWAY;HALLMARK_UV_RESPONSE_UP%MSIGDB_C2%HALLMARK_UV_RESPONSE_UP;HALLMARK_INFLAMMATORY_RESPONSE%MSIGDB_C2%HALLMARK_INFLAMMATORY_RESPONSE;HALLMARK_HYPOXIA%MSIGDB_C2%HALLMARK_HYPOXIA;HALLMARK_TNFA_SIGNALING_VIA_NFKB%MSIGDB_C2%HALLMARK_TNFA_SIGNALING_VIA_NFKB	TTCYNRGAA_STAT5B_01%MSIGDB_C3%TTCYNRGAA_STAT5B_01;TGGAAA_NFAT_Q4_01%MSIGDB_C3%TGGAAA_NFAT_Q4_01;TTCNRGNNNNTTC_HSF_Q6%MSIGDB_C3%TTCNRGNNNNTTC_HSF_Q6;STAT5B_01%MSIGDB_C3%STAT5B_01;RNCTGNYNRNCTGNY_UNKNOWN%MSIGDB_C3%RNCTGNYNRNCTGNY_UNKNOWN	disease	26586179	1
SRP056733_24	SRP056733_24	SRP05673: monocyte derived macrophages. Mycobacterium tuberculosis GC1237 vs none	Mycobacterial infection induces a specific human innate immune response	SRA	SRP056733	36	agent: none:18	agent: GC:18	Blood	3951	2054	1897		female 13 ; male 23	MRO;MAZ;KCNAB2;C20orf27;DEPTOR;TPST2;RAB3IL1;STK32C;ZC3H12D;GPD1L;ABI3;TMEM250;FFAR4;MYLK2;PRELID3A	CSF3;IL23A;SMOX;PTGES;DUSP4;TGFA;NR4A2;RHOH;VEGFA;NFIL3;CLCF1;VCAN-AS1;CD55;IER5;MCEMP1	D-<I>MYO< I>-INOSITOL-5-PHOSPHATE METABOLISM%HUMANCYC%PWY-6367;TRNA CHARGING%HUMANCYC%TRNA-CHARGING-PWY;PHOSPHOLIPASES%HUMANCYC%LIPASYN-PWY;GLUCONEOGENESIS I%HUMANCYC%GLUCONEO-PWY;GLYCOLYSIS I%HUMANCYC%GLYCOLYSIS	HIF1_Q3%MSIGDB_C3%HIF1_Q3;ZNF354B_TARGET_GENES%MSIGDB_C3%ZNF354B_TARGET_GENES;NEUROG3_TARGET_GENES%MSIGDB_C3%NEUROG3_TARGET_GENES;E12_Q6%MSIGDB_C3%E12_Q6;COMP1_01%MSIGDB_C3%COMP1_01	disease	26586179	7
SRP056733_31	SRP056733_31	SRP05673: monocyte derived macrophages. none vs Mycobacterium tuberculosis	Mycobacterial infection induces a specific human innate immune response	SRA	SRP056733	35	agent: Rv:17	agent: none:18	Blood	7246	3697	3549		female 13 ; male 22	CSF3;TGFA;IER5;IL23A;PTGES;VCAN-AS1;RHOH;VEGFA;SMOX;GK;DUSP4;GPR161;SMARCA1;SRGN;NR4A2	RAB40B;C15orf61;MAZ;PRELID3A;C20orf27;TPST2;HTRA1;ANAPC7;MRM2;DCPS;KCNAB2;ADORA3;FFAR4;ULK3;TRIM65	FATTY ACID &BETA;-OXIDATION I%HUMANCYC%FAO-PWY;GLUCONEOGENESIS I%HUMANCYC%GLUCONEO-PWY;GLYCOLYSIS I%HUMANCYC%GLYCOLYSIS;SALVAGE PATHWAYS OF PYRIMIDINE RIBONUCLEOTIDES%HUMANCYC%PWY0-163;ANDROGENRECEPTOR%IOB%ANDROGENRECEPTOR	HIF1_Q3%MSIGDB_C3%HIF1_Q3;ZNF354B_TARGET_GENES%MSIGDB_C3%ZNF354B_TARGET_GENES;NEUROG3_TARGET_GENES%MSIGDB_C3%NEUROG3_TARGET_GENES;E12_Q6%MSIGDB_C3%E12_Q6;DIDO1_TARGET_GENES%MSIGDB_C3%DIDO1_TARGET_GENES	disease	26586179	9
SRP056733_32	SRP056733_32	SRP05673: monocyte derived macrophages. none vs Staphylococcus epidermidis	Mycobacterial infection induces a specific human innate immune response	SRA	SRP056733	27	agent: Staph:9	agent: none:18	Blood	766	491	275		female 9 ; male 18	CSF3;IL23A;IL6;PTGS2;PTGES;AREG;IDO1;INHBA;DNAAF1;RHOH;IL6-AS1;GK;FAM124A;VCAN-AS1;CDC42EP2	PRELID3A;FAM78A;THAP11;KCNAB2;IER5L;HHEX;FFAR4;RTL10;SLC37A2;C2CD2;EEPD1;KLHL30;FECH;TYSND1;MAZ	CCR1%IOB%CCR1;CCR9%IOB%CCR9;CXCR4%IOB%CXCR4;G-CSF%IOB%G-CSF;GM-CSF%IOB%GM-CSF	HIF1_Q3%MSIGDB_C3%HIF1_Q3;E12_Q6%MSIGDB_C3%E12_Q6;COMP1_01%MSIGDB_C3%COMP1_01;TAL1BETAITF2_01%MSIGDB_C3%TAL1BETAITF2_01;FOXO1_01%MSIGDB_C3%FOXO1_01	disease	26586179	6
SRP056733_33	SRP056733_33	SRP05673: monocyte derived macrophages. none vs bacillus Calmette-GuÃ©rin	Mycobacterial infection induces a specific human innate immune response	SRA	SRP056733	36	agent: none:18	agent: BCG:18	Blood	5168	2817	2351		female 12 ; male 24	KCNAB2;MYLK2;PRELID3A;ANKH;TPST2;C20orf27;FBXW9;ARHGAP22;ZNF296;MRO;TFEB;UAP1L1;GATD1;BNC2;RAB3IL1	TGFA;CSF3;PTGES;LYRM1;IER5;IL23A;VCAN-AS1;GK;DPYSL3;RHOH;DCUN1D3;SVIL;VEGFA;STAC;CISH	D-<I>MYO< I>-INOSITOL-5-PHOSPHATE METABOLISM%HUMANCYC%PWY-6367;TRNA CHARGING%HUMANCYC%TRNA-CHARGING-PWY;PHOSPHOLIPASES%HUMANCYC%LIPASYN-PWY;FATTY ACID &BETA;-OXIDATION I%HUMANCYC%FAO-PWY;SALVAGE PATHWAYS OF PYRIMIDINE RIBONUCLEOTIDES%HUMANCYC%PWY0-163	HIF1_Q3%MSIGDB_C3%HIF1_Q3;ZNF354B_TARGET_GENES%MSIGDB_C3%ZNF354B_TARGET_GENES;NEUROG3_TARGET_GENES%MSIGDB_C3%NEUROG3_TARGET_GENES;E12_Q6%MSIGDB_C3%E12_Q6;DIDO1_TARGET_GENES%MSIGDB_C3%DIDO1_TARGET_GENES	disease	26586179	7
SRP056733_34	SRP056733_34	SRP05673: monocyte derived macrophages. none vs Mycobacterium smegmatis	Mycobacterial infection induces a specific human innate immune response	SRA	SRP056733	35	agent: Smeg:17	agent: none:18	Blood	4739	2714	2025		female 13 ; male 22	PTGES;CSF3;IL23A;CCR7;RHOH;GK;IRF7;CSRNP1;MCEMP1;CFB;VCAN-AS1;CCL18;JAK3;TBC1D22B;GBP5	LDLRAD4;ANKH;ADORA3;TMIGD3;MYLK2;PRELID3A;DEPTOR;COLGALT2;SV2B;GAL3ST4;KCNAB2;AATK;PALD1;TSPAN15;RNF125	D-<I>MYO< I>-INOSITOL-5-PHOSPHATE METABOLISM%HUMANCYC%PWY-6367;PHOSPHATIDYLGLYCEROL BIOSYNTHESIS II (NON-PLASTIDIC)%HUMANCYC%PWY4FS-8;CDP-DIACYLGLYCEROL BIOSYNTHESIS I%HUMANCYC%PWY-5667;GLUCONEOGENESIS I%HUMANCYC%GLUCONEO-PWY;GLYCOLYSIS I%HUMANCYC%GLYCOLYSIS	HIF1_Q3%MSIGDB_C3%HIF1_Q3;NEUROG3_TARGET_GENES%MSIGDB_C3%NEUROG3_TARGET_GENES;E12_Q6%MSIGDB_C3%E12_Q6;COMP1_01%MSIGDB_C3%COMP1_01;TAL1BETAITF2_01%MSIGDB_C3%TAL1BETAITF2_01	disease	26586179	7
SRP056733_35	SRP056733_35	SRP05673: monocyte derived macrophages. none vs Yersinia pseudotuberculosis	Mycobacterial infection induces a specific human innate immune response	SRA	SRP056733	36	agent: Yers:18	agent: none:18	Blood	9121	4691	4430		female 12 ; male 24	CSF3;IL23A;PRDM8;IER5;VEGFA;GK;LIMK2;RHOH;ANTXR2;PCNX1;SPACA6;JAK3;DDIT4;TRAF3IP2;CD38	MAZ;DDX28;ANAPC7;MRM2;TIMM44;SLC1A5;UBE3D;TMCC1-DT;SHMT2;LINC02762;RCCD1;KCNAB2;TXNRD3;NPB;RTL10	PHOSPHATIDYLGLYCEROL BIOSYNTHESIS II (NON-PLASTIDIC)%HUMANCYC%PWY4FS-8;TRNA CHARGING%HUMANCYC%TRNA-CHARGING-PWY;PHOSPHOLIPASES%HUMANCYC%LIPASYN-PWY;FATTY ACID &BETA;-OXIDATION I%HUMANCYC%FAO-PWY;CDP-DIACYLGLYCEROL BIOSYNTHESIS I%HUMANCYC%PWY-5667	HIF1_Q3%MSIGDB_C3%HIF1_Q3;ZNF354B_TARGET_GENES%MSIGDB_C3%ZNF354B_TARGET_GENES;E12_Q6%MSIGDB_C3%E12_Q6;DIDO1_TARGET_GENES%MSIGDB_C3%DIDO1_TARGET_GENES;COMP1_01%MSIGDB_C3%COMP1_01	disease	26586179	9
SRP056733_36	SRP056733_36	SRP05673: monocyte derived macrophages. none vs Salmonella typhimurium	Mycobacterial infection induces a specific human innate immune response	SRA	SRP056733	36	agent: Salm:18	agent: none:18	Blood	11655	6039	5616		female 12 ; male 24	CSF3;RHOH;PRDM8;VEGFA;ANTXR2;BTG1;STOM;MPZL1;PCNX1;GK;IL23A;MYH11;DUSP1;SRGN;LIMK2	MAZ;KMT5A;TIMM44;ADORA3;PKP4;TMEM192;TPRN;PRELID3A;ANAPC7;SNHG12;RCC1;MRM2;TIMM21;TOP1MT;LINC01184	SUPERPATHWAY OF INOSITOL PHOSPHATE COMPOUNDS%HUMANCYC%PWY-6371;PHOSPHATIDYLGLYCEROL BIOSYNTHESIS II (NON-PLASTIDIC)%HUMANCYC%PWY4FS-8;TRNA CHARGING%HUMANCYC%TRNA-CHARGING-PWY;PHOSPHOLIPASES%HUMANCYC%LIPASYN-PWY;GLUTATHIONE-MEDIATED DETOXIFICATION I%HUMANCYC%PWY-4061	HIF1_Q3%MSIGDB_C3%HIF1_Q3;ZNF354B_TARGET_GENES%MSIGDB_C3%ZNF354B_TARGET_GENES;NEUROG3_TARGET_GENES%MSIGDB_C3%NEUROG3_TARGET_GENES;E12_Q6%MSIGDB_C3%E12_Q6;DIDO1_TARGET_GENES%MSIGDB_C3%DIDO1_TARGET_GENES	disease	26586179	9
SRP057147_2	SRP057147_2	SRP057147: Human left atria. sirna knockdown (PITX2) vs sirna knockdown (Scrambled)	PANCR, the PITX2 adjacent noncoding RNA, is specifically expressed in human left atria and regulates PITX2c expression	SRA	SRP057147	6	sirna knockdown: Scrambled:3	sirna knockdown: PITX2:3	Heart	63	36	27		female 6	CD300A;FRG1CP;PLXNA4;ATP1B2;ADGRD1;FLNC;MT-ND5;HK2;PYGM;SLC2A4;POLR2J2;HCN4;SPN;RPS2P55;RASSF5	7SK;RN7SK;5_8S_rRNA;NEBL;RNA5-8SN1;SERPINA7;RGS17P1;NR5A1;RNA5-8SN3;HS3ST2;BMP5;SERPINA6;AGL;CTNNA3;GAPDHP33	STRIATED MUSCLE TISSUE DEVELOPMENT%GOBP%GO:0014706;REGULATION OF CELLULAR COMPONENT MOVEMENT%GOBP%GO:0051270;REGULATION OF BLOOD CIRCULATION%GOBP%GO:1903522;CELL COMMUNICATION INVOLVED IN CARDIAC CONDUCTION%GOBP%GO:0086065;REGULATION OF HEART CONTRACTION%GOBP%GO:0008016	TATAAA_TATA_01%MSIGDB_C3%TATAAA_TATA_01;STAT5B_01%MSIGDB_C3%STAT5B_01;TATA_01%MSIGDB_C3%TATA_01;GGGTGGRR_PAX4_03%MSIGDB_C3%GGGTGGRR_PAX4_03;NKX6_1_TARGET_GENES%MSIGDB_C3%NKX6_1_TARGET_GENES	treatment + genetic modification	26783232	10
SRP057586_4	SRP057586_4	SRP057586: Amniotic fluid of term babies. respiratory assistance (FALSE) vs respiratory assistance (TRUE)	Unbiased evaluation of cell-free amniotic fluid transcriptome of term and preterm infants to detect fetal maturity	SRA	SRP057586	12	respiratory assistance: TRUE:3	respiratory assistance: FALSE:9	Salivary Gland	595	241	354		female 6 ; male 6	NDUFA4;RPL39P15;RPL39L;WDR61;THNSL1;NDUFB3;PIGY;MICU2;UTP6;RPL39P3;RPL39P38;MMACHC;HNRNPA1;ATP5F1EP2;RPS7P10	FCAR;CSF3;HLA-DPA1;ENG;ADGRG3;PAGE5;TTC34;HLA-DPB1;RILPL2;VN1R108P;BHLHE40;PIK3R5-DT;LINC01010;COL6A6;HLA-DQB1	G-CSF%IOB%G-CSF;PID_IL2_STAT5_PATHWAY%MSIGDB_C2%PID_IL2_STAT5_PATHWAY;PID_FOXM1_PATHWAY%MSIGDB_C2%PID_FOXM1_PATHWAY;PID_PLK1_PATHWAY%MSIGDB_C2%PID_PLK1_PATHWAY;PID_RB_1PATHWAY%MSIGDB_C2%PID_RB_1PATHWAY		disease	26493725	6
SRP057758_1	SRP057758_1	SRP057758: Breast cancer cell-line. treatment (E2) vs treatment (E2+Progesterone 3hr)	RNA-seq in two ER+ breast cancer cell lines with and without progestins	SRA	SRP057758	32	treated with: E2+Progesterone_3hr:16	treated with: E2:16	Bladder	1183	830	353		female 29 ; male 3	SEC14L2;SYBU;ARRB1;PLEKHF2;ANKRD35;PRR15L;SHROOM3;NEDD9;PISD;OTULINL;CRY2;KCNJ11;NDRG1;PLLP;RAB4A	KCNK6;ZMYM3;MB21D2;CISH;SLC11A2;EPN3;KCNK5;VAV3;RBBP8NL;INAVA;C1QTNF6;PLK2;ARAP1;NACC2;HEXIM1	SUPERPATHWAY OF INOSITOL PHOSPHATE COMPOUNDS%HUMANCYC%PWY-6371;ALPHA6BETA4INTEGRIN%IOB%ALPHA6BETA4INTEGRIN;ANDROGENRECEPTOR%IOB%ANDROGENRECEPTOR;CCR9%IOB%CCR9;CD40%IOB%CD40	E12_Q6%MSIGDB_C3%E12_Q6;COMP1_01%MSIGDB_C3%COMP1_01;TAL1BETAITF2_01%MSIGDB_C3%TAL1BETAITF2_01;FOXO1_01%MSIGDB_C3%FOXO1_01;METHYLCYTOSINE_DIOXYGENASE_TET_UNIPROT_A0A023HHK9_UNREVIEWED_TARGET_GENES%MSIGDB_C3%METHYLCYTOSINE_DIOXYGENASE_TET_UNIPROT_A0A023HHK9_UNREVIEWED_TARGET_GENES	treatment + timepoint	26153859	6
SRP057758_2	SRP057758_2	SRP057758: Breast cancer cell-line. treatment (E2) vs treatment (E2+R5020 3hr)	RNA-seq in two ER+ breast cancer cell lines with and without progestins	SRA	SRP057758	32	treated with: E2+R5020_3hr:16	treated with: E2:16	Bladder	730	556	174		female 30 ; male 1 ; Unassigned 1	PLEKHF2;ANKRD35;SEC14L2;NEDD9;ARRB1;SHROOM3;PRR15L;SYBU;CRY2;KCNJ11;NOTCH2;OTULINL;PISD;MEAF6;NBPF19	KCNK5;VAV3;CYP26B1;KCNK6;PDGFB;EPN3;MB21D2;PLK2;USP49;CRACDL;CISH;IGDCC3;GRHL3;PHF21A;ICOSLG	CCR9%IOB%CCR9;EGFR1%IOB%EGFR1;EPO%IOB%EPO;GDNF%IOB%GDNF;IFN-ALPHA%IOB%IFN-ALPHA	E12_Q6%MSIGDB_C3%E12_Q6;COMP1_01%MSIGDB_C3%COMP1_01;FOXO1_01%MSIGDB_C3%FOXO1_01;NFY_C%MSIGDB_C3%NFY_C;F10_TARGET_GENES%MSIGDB_C3%F10_TARGET_GENES	treatment + timepoint	26153859	6
SRP058237_3	SRP058237_3	SRP058237 myloid cells in Non small-cell lung carcinoma. CD11b+CD33- vs CD11b+CD33+	Reprogrammed myeloid cell transcriptomes in NSCLC	SRA	SRP058237	12	cell type: CD11b+CD33+:6	cell type: CD11b+CD33-:6	Blood	6232	2600	3632		female 7 ; male 5	WDR81;NRROS;IL20;IL23A;RPS6KA4;RASSF4;HIVEP3;RGS10;ACOD1;CALHM2;CLIP2;DRAM2;CARD9;GPX1;AP2S1	ABHD4;LARP1BP2;PLAAT5;FASLG;PROK2;DMRTC2;ELAPOR1;LINC02894;SH2D3A;SEPTIN5;EPHB4;RAB3IP;KLF15;PSORS1C3;LDLRAD1	SUPERPATHWAY OF INOSITOL PHOSPHATE COMPOUNDS%HUMANCYC%PWY-6371;D-<I>MYO< I>-INOSITOL-5-PHOSPHATE METABOLISM%HUMANCYC%PWY-6367;PHOSPHATIDYLGLYCEROL BIOSYNTHESIS II (NON-PLASTIDIC)%HUMANCYC%PWY4FS-8;SUPERPATHWAY OF D-<I>MYO< I>-INOSITOL (1,4,5)-TRISPHOSPHATE METABOLISM%HUMANCYC%PWY-6358;3-PHOSPHOINOSITIDE DEGRADATION%HUMANCYC%PWY-6368	HIF1_Q3%MSIGDB_C3%HIF1_Q3;ZNF354B_TARGET_GENES%MSIGDB_C3%ZNF354B_TARGET_GENES;E12_Q6%MSIGDB_C3%E12_Q6;DIDO1_TARGET_GENES%MSIGDB_C3%DIDO1_TARGET_GENES;TAL1BETAITF2_01%MSIGDB_C3%TAL1BETAITF2_01	cell type	26046767	9
SRP058375_1	SRP058375_1	SRP058375: Pancreatic cancer cell line. BxPC-3 exosomes vs PBS	Tumor exosome integrins determine organotropic metastasis	SRA	SRP058375	6	treatment: PBS:3	treatment: BxPC-3 exosomes:3	Skin	5737	3072	2665		female 6	RGS5.1;ITGA3;STING1;RGS4;SCUBE3;ALS2CL;CSRP3;KRT18P38;WNK4;ITPK1;ARHGAP23;FLNC;STMN3;IFFO2;PHLPP1	CCL20;PLIN2;ABI3BP;SLC22A3;FTH1P16;CXCL5;FTH1P10;BEST1;SOD2;PDK4;PTX3;FTH1P11;FTH1P1;CXCL2;NAMPTP1	SUPERPATHWAY OF INOSITOL PHOSPHATE COMPOUNDS%HUMANCYC%PWY-6371;D-<I>MYO< I>-INOSITOL-5-PHOSPHATE METABOLISM%HUMANCYC%PWY-6367;SUPERPATHWAY OF D-<I>MYO< I>-INOSITOL (1,4,5)-TRISPHOSPHATE METABOLISM%HUMANCYC%PWY-6358;PHOSPHOLIPASES%HUMANCYC%LIPASYN-PWY;3-PHOSPHOINOSITIDE DEGRADATION%HUMANCYC%PWY-6368	HIF1_Q3%MSIGDB_C3%HIF1_Q3;ZNF354B_TARGET_GENES%MSIGDB_C3%ZNF354B_TARGET_GENES;E12_Q6%MSIGDB_C3%E12_Q6;DIDO1_TARGET_GENES%MSIGDB_C3%DIDO1_TARGET_GENES;COMP1_01%MSIGDB_C3%COMP1_01	treatment	25985394	3
SRP058840_100	SRP058840_100	SRP058840: human inducable fibroblast cells. reprogramming time (day) 8 vsreprogramming time (day) 9	Integrative analyses of human reprogramming reveal dynamic nature of induced pluripotency [SCRB-Seq]	SRA	SRP058840	12	reprogramming time point (day): 9:6	reprogramming time point (day): 8:6	Vagina	188	104	84		male 12	RPL13AP5;RPSA;RPL13AP7;HSP90AA1;RPL13AP20;RPL13AP25;AASS;H1-1;RAB6A;ATP5MC3;HNRNPCP2;KRT8;RPL14;RPL13A;RPL11	ZNF579;MRPL42;NDUFA12;CALM2;RPS15P4;PINK1-AS;URI1;TBCK;STAT1;LINC01641;TOMM5;VTRNA1-3;RPS15;PSMD14;DDOST	BIOCARTA_BIOPEPTIDES_PATHWAY%MSIGDB_C2%BIOCARTA_BIOPEPTIDES_PATHWAY;NONSENSE MEDIATED DECAY (NMD) INDEPENDENT OF THE EXON JUNCTION COMPLEX (EJC)%REACTOME DATABASE ID RELEASE 76%975956;EUKARYOTIC TRANSLATION ELONGATION%REACTOME%R-HSA-156842.2;AMINO ACID AND DERIVATIVE METABOLISM%REACTOME DATABASE ID RELEASE 76%71291;EUKARYOTIC TRANSLATION TERMINATION%REACTOME DATABASE ID RELEASE 76%72764	TAF9B_TARGET_GENES%MSIGDB_C3%TAF9B_TARGET_GENES;PSMB5_TARGET_GENES%MSIGDB_C3%PSMB5_TARGET_GENES	timepoint + differentiation	26186193	1
SRP058840_102	SRP058840_102	SRP058840: human inducable fibroblast cells. reprogramming time (day) 7 vsreprogramming time (day) 6	Integrative analyses of human reprogramming reveal dynamic nature of induced pluripotency [SCRB-Seq]	SRA	SRP058840	12	reprogramming time point (day): 7:6	reprogramming time point (day): 6:6	Vagina	94	46	48		male 12	MLLT11;ACTG2;S100A4;MT2A;CDC42SE1;MYL6;FLG;ANXA2;CLU;MT1G;WFDC21P;TAF13;OTUB1;MT1X;CLNS1A	HSP90AB1;LINC00437;HSP90AB3P;RPL22P1;PTBP1;RPL22;NCL;BDP1;PRH1;CD24;HNRNPA2B1;H2AZ1;SRPK1;METTL2A;EIF3CL	SMOOTH MUSCLE CONTRACTION%REACTOME DATABASE ID RELEASE 76%445355;DETOXIFICATION OF COPPER ION%GOBP%GO:0010273;DETOXIFICATION OF INORGANIC COMPOUND%GOBP%GO:0061687;CELLULAR RESPONSE TO ZINC ION%GOBP%GO:0071294;CELLULAR ZINC ION HOMEOSTASIS%GOBP%GO:0006882		timepoint + differentiation	26186193	1
SRP058840_103	SRP058840_103	SRP058840: human inducable fibroblast cells. reprogramming time (day) 7 vsreprogramming time (day) 0	Integrative analyses of human reprogramming reveal dynamic nature of induced pluripotency [SCRB-Seq]	SRA	SRP058840	12	reprogramming time point (day): 7:6	reprogramming time point (day): 0:6	Uterus	1422	646	776		male 12	MT1X;LTA4H;CHN1;FABP5;WARS1;LARP7;HSPD1;ARMT1;MIR302CHG;SLIRP;LDHB;MRPS9;FABP5P7;ACAA2;RMND1	MMP1;GREM1;SERPINE1;LGALS1;SH3BGRL3;SAT1;UBXN11;PSME2;SERPINE2;HMGA2-AS1;CAV1;TGM2;ZP1;UACA;LOXL2	GLUCONEOGENESIS I%HUMANCYC%GLUCONEO-PWY;GLYCOLYSIS I%HUMANCYC%GLYCOLYSIS;SUPERPATHWAY OF CHOLESTEROL BIOSYNTHESIS%HUMANCYC%PWY66-5;ANDROGENRECEPTOR%IOB%ANDROGENRECEPTOR;CXCR4%IOB%CXCR4	TAL1BETAITF2_01%MSIGDB_C3%TAL1BETAITF2_01;SETD7_TARGET_GENES%MSIGDB_C3%SETD7_TARGET_GENES;F10_TARGET_GENES%MSIGDB_C3%F10_TARGET_GENES;TTCYNRGAA_STAT5B_01%MSIGDB_C3%TTCYNRGAA_STAT5B_01;WTTGKCTG_UNKNOWN%MSIGDB_C3%WTTGKCTG_UNKNOWN	timepoint + differentiation	26186193	6
SRP058840_122	SRP058840_122	SRP058840: human inducable fibroblast cells. reprogramming time (day) 0 vsreprogramming time (day) 4	Integrative analyses of human reprogramming reveal dynamic nature of induced pluripotency [SCRB-Seq]	SRA	SRP058840	12	reprogramming time point (day): 4:6	reprogramming time point (day): 0:6	Skin	3700	1596	2104		male 12	HSPD1;CENPW;HNRNPA2B1;PTMA;BZW2;DLGAP5;WARS1;SRPK1;DANCR;LSM5;UBE2T;FABP5;DDX21;PLS1;HNRNPA1	MMP1;LGALS1;TAGLN;MAGED2;MYL6;ACTG2;SPARC;ANXA2;FTL;BNIP3L;CD59;TM4SF1;PKM;SH3BGRL3;SERPINE2	PHOSPHATIDYLGLYCEROL BIOSYNTHESIS II (NON-PLASTIDIC)%HUMANCYC%PWY4FS-8;GLUTATHIONE-MEDIATED DETOXIFICATION I%HUMANCYC%PWY-4061;FATTY ACID &BETA;-OXIDATION I%HUMANCYC%FAO-PWY;CDP-DIACYLGLYCEROL BIOSYNTHESIS I%HUMANCYC%PWY-5667;GLUCONEOGENESIS I%HUMANCYC%GLUCONEO-PWY	NEUROG3_TARGET_GENES%MSIGDB_C3%NEUROG3_TARGET_GENES;DIDO1_TARGET_GENES%MSIGDB_C3%DIDO1_TARGET_GENES;COMP1_01%MSIGDB_C3%COMP1_01;TAL1BETAITF2_01%MSIGDB_C3%TAL1BETAITF2_01;SETD7_TARGET_GENES%MSIGDB_C3%SETD7_TARGET_GENES	timepoint + differentiation	26186193	7
SRP058840_123	SRP058840_123	SRP058840: human inducable fibroblast cells. reprogramming time (day) 0 vsreprogramming time (day) 11	Integrative analyses of human reprogramming reveal dynamic nature of induced pluripotency [SCRB-Seq]	SRA	SRP058840	11	reprogramming time point (day): 11:5	reprogramming time point (day): 0:6	Skin	1374	593	781		male 11	S100A4;MT1X;HPGD;ASPN;CHN1;ARL15;HMGN3;LINC02582;GUCY1A1;MT1G;AKR1C3;THY1-AS1;SH3BGR;PLCB4;WARS1	MMP1;RGS4;NQO1;CXCL12;PSME2;GREM1;FOXC2-AS1;SERPINE1;SRGN;NUCB2;MSRB2;PTN;SPTLC3;ARMCX1;CDKN2C	GLYCOLYSIS I%HUMANCYC%GLYCOLYSIS;ANDROGENRECEPTOR%IOB%ANDROGENRECEPTOR;EGFR1%IOB%EGFR1;HEDGEHOG%IOB%HEDGEHOG;PID_E2F_PATHWAY%MSIGDB_C2%PID_E2F_PATHWAY	TAL1BETAITF2_01%MSIGDB_C3%TAL1BETAITF2_01;SETD7_TARGET_GENES%MSIGDB_C3%SETD7_TARGET_GENES;F10_TARGET_GENES%MSIGDB_C3%F10_TARGET_GENES;TTCYNRGAA_STAT5B_01%MSIGDB_C3%TTCYNRGAA_STAT5B_01;MEIS1_01%MSIGDB_C3%MEIS1_01	timepoint + differentiation	26186193	6
SRP058840_124	SRP058840_124	SRP058840: human inducable fibroblast cells. reprogramming time (day) 0 vsreprogramming time (day) 3	Integrative analyses of human reprogramming reveal dynamic nature of induced pluripotency [SCRB-Seq]	SRA	SRP058840	12	reprogramming time point (day): 3:6	reprogramming time point (day): 0:6	Skin	3786	1856	1930		male 12	NOP16;FABP5;GRPEL1;SRSF3;MYCT1;HSPD1;HNRNPA1;CCNB1;NOP58;DANCR;RPL22L1;DDX21;DDX18;QTRT2;FABP5P7	SAT1;ITGB1;FAM114A1;MMP1;COPA;SRGN;NQO1;MALAT1;UACA;PHLDA1;CDKN1A;BNIP3L;MT2P1;FTL;TFPI	GLYCOLYSIS I%HUMANCYC%GLYCOLYSIS;PYRIMIDINE RIBONUCLEOTIDES <I>DE NOVO< I> BIOSYNTHESIS%HUMANCYC%PWY0-162;SUPERPATHWAY OF CHOLESTEROL BIOSYNTHESIS%HUMANCYC%PWY66-5;ALPHA6BETA4INTEGRIN%IOB%ALPHA6BETA4INTEGRIN;ANDROGENRECEPTOR%IOB%ANDROGENRECEPTOR	DIDO1_TARGET_GENES%MSIGDB_C3%DIDO1_TARGET_GENES;COMP1_01%MSIGDB_C3%COMP1_01;FOXO1_01%MSIGDB_C3%FOXO1_01;SETD7_TARGET_GENES%MSIGDB_C3%SETD7_TARGET_GENES;E2F1_Q3_01%MSIGDB_C3%E2F1_Q3_01	timepoint + differentiation	26186193	7
SRP058840_126	SRP058840_126	SRP058840: human inducable fibroblast cells. reprogramming time (day) 0 vsreprogramming time (day) 2	Integrative analyses of human reprogramming reveal dynamic nature of induced pluripotency [SCRB-Seq]	SRA	SRP058840	12	reprogramming time point (day): 2:6	reprogramming time point (day): 0:6	Skin	3873	1967	1906		male 12	ABRACL;CENPW;RPL18AP15;HSPD1;RPS19P3;FABP5P7;DANCR;PSMB8;RPL22L1;MEF2C;SRSF3;BZW2;LBR;HNRNPA1;FABP5	SAT1;MMP1;SERPINE1;IGFBP3;SRGN;ITGB1;MT1L;FTL;BNIP3L;COL4A1;PLIN2;MCFD2;UACA;LTBP1;MYL6	GLUCONEOGENESIS I%HUMANCYC%GLUCONEO-PWY;GLYCOLYSIS I%HUMANCYC%GLYCOLYSIS;ALPHA6BETA4INTEGRIN%IOB%ALPHA6BETA4INTEGRIN;ANDROGENRECEPTOR%IOB%ANDROGENRECEPTOR;EGFR1%IOB%EGFR1	HIF1_Q3%MSIGDB_C3%HIF1_Q3;DIDO1_TARGET_GENES%MSIGDB_C3%DIDO1_TARGET_GENES;TAL1BETAITF2_01%MSIGDB_C3%TAL1BETAITF2_01;SETD7_TARGET_GENES%MSIGDB_C3%SETD7_TARGET_GENES;NFY_C%MSIGDB_C3%NFY_C	timepoint + differentiation	26186193	7
SRP058840_128	SRP058840_128	SRP058840: human inducable fibroblast cells. reprogramming time (day) 0 vsreprogramming time (day) 1	Integrative analyses of human reprogramming reveal dynamic nature of induced pluripotency [SCRB-Seq]	SRA	SRP058840	12	reprogramming time point (day): 1:6	reprogramming time point (day): 0:6	Skin	3019	1547	1472		male 12	RPL22L1;PUM3;HMGB2;SULF1;JPT1;CACYBP;NCL;RPL37P2;PA2G4;CMSS1;FABP5;PRIM1;BZW2;TIMM21;NOC3L	MMP1;NREP;TPM1;SAT1;BNIP3L;NEFM;FRMD6;INHBA;SEC31A;CTHRC1;TFPI;PJA2;IGFBP3;LIMA1;RGS4	GLYCOLYSIS I%HUMANCYC%GLYCOLYSIS;ALPHA6BETA4INTEGRIN%IOB%ALPHA6BETA4INTEGRIN;ANDROGENRECEPTOR%IOB%ANDROGENRECEPTOR;EGFR1%IOB%EGFR1;IFN-GAMMA%IOB%IFN-GAMMA	HIF1_Q3%MSIGDB_C3%HIF1_Q3;DIDO1_TARGET_GENES%MSIGDB_C3%DIDO1_TARGET_GENES;TAL1BETAITF2_01%MSIGDB_C3%TAL1BETAITF2_01;FOXO1_01%MSIGDB_C3%FOXO1_01;SETD7_TARGET_GENES%MSIGDB_C3%SETD7_TARGET_GENES	timepoint + differentiation	26186193	7
SRP058840_130	SRP058840_130	SRP058840: human inducable fibroblast cells. reprogramming time (day) 12 vsreprogramming time (day) 11	Integrative analyses of human reprogramming reveal dynamic nature of induced pluripotency [SCRB-Seq]	SRA	SRP058840	11	reprogramming time point (day): 11:5	reprogramming time point (day): 12:6	Vagina	38	23	15		male 11	EDN1;CLDN4;CCN2;SEC14L1P1;SLC2A1;TTC30B;LINC01772;LPIN3;STXBP6;TAGLN;ANKRD1;PCSK7;MYO1D;PLAU;RAB33B	CLDN10;HLA-DQB1-AS1;ABI3;METTL7A;C9orf135;CNMD;HLA-DQB1;PSMD9;PCAT14;PRPH;GSTA4;CHAC2;UCP2;RBM48;GK5	AMB2 INTEGRIN SIGNALING%PATHWAY INTERACTION DATABASE NCI-NATURE CURATED DATA%AMB2 INTEGRIN SIGNALING;HIF-1-ALPHA TRANSCRIPTION FACTOR NETWORK%PATHWAY INTERACTION DATABASE NCI-NATURE CURATED DATA%HIF-1-ALPHA TRANSCRIPTION FACTOR NETWORK;CELL-CELL COMMUNICATION%REACTOME%R-HSA-1500931.4;CELL JUNCTION ORGANIZATION%REACTOME%R-HSA-446728.2;TIGHT JUNCTION INTERACTIONS%REACTOME%R-HSA-420029.1	GATA_C%MSIGDB_C3%GATA_C	timepoint + differentiation	26186193	1
SRP058840_137	SRP058840_137	SRP058840: human inducable fibroblast cells. reprogramming time (day) 4 vsreprogramming time (day) 3	Integrative analyses of human reprogramming reveal dynamic nature of induced pluripotency [SCRB-Seq]	SRA	SRP058840	12	reprogramming time point (day): 4:6	reprogramming time point (day): 3:6	Vagina	2041	956	1085		male 12	NEAT1;EIF4A2;URI1;MTCO1P12;LINC00678;MT-ND4;MT-CO1;CETN2;DST;MALAT1;MT-ATP6;ARL6IP5;ATP5PO;SRPK1;IDH1	HSPA5;ACTA2-AS1;ACTA2;HSPA8;DYNLL1;ZNF207;UTP14A;TAGLN;ACTB;ACTG2;MYL12A;CCT2;SFPQ;ANXA2;GREM1	GLUTATHIONE-MEDIATED DETOXIFICATION I%HUMANCYC%PWY-4061;PYRIMIDINE RIBONUCLEOTIDES <I>DE NOVO< I> BIOSYNTHESIS%HUMANCYC%PWY0-162;SUPERPATHWAY OF CHOLESTEROL BIOSYNTHESIS%HUMANCYC%PWY66-5;ALPHA6BETA4INTEGRIN%IOB%ALPHA6BETA4INTEGRIN;EGFR1%IOB%EGFR1	COMP1_01%MSIGDB_C3%COMP1_01;SETD7_TARGET_GENES%MSIGDB_C3%SETD7_TARGET_GENES;SMTTTTGT_UNKNOWN%MSIGDB_C3%SMTTTTGT_UNKNOWN;GLI1_TARGET_GENES%MSIGDB_C3%GLI1_TARGET_GENES;TATAAA_TATA_01%MSIGDB_C3%TATAAA_TATA_01	timepoint + differentiation	26186193	6
SRP058840_13	SRP058840_13	SRP058840: human inducable fibroblast cells. reprogramming time (day) 8 vsreprogramming time (day) 7	Integrative analyses of human reprogramming reveal dynamic nature of induced pluripotency [SCRB-Seq]	SRA	SRP058840	12	reprogramming time point (day): 8:6	reprogramming time point (day): 7:6	Vagina	109	80	29		male 12	LUM;NXPE3;SPARC;CAVIN2;SUGCT;NUMA1;CHRNA1;CLN5;TDP2;IL18BP;RPLP2;CALU;MED23;UBE2Z;CYTOR	VPS26A;GEMIN2;RPS9;TPRKB;VRK1;URI1;RRAGD;PITPNB;BIRC6;TRMT10C;NARS2;C10orf88;AASS;H3C6;HNRNPA2B1	PID_INTEGRIN1_PATHWAY%MSIGDB_C2%PID_INTEGRIN1_PATHWAY;HALLMARK_INTERFERON_GAMMA_RESPONSE%MSIGDB_C2%HALLMARK_INTERFERON_GAMMA_RESPONSE;COLLAGEN CHAIN TRIMERIZATION%REACTOME DATABASE ID RELEASE 76%8948216;ASSEMBLY OF COLLAGEN FIBRILS AND OTHER MULTIMERIC STRUCTURES%REACTOME DATABASE ID RELEASE 76%2022090;KERATINIZATION%REACTOME DATABASE ID RELEASE 76%6805567		timepoint + differentiation	26186193	1
SRP058840_148	SRP058840_148	SRP058840: human inducable fibroblast cells. reprogramming time (day) 3 vsreprogramming time (day) 2	Integrative analyses of human reprogramming reveal dynamic nature of induced pluripotency [SCRB-Seq]	SRA	SRP058840	12	reprogramming time point (day): 3:6	reprogramming time point (day): 2:6	Vagina	1337	715	622		male 12	DNAJA1;HSPA8;MSMO1;PITPNB;NDUFAF4;GPATCH4;TMX2;GNPNAT1;MRPL50;LDLR;SQLE;SLTM;ZMPSTE24;CIAPIN1;HMGCR	RPL18AP15;RPS19P3;RPS19P1;RPL26P15;MTRNR2L6;RPL27P7;RPL32P11;RPL17P20;RPL32P12;ACTBP2;DSE;RPL23AP37;RPL37P11;WNK4;ELOBP2	SUPERPATHWAY OF CHOLESTEROL BIOSYNTHESIS%HUMANCYC%PWY66-5;HALLMARK_MYC_TARGETS_V1%MSIGDB_C2%HALLMARK_MYC_TARGETS_V1;HALLMARK_CHOLESTEROL_HOMEOSTASIS%MSIGDB_C2%HALLMARK_CHOLESTEROL_HOMEOSTASIS;HALLMARK_MYC_TARGETS_V2%MSIGDB_C2%HALLMARK_MYC_TARGETS_V2;HALLMARK_FATTY_ACID_METABOLISM%MSIGDB_C2%HALLMARK_FATTY_ACID_METABOLISM	PSMB5_TARGET_GENES%MSIGDB_C3%PSMB5_TARGET_GENES;LCORL_TARGET_GENES%MSIGDB_C3%LCORL_TARGET_GENES	timepoint + differentiation	26186193	6
SRP058840_155	SRP058840_155	SRP058840: human inducable fibroblast cells. reprogramming time (day) 2 vsreprogramming time (day) 1	Integrative analyses of human reprogramming reveal dynamic nature of induced pluripotency [SCRB-Seq]	SRA	SRP058840	12	reprogramming time point (day): 2:6	reprogramming time point (day): 1:6	Skin	1980	1151	829		male 12	BANCR;RPL18AP15;RPS19P3;DANCR;RPL32P11;STMN2;DSE;LINC00678;RPL32P32;SERGEF;POSTN;RPL17P20;RPS27AP3;IDH1;RPS19P1	MMP1;P4HA2;CD59;P4HA2-AS1;MT2A;FTL;COL6A3;MT1L;PCSK7;MT2P1;TAGLN;SRGN;S100A13;SPARC;FN1	GLUTATHIONE-MEDIATED DETOXIFICATION I%HUMANCYC%PWY-4061;PID_SYNDECAN_4_PATHWAY%MSIGDB_C2%PID_SYNDECAN_4_PATHWAY;BIOCARTA_MET_PATHWAY%MSIGDB_C2%BIOCARTA_MET_PATHWAY;PID_INTEGRIN2_PATHWAY%MSIGDB_C2%PID_INTEGRIN2_PATHWAY;BIOCARTA_NKCELLS_PATHWAY%MSIGDB_C2%BIOCARTA_NKCELLS_PATHWAY	TAF9B_TARGET_GENES%MSIGDB_C3%TAF9B_TARGET_GENES;TTGCWCAAY_CEBPB_02%MSIGDB_C3%TTGCWCAAY_CEBPB_02;PSMB5_TARGET_GENES%MSIGDB_C3%PSMB5_TARGET_GENES;PER1_TARGET_GENES%MSIGDB_C3%PER1_TARGET_GENES	timepoint + differentiation	26186193	6
SRP058840_3	SRP058840_3	SRP058840: human inducable fibroblast cells. reprogramming time (day) 5 vsreprogramming time (day) 6	Integrative analyses of human reprogramming reveal dynamic nature of induced pluripotency [SCRB-Seq]	SRA	SRP058840	12	reprogramming time point (day): 6:6	reprogramming time point (day): 5:6	Vagina	199	124	75		male 12	FAUP1;RPL28;FAU;MYO1B;NEFL;IFI27;SERPINB9;CPS1;MRAS;C6orf15;CALU;G3BP2;LINC01011;S100A4;CCND2	RPS27AP5;MED26;STAC;FANCB;GALNT2;CENPE;PIR;ERLIN2;ARPC5;FN1;PPP2R5C;SMC2;DHX32;SEPTIN7;UTP14A			timepoint + differentiation	26186193	1
SRP058840_6	SRP058840_6	SRP058840: human inducable fibroblast cells. reprogramming time (day) 5 vsreprogramming time (day) 4	Integrative analyses of human reprogramming reveal dynamic nature of induced pluripotency [SCRB-Seq]	SRA	SRP058840	12	reprogramming time point (day): 5:6	reprogramming time point (day): 4:6	Vagina	557	262	295		male 12	IFI27;DNAJC12;AGL;SCGB3A2;CD24;COMMD4;YLPM1;GDF3;EDF1;PPHLN1;TIMM8B;TMX2;NDC80;DHCR24;PLCH1	MTCO1P12;MMP1;MT-TS1;CEP112;NEAT1;ARHGAP18;MTCO1P40;H1-2;MT-CO1;MYL12B;DRAM2;SNHG3;S100A10;GAPDH;PTMA	PID_P53_DOWNSTREAM_PATHWAY%MSIGDB_C2%PID_P53_DOWNSTREAM_PATHWAY;PID_PRL_SIGNALING_EVENTS_PATHWAY%MSIGDB_C2%PID_PRL_SIGNALING_EVENTS_PATHWAY;PID_PDGFRB_PATHWAY%MSIGDB_C2%PID_PDGFRB_PATHWAY;HALLMARK_KRAS_SIGNALING_UP%MSIGDB_C2%HALLMARK_KRAS_SIGNALING_UP;HALLMARK_APOPTOSIS%MSIGDB_C2%HALLMARK_APOPTOSIS	PSMB5_TARGET_GENES%MSIGDB_C3%PSMB5_TARGET_GENES;NKX2_8_TARGET_GENES%MSIGDB_C3%NKX2_8_TARGET_GENES	timepoint + differentiation	26186193	1
SRP058856_1	SRP058856_1	SRP058856: Bromodomain and extraterminal inhibition tolerant cells. CPI203 vs DMSO	The apoptotic network and expression of BH3-containing proteins predict phenotypic response to BET bromodomain inhibitors	SRA	SRP058856	20	treatment: DMSO:10	treatment: CPI203:10	Skin	6393	3267	3126		female 20	MCPH1;SLC43A3;DHODH;L3MBTL2;TOMM40L;CEP41;TFAP4;ATF1;UBXN8;ZMYND8;NR1I3;MLKL;LTBR;PPIL1;DCTD	CHCHD7;H2AC6;SERPINI1;CNNM4;PAIP2B;NKX3-1;CCDC126;TENT5C;CRY2;PIAS3;PNPLA8;EPB41L5;H4C9;H2BC5;BRD2	SUPERPATHWAY OF INOSITOL PHOSPHATE COMPOUNDS%HUMANCYC%PWY-6371;D-<I>MYO< I>-INOSITOL-5-PHOSPHATE METABOLISM%HUMANCYC%PWY-6367;TRNA CHARGING%HUMANCYC%TRNA-CHARGING-PWY;SUPERPATHWAY OF D-<I>MYO< I>-INOSITOL (1,4,5)-TRISPHOSPHATE METABOLISM%HUMANCYC%PWY-6358;PHOSPHOLIPASES%HUMANCYC%LIPASYN-PWY	HIF1_Q3%MSIGDB_C3%HIF1_Q3;ZNF354B_TARGET_GENES%MSIGDB_C3%ZNF354B_TARGET_GENES;NEUROG3_TARGET_GENES%MSIGDB_C3%NEUROG3_TARGET_GENES;E12_Q6%MSIGDB_C3%E12_Q6;DIDO1_TARGET_GENES%MSIGDB_C3%DIDO1_TARGET_GENES	treatment	26759243	9
SRP058856_2	SRP058856_2	SRP058856: Bromodomain and extraterminal inhibition tolerant cells. CPI203 vs None	The apoptotic network and expression of BH3-containing proteins predict phenotypic response to BET bromodomain inhibitors	SRA	SRP058856	16	treatment: None:6	treatment: CPI203:10	Skin	2363	1261	1102		female 16	HIBADH;CD302;RABL3;TRIM16;BCL2L13;OLMALINC;TCEAL8;TCTN1;PYGL;PHACTR1;RRAGD;TRIM16L;NBAS;CUL4B;MT-CO2	RSRP1;RBM14;RNASEH1;TRA2B;LUC7L;FUS;OXNAD1;UTP3;RBM14-RBM4;NXF1;FASTKD5;TRA2A;MAX;LYZ;RASL11A	PHOSPHATIDYLGLYCEROL BIOSYNTHESIS II (NON-PLASTIDIC)%HUMANCYC%PWY4FS-8;CDP-DIACYLGLYCEROL BIOSYNTHESIS I%HUMANCYC%PWY-5667;GLYCOLYSIS I%HUMANCYC%GLYCOLYSIS;TRIACYLGLYCEROL BIOSYNTHESIS%HUMANCYC%TRIGLSYN-PWY;TNFALPHA%IOB%TNFALPHA	HIF1_Q3%MSIGDB_C3%HIF1_Q3;DIDO1_TARGET_GENES%MSIGDB_C3%DIDO1_TARGET_GENES;COMP1_01%MSIGDB_C3%COMP1_01;FOXO1_01%MSIGDB_C3%FOXO1_01;SETD7_TARGET_GENES%MSIGDB_C3%SETD7_TARGET_GENES	treatment	26759243	7
SRP058856_3	SRP058856_3	SRP058856: Bromodomain and extraterminal inhibition tolerant cells. DMSO vs None	The apoptotic network and expression of BH3-containing proteins predict phenotypic response to BET bromodomain inhibitors	SRA	SRP058856	16	treatment: None:6	treatment: DMSO:10	Skin	3844	2066	1778		female 16	AASDH;PGM1;ZC3H6;HADHB;SAT1;SLC13A3;ACSF2;PYGB;KCNC3;SLC27A1;EEF2;BMF;BHLHE40;SMIM14;PINK1	ROBO4;SGO1;EZH2;LYZ;MCM2;CCDC9B;MCM6;ZWINT;ZNF271P;KAT2A;EXOSC9;WDR76;OCIAD2;DSCC1;CDC25A	PHOSPHOLIPASES%HUMANCYC%LIPASYN-PWY;FATTY ACID &BETA;-OXIDATION I%HUMANCYC%FAO-PWY;GLYCOLYSIS I%HUMANCYC%GLYCOLYSIS;SUPERPATHWAY OF CHOLESTEROL BIOSYNTHESIS%HUMANCYC%PWY66-5;CD40%IOB%CD40	HIF1_Q3%MSIGDB_C3%HIF1_Q3;ZNF354B_TARGET_GENES%MSIGDB_C3%ZNF354B_TARGET_GENES;DIDO1_TARGET_GENES%MSIGDB_C3%DIDO1_TARGET_GENES;FOXO1_01%MSIGDB_C3%FOXO1_01;SETD7_TARGET_GENES%MSIGDB_C3%SETD7_TARGET_GENES	treatment	26759243	7
SRP059039_13	SRP059039_13	SRP059039: blood (children). infection - Shigella vs Negative	Elucidating the etiology and molecular pathogenicity of infectious diarrhea by high throughput RNA sequencing	SRA	SRP059039	50	organisms: Negative:12	organisms: Shigella:38	Blood	7019	3872	3147		female 21 ; male 29	S100A9;CLEC4D;GYG1;CST7;UPP1;BMX;LILRA5;SMPD5;BST1;FCER1G;NLRC4;SLC2A3;PLBD1;NKIRAS2;IFI30	BUB3;ACSL6;LIX1L;SESN3;RGCC;FOXO1;ZNF507;RPS6P25;RPS7P1;TC2N;PCMTD2;DYRK2;EPB41;PHF10;MSI2	PHOSPHATIDYLGLYCEROL BIOSYNTHESIS II (NON-PLASTIDIC)%HUMANCYC%PWY4FS-8;FATTY ACID &BETA;-OXIDATION I%HUMANCYC%FAO-PWY;CDP-DIACYLGLYCEROL BIOSYNTHESIS I%HUMANCYC%PWY-5667;GLUCONEOGENESIS I%HUMANCYC%GLUCONEO-PWY;GLYCOLYSIS I%HUMANCYC%GLYCOLYSIS	HIF1_Q3%MSIGDB_C3%HIF1_Q3;ZNF354B_TARGET_GENES%MSIGDB_C3%ZNF354B_TARGET_GENES;E12_Q6%MSIGDB_C3%E12_Q6;TAL1BETAITF2_01%MSIGDB_C3%TAL1BETAITF2_01;SETD7_TARGET_GENES%MSIGDB_C3%SETD7_TARGET_GENES	disease	29377961	7
SRP059039_16	SRP059039_16	SRP059039: blood (children). infection - Salmonella vs Negative	Elucidating the etiology and molecular pathogenicity of infectious diarrhea by high throughput RNA sequencing	SRA	SRP059039	53	organisms: Negative:12	organisms: Salmonella:41	Blood	975	794	181		female 27 ; male 26	APOBR;SLC4A5;MALSU1;C2;NECTIN2;H2AC18;H2AC19;IGF2BP3;PSMA6;MUC1;TCN2;VAMP5;SNRNP35;EFCAB2;CARD16	EIF4BP6;EIF4B;KIAA1328;PHF10;EIF4BP7;TAF4;MAPK8;EIF4BP3;LRIG1;TGM3;SESN3;FOXO1;ISCA1;AGAP7P;SGK1	CCR7%IOB%CCR7;CCR9%IOB%CCR9;EGFR1%IOB%EGFR1;FAS%IOB%FAS;ID%IOB%ID	TGANTCA_AP1_C%MSIGDB_C3%TGANTCA_AP1_C;STTTCRNTTT_IRF_Q6%MSIGDB_C3%STTTCRNTTT_IRF_Q6;IRF7_01%MSIGDB_C3%IRF7_01;ISRE_01%MSIGDB_C3%ISRE_01;HES2_TARGET_GENES%MSIGDB_C3%HES2_TARGET_GENES	disease	29377961	6
SRP059039_19	SRP059039_19	SRP059039: blood (children). infection - Negative vs Enteroaggregative E.coli	Elucidating the etiology and molecular pathogenicity of infectious diarrhea by high throughput RNA sequencing	SRA	SRP059039	31	organisms: Negative:12	organisms: EAEC:19	Blood	863	273	590		female 12 ; male 19	CNNM3;CPSF6;ALOX15;TAF4;GPR174;KLHDC2;ABCD2;EIF4B;ZBTB40;ADAMTS7P1;FAM168B;DOCK9;ATP8B2;EIF4BP7;NR3C2	H2AC19;H2AC18;H2AC20;KPTN;HPR;C1orf162;STYXL1;CRB2;PIK3CD-AS1;STAC3;GPR84;IFITM1;MCEMP1;CAPG;IFI30	FAS%IOB%FAS;IFN-ALPHA%IOB%IFN-ALPHA;TIE1 TEK%IOB%TIE1 TEK;PID_IL4_2PATHWAY%MSIGDB_C2%PID_IL4_2PATHWAY;BIOCARTA_IL12_PATHWAY%MSIGDB_C2%BIOCARTA_IL12_PATHWAY	WTTGKCTG_UNKNOWN%MSIGDB_C3%WTTGKCTG_UNKNOWN;SMTTTTGT_UNKNOWN%MSIGDB_C3%SMTTTTGT_UNKNOWN;TGGAAA_NFAT_Q4_01%MSIGDB_C3%TGGAAA_NFAT_Q4_01;AP1_Q2_01%MSIGDB_C3%AP1_Q2_01;TGANTCA_AP1_C%MSIGDB_C3%TGANTCA_AP1_C	disease	29377961	6
SRP059039_20	SRP059039_20	SRP059039: blood (children). infection - Negative vs Rotavirus	Elucidating the etiology and molecular pathogenicity of infectious diarrhea by high throughput RNA sequencing	SRA	SRP059039	67	organisms: Negative:12	organisms: Rotavirus:55	Blood	5604	3527	2077		female 26 ; male 41	APOBR;CPT1A;SLC25A20;PRAL;CCDC200;SIGLEC1;NRIR;EPHB2;XAF1;TCN2;IFI27;SLC38A10;C1QC;CARD17;C2	EEF1A1P38;EEF1A1P4;EIF3L;EEF1A1P7;EEF1A1P19;EEF1A1P11;EEF1A1P5;EEF1A1P12;EEF1A1P22;EEF1A1P10;EEF1A1;EEF1A1P6;EIF4BP6;EIF4B;EEF1A1P13	ALPHA6BETA4INTEGRIN%IOB%ALPHA6BETA4INTEGRIN;CCR1%IOB%CCR1;CD40%IOB%CD40;CXCR4%IOB%CXCR4;EGFR1%IOB%EGFR1	SETD7_TARGET_GENES%MSIGDB_C3%SETD7_TARGET_GENES;TTCYNRGAA_STAT5B_01%MSIGDB_C3%TTCYNRGAA_STAT5B_01;SMTTTTGT_UNKNOWN%MSIGDB_C3%SMTTTTGT_UNKNOWN;GLI1_TARGET_GENES%MSIGDB_C3%GLI1_TARGET_GENES;TAAYNRNNTCC_UNKNOWN%MSIGDB_C3%TAAYNRNNTCC_UNKNOWN	disease	29377961	7
SRP059039_22	SRP059039_22	SRP059039: blood (children). diahhrea severity - Control vs mild	Elucidating the etiology and molecular pathogenicity of infectious diarrhea by high throughput RNA sequencing	SRA	SRP059039	134	severity: Control:24	severity: mild:110	Blood	4553	2877	1676		female 58 ; male 76	ST14;APOBR;GBAP1;C1orf162;TCN2;CPT1A;LTB4R;DDAH2;CINP;OSCAR;GBA;H2AC19;MAP2K6;H2AC18;C19orf38	EIF4B;SESN3;ACSM3;PTGER4;MAPK8;EIF4BP6;CREBL2;NT5E;EEF1A1P38;TAF4;SRSF8;CCSER2;LRIG1;PPHLN1;EIF4BP3	SUPERPATHWAY OF INOSITOL PHOSPHATE COMPOUNDS%HUMANCYC%PWY-6371;PHOSPHATIDYLGLYCEROL BIOSYNTHESIS II (NON-PLASTIDIC)%HUMANCYC%PWY4FS-8;TRNA CHARGING%HUMANCYC%TRNA-CHARGING-PWY;SUPERPATHWAY OF D-<I>MYO< I>-INOSITOL (1,4,5)-TRISPHOSPHATE METABOLISM%HUMANCYC%PWY-6358;3-PHOSPHOINOSITIDE DEGRADATION%HUMANCYC%PWY-6368	HIF1_Q3%MSIGDB_C3%HIF1_Q3;ZNF354B_TARGET_GENES%MSIGDB_C3%ZNF354B_TARGET_GENES;NEUROG3_TARGET_GENES%MSIGDB_C3%NEUROG3_TARGET_GENES;E12_Q6%MSIGDB_C3%E12_Q6;DIDO1_TARGET_GENES%MSIGDB_C3%DIDO1_TARGET_GENES	disease	29377961	13
SRP059039_23	SRP059039_23	SRP059039: blood (children). diahhrea severity - Control vs moderate	Elucidating the etiology and molecular pathogenicity of infectious diarrhea by high throughput RNA sequencing	SRA	SRP059039	72	severity: Control:24	severity: moderate:48	Blood	5404	3516	1888		female 33 ; male 39	ST14;SMPD5;MAP2K6;TCN2;GBAP1;GBA;UNC5A;APOBR;LILRA5;SPATC1;UPP1;CLEC4D;GPR84;FAM20A;HK3	PTGDR2;EEF1A1P10;EIF4B;EEF1A1P12;EEF1A1P13;ISCA1;EEF1A1P38;SIGLEC8;EEF1A1P11;EEF1A1P7;IL5RA;EEF1A1P6;EEF1A1P5;EEF1A1P19;EEF1A1P16	PHOSPHATIDYLGLYCEROL BIOSYNTHESIS II (NON-PLASTIDIC)%HUMANCYC%PWY4FS-8;FATTY ACID &BETA;-OXIDATION I%HUMANCYC%FAO-PWY;CDP-DIACYLGLYCEROL BIOSYNTHESIS I%HUMANCYC%PWY-5667;TRIACYLGLYCEROL BIOSYNTHESIS%HUMANCYC%TRIGLSYN-PWY;SALVAGE PATHWAYS OF PYRIMIDINE RIBONUCLEOTIDES%HUMANCYC%PWY0-163	HIF1_Q3%MSIGDB_C3%HIF1_Q3;ZNF354B_TARGET_GENES%MSIGDB_C3%ZNF354B_TARGET_GENES;COMP1_01%MSIGDB_C3%COMP1_01;FOXO1_01%MSIGDB_C3%FOXO1_01;SETD7_TARGET_GENES%MSIGDB_C3%SETD7_TARGET_GENES	disease	29377961	7
SRP059039_24	SRP059039_24	SRP059039: blood (children). diahhrea severity - Control vs severe	Elucidating the etiology and molecular pathogenicity of infectious diarrhea by high throughput RNA sequencing	SRA	SRP059039	45	severity: severe:21	severity: Control:24	Blood	7054	4363	2691		female 20 ; male 25	SLC3A2;ST14;CTSD;TCN2;H2AC19;GBAP1;H2AC20;H2AC18;GBA;CABP7;AGTRAP;TOM1;RENBP;NOP10;CINP	MAPK8;SERINC5;RBL2;ZMAT3;PDE3B;PTPN4;PRMT9;SATB1;CASD1;PABIR2;DYRK2;ZBTB14;SRSF11;THUMPD1;STK26	PHOSPHATIDYLGLYCEROL BIOSYNTHESIS II (NON-PLASTIDIC)%HUMANCYC%PWY4FS-8;3-PHOSPHOINOSITIDE DEGRADATION%HUMANCYC%PWY-6368;CDP-DIACYLGLYCEROL BIOSYNTHESIS I%HUMANCYC%PWY-5667;GLYCOLYSIS I%HUMANCYC%GLYCOLYSIS;TRIACYLGLYCEROL BIOSYNTHESIS%HUMANCYC%TRIGLSYN-PWY	HIF1_Q3%MSIGDB_C3%HIF1_Q3;ZNF354B_TARGET_GENES%MSIGDB_C3%ZNF354B_TARGET_GENES;NEUROG3_TARGET_GENES%MSIGDB_C3%NEUROG3_TARGET_GENES;E12_Q6%MSIGDB_C3%E12_Q6;DIDO1_TARGET_GENES%MSIGDB_C3%DIDO1_TARGET_GENES	disease	29377961	7
SRP059039_25	SRP059039_25	SRP059039: blood (children). diahhrea severity - mild vs moderate	Elucidating the etiology and molecular pathogenicity of infectious diarrhea by high throughput RNA sequencing	SRA	SRP059039	158	severity: moderate:48	severity: mild:110	Blood	251	241	10		female 63 ; male 95	HSPH1;DNAJA4;HSPA1B;FKBP4;PNLDC1;HSPA1A;DNAJB1;HSPB1;DNAJB1P1;SERPINH1;BAG3;HSPB1P1;HSP90AA2P;CHIT1;HSPA1L	CCR3;MLH3;PDCD4-AS1;TSC22D1;LINC01765;ENKUR;BTG2;TMEM40;ISCA1;PTP4A2P2	GLUCONEOGENESIS I%HUMANCYC%GLUCONEO-PWY;GLYCOLYSIS I%HUMANCYC%GLYCOLYSIS;PID_HNF3B_PATHWAY%MSIGDB_C2%PID_HNF3B_PATHWAY;HALLMARK_UV_RESPONSE_UP%MSIGDB_C2%HALLMARK_UV_RESPONSE_UP;HALLMARK_GLYCOLYSIS%MSIGDB_C2%HALLMARK_GLYCOLYSIS	TTCNRGNNNNTTC_HSF_Q6%MSIGDB_C3%TTCNRGNNNNTTC_HSF_Q6;HSF2_TARGET_GENES%MSIGDB_C3%HSF2_TARGET_GENES;HSF2_01%MSIGDB_C3%HSF2_01;PAX7_TARGET_GENES%MSIGDB_C3%PAX7_TARGET_GENES;PPARGC1A_TARGET_GENES%MSIGDB_C3%PPARGC1A_TARGET_GENES	disease	29377961	1
SRP059039_26	SRP059039_26	SRP059039: blood (children). diahhrea severity - mild vs severe	Elucidating the etiology and molecular pathogenicity of infectious diarrhea by high throughput RNA sequencing	SRA	SRP059039	131	severity: severe:21	severity: mild:110	Blood	594	347	247		female 50 ; male 81	SERPINH1;HSPH1;FKBP4;DNAJA4;DNAJB1;BAG3;DNAJB1P1;HSPB1;HSPA1B;HSPB1P1;HSPA1A;HSPB1P2;HSP90AA3P;FKBP4P6;HSPD1P1	PDE3B;ARID2;LCLAT1;TMEM168;RBAK;ZMAT3;RBL2;BTAF1;MAPK8;TMEM161B;TDG;ANGEL2;ZBTB44;TMTC4;ALG13	CCR9%IOB%CCR9;TNFALPHA%IOB%TNFALPHA;BIOCARTA_ARENRF2_PATHWAY%MSIGDB_C2%BIOCARTA_ARENRF2_PATHWAY;BIOCARTA_P53HYPOXIA_PATHWAY%MSIGDB_C2%BIOCARTA_P53HYPOXIA_PATHWAY;HALLMARK_PI3K_AKT_MTOR_SIGNALING%MSIGDB_C2%HALLMARK_PI3K_AKT_MTOR_SIGNALING	ZNF354B_TARGET_GENES%MSIGDB_C3%ZNF354B_TARGET_GENES;DIDO1_TARGET_GENES%MSIGDB_C3%DIDO1_TARGET_GENES;SETD7_TARGET_GENES%MSIGDB_C3%SETD7_TARGET_GENES;ZNF766_TARGET_GENES%MSIGDB_C3%ZNF766_TARGET_GENES;PAX3_TARGET_GENES%MSIGDB_C3%PAX3_TARGET_GENES	disease	29377961	6
SRP059039_9	SRP059039_9	SRP059039: blood (children). infection - diffusely-adherent E. coli vs Negative	Elucidating the etiology and molecular pathogenicity of infectious diarrhea by high throughput RNA sequencing	SRA	SRP059039	35	organisms: Negative:12	organisms: DAEC:23	Blood	1807	545	1262		female 15 ; male 20	SESN3;LINS1;EEF1A1P38;TBC1D4;RPL4P3;EEF1A1P11;ARL2BP;EEF1A1P12;SLC25A26;CD200R1;EEF1A1;EEF1A1P6;MAPK8;SOX8;PTK7	CPT1A;APOBR;SLC25A20;GBAP1;H2AC19;ST14;H2AC18;STYXL1;DDAH2;COPG1;SMPD5;H2BC5;KCND1;LINC02207;H2AC20	D-<I>MYO< I>-INOSITOL (1,3,4)-TRISPHOSPHATE BIOSYNTHESIS%HUMANCYC%PWY-6364;CCR1%IOB%CCR1;CD40%IOB%CD40;CXCR4%IOB%CXCR4;EGFR1%IOB%EGFR1	COMP1_01%MSIGDB_C3%COMP1_01;FOXO1_01%MSIGDB_C3%FOXO1_01;TTCYNRGAA_STAT5B_01%MSIGDB_C3%TTCYNRGAA_STAT5B_01;WTTGKCTG_UNKNOWN%MSIGDB_C3%WTTGKCTG_UNKNOWN;TATAAA_TATA_01%MSIGDB_C3%TATAAA_TATA_01	disease	29377961	6
SRP059057_1	SRP059057_1	SRP059057: CD4pos T. Unstimulated Phorbal myristate acetate (PMA) stimulation	Transcriptome analysis of CD4+ T cells reveals imprint of BACH2 and IFN? regulation	SRA	SRP059057	46	cell stimulation: Unstimulated:22	cell stimulation: Phorbal myristate acetate (PMA) stimulation:24	Blood	13649	6922	6727		female 34 ; male 12	EPB41;CAMK4;TSC22D1;MKRN1;XPC;SAP30L;RNF38;TTBK2;FOXO4;YPEL2;CBFA2T2;BICRAL;FOXJ2;SIN3A;ZNF185	SHF;SEMA7A;NDFIP2;SNX9;HIVEP3;GRAMD2B;DCAF13;PSMC4;BCL2A1;PFN1;TRAF4;CSTF2;TXNDC17;NAB2;LIMA1	SUPERPATHWAY OF INOSITOL PHOSPHATE COMPOUNDS%HUMANCYC%PWY-6371;D-<I>MYO< I>-INOSITOL-5-PHOSPHATE METABOLISM%HUMANCYC%PWY-6367;PHOSPHATIDYLGLYCEROL BIOSYNTHESIS II (NON-PLASTIDIC)%HUMANCYC%PWY4FS-8;TRNA CHARGING%HUMANCYC%TRNA-CHARGING-PWY;SUPERPATHWAY OF D-<I>MYO< I>-INOSITOL (1,4,5)-TRISPHOSPHATE METABOLISM%HUMANCYC%PWY-6358	HIF1_Q3%MSIGDB_C3%HIF1_Q3;ZNF354B_TARGET_GENES%MSIGDB_C3%ZNF354B_TARGET_GENES;NEUROG3_TARGET_GENES%MSIGDB_C3%NEUROG3_TARGET_GENES;E12_Q6%MSIGDB_C3%E12_Q6;DIDO1_TARGET_GENES%MSIGDB_C3%DIDO1_TARGET_GENES	treatment	26444573	4
SRP059057_2	SRP059057_2	SRP059057: CD4pos T. Unstimulated anti-CD3 and anti-CD28 stimulation	Transcriptome analysis of CD4+ T cells reveals imprint of BACH2 and IFN? regulation	SRA	SRP059057	47	cell stimulation: Unstimulated:22	cell stimulation: anti-CD3/anti-CD28 stimulation:25	Blood	10870	5595	5275		female 34 ; male 13	KIZ;FAM8A1;TMEM45B;CATSPERB;TMEM107;STK38;PDE3B;PAIP2B;BBS2;THEM4;SMIM14;NMT2;PIPOX;OSER1-DT;HEBP2	EGR3;TNF;SLC1A5;NDFIP2;TOMM34;SEMA7A;METTL1;BEND3;SLC7A5;KCNK5;STAT1;FOSL1;PKM;MRTO4;SHF	PHOSPHATIDYLGLYCEROL BIOSYNTHESIS II (NON-PLASTIDIC)%HUMANCYC%PWY4FS-8;TRNA CHARGING%HUMANCYC%TRNA-CHARGING-PWY;SUPERPATHWAY OF D-<I>MYO< I>-INOSITOL (1,4,5)-TRISPHOSPHATE METABOLISM%HUMANCYC%PWY-6358;PHOSPHOLIPASES%HUMANCYC%LIPASYN-PWY;3-PHOSPHOINOSITIDE DEGRADATION%HUMANCYC%PWY-6368	HIF1_Q3%MSIGDB_C3%HIF1_Q3;DIDO1_TARGET_GENES%MSIGDB_C3%DIDO1_TARGET_GENES;COMP1_01%MSIGDB_C3%COMP1_01;TAL1BETAITF2_01%MSIGDB_C3%TAL1BETAITF2_01;FOXO1_01%MSIGDB_C3%FOXO1_01	treatment	26444573	9
SRP059172_1	SRP059172_1	SRP059172: blood. Brucellosis vs Control_	Refining brucellosis diagnosis by blood transcriptional profiling.	SRA	SRP059172	152	group: Control:47	group: Brucellosis:105	Blood	2310	1014	1296		female 33 ; male 119	HBA2;HBA1;IGHV2-70D;MTRNR2L1;SCARB1;MGAT5;ZNF329;MTCO1P2;SLC48A1;HBD;LY86;KBTBD11;FHL3;SSBP2;IGLV7-46	MCOLN2;CDCA7;CYB561;KIF19;GLB1L3;LAG3;IL12RB2;NUGGC;SLAMF8;SNHG28;EZH2;RTP5;PIF1;CXCR3;HELLS	CCR1%IOB%CCR1;CXCR4%IOB%CXCR4;EGFR1%IOB%EGFR1;FAS%IOB%FAS;IFN-ALPHA%IOB%IFN-ALPHA	E2F1_Q3_01%MSIGDB_C3%E2F1_Q3_01;FOXJ2_01%MSIGDB_C3%FOXJ2_01;ALPHACP1_01%MSIGDB_C3%ALPHACP1_01;SKIL_TARGET_GENES%MSIGDB_C3%SKIL_TARGET_GENES;ZNF391_TARGET_GENES%MSIGDB_C3%ZNF391_TARGET_GENES	treatment	NA	7
SRP059172_22	SRP059172_22	SRP059172: blood. subgroup: Control vs Leishmaniasis_	Refining brucellosis diagnosis by blood transcriptional profiling.	SRA	SRP059172	64	subgroup: Leishmaniasis:17	subgroup: Control:47	Blood	7088	4163	2925		female 20 ; male 44	TK1;LAG3;TSPAN17;AIM2;H2BC12;ITGA7;CLEC5A;E2F2;GALM;ACOT7;CDCA5;GPR84;TYMS;TPX2;H2BC5	ZFP36L2;SSBP2;CASS4;ZNF398;PLD4;PLEKHG3;TIGD3;CYTH3;ZNF566;ZNF134;PBXIP1;GPR183;SIGLEC17P;CACNB4;GRAMD1C	SUPERPATHWAY OF INOSITOL PHOSPHATE COMPOUNDS%HUMANCYC%PWY-6371;PHOSPHATIDYLGLYCEROL BIOSYNTHESIS II (NON-PLASTIDIC)%HUMANCYC%PWY4FS-8;TRNA CHARGING%HUMANCYC%TRNA-CHARGING-PWY;SUPERPATHWAY OF D-<I>MYO< I>-INOSITOL (1,4,5)-TRISPHOSPHATE METABOLISM%HUMANCYC%PWY-6358;D-<I>MYO< I>-INOSITOL (1,4,5)-TRISPHOSPHATE BIOSYNTHESIS%HUMANCYC%PWY-6351	HIF1_Q3%MSIGDB_C3%HIF1_Q3;ZNF354B_TARGET_GENES%MSIGDB_C3%ZNF354B_TARGET_GENES;NEUROG3_TARGET_GENES%MSIGDB_C3%NEUROG3_TARGET_GENES;E12_Q6%MSIGDB_C3%E12_Q6;DIDO1_TARGET_GENES%MSIGDB_C3%DIDO1_TARGET_GENES	treatment	NA	3
SRP059172_32	SRP059172_32	SRP059172: blood. history of brucellosis. Chronic brucellosis (<10 years) vs Acute brucellosis	Refining brucellosis diagnosis by blood transcriptional profiling.	SRA	SRP059172	100	history of brucellosis: Chronic brucellosis (<10 years):24	history of brucellosis: Acute brucellosis:76	Blood	2957	1595	1362		female 15 ; male 85	IGLV5-45;CNTNAP3P2;PSEN1;RAB36;ERGIC1;TERT;TMEM43;CNTNAP3;TMX4;CNTNAP3B;KCNQ1OT1;RPGR;MAK;ATP2B1;GBE1	APOL3;SEPTIN4;NOD1;ATF3;RTP4;CXCL10;GBP4;MOV10;ADA;LINC01260;PSME2;SERPING1;ANXA2R;CD274;MT2A	SUPERPATHWAY OF INOSITOL PHOSPHATE COMPOUNDS%HUMANCYC%PWY-6371;D-<I>MYO< I>-INOSITOL-5-PHOSPHATE METABOLISM%HUMANCYC%PWY-6367;PHOSPHATIDYLGLYCEROL BIOSYNTHESIS II (NON-PLASTIDIC)%HUMANCYC%PWY4FS-8;PHOSPHOLIPASES%HUMANCYC%LIPASYN-PWY;CDP-DIACYLGLYCEROL BIOSYNTHESIS I%HUMANCYC%PWY-5667	HIF1_Q3%MSIGDB_C3%HIF1_Q3;E12_Q6%MSIGDB_C3%E12_Q6;COMP1_01%MSIGDB_C3%COMP1_01;FOXO1_01%MSIGDB_C3%FOXO1_01;SETD7_TARGET_GENES%MSIGDB_C3%SETD7_TARGET_GENES	treatment	NA	7
SRP059172_34	SRP059172_34	SRP059172: blood. history of brucellosis. Chronic brucellosis (<10 years) vs Leishmaniasis	Refining brucellosis diagnosis by blood transcriptional profiling.	SRA	SRP059172	41	history of brucellosis: Leishmaniasis:17	history of brucellosis: Chronic brucellosis (<10 years):24	Blood	6405	3828	2577		female 6 ; male 35	MT2A;AIM2;FBXO6;H2BC12;IFI35;ANKRD22;CD274;APOL1;GPR84;MAPK11;SEPTIN4;SOCS1;MAFG;PSTPIP2;PKMYT1	RELL1;ZNF398;ATP2B1;BRD1;SMURF2;CNNM3;ZFP36L2;CASS4;TIGD3;GRAMD1C;CACNB4;XYLT1;PBXIP1;PLEKHG3;BRD3	PHOSPHATIDYLGLYCEROL BIOSYNTHESIS II (NON-PLASTIDIC)%HUMANCYC%PWY4FS-8;CDP-DIACYLGLYCEROL BIOSYNTHESIS I%HUMANCYC%PWY-5667;GLUCONEOGENESIS I%HUMANCYC%GLUCONEO-PWY;GLYCOLYSIS I%HUMANCYC%GLYCOLYSIS;TRIACYLGLYCEROL BIOSYNTHESIS%HUMANCYC%TRIGLSYN-PWY	HIF1_Q3%MSIGDB_C3%HIF1_Q3;ZNF354B_TARGET_GENES%MSIGDB_C3%ZNF354B_TARGET_GENES;DIDO1_TARGET_GENES%MSIGDB_C3%DIDO1_TARGET_GENES;COMP1_01%MSIGDB_C3%COMP1_01;FOXO1_01%MSIGDB_C3%FOXO1_01	treatment	NA	7
[truncated: 2,736 more rows]
