# Supplementary material for: Differential Expression Enrichment Tool (DEET): an interactive atlas of human differential gene expression
Source: NAR Genom Bioinform. 2023 Jan 23;5(1):lqad003. doi: 10.1093/nargab/lqad003 (PMC9869326; doi:10.1093/nargab/lqad003)
Supplement: lqad003_Supplemental_Files [file lqad003_supplemental_files.zip › Sokolowski_Supplementary_File_S3.xlsx]

## Sheet: Sheet1
# Supplementary File S3. List of the top (up to 60) most enriched comparisons for each gene list used in the performance evaluation of the DEET database and tool. Each row contains the performance-evaluation gene list, enriched comparison, and summary statistics for the significance of enrichment and number of overlapping DEGs. Within each performance-evaluation gene list, enriched comparisons ar…
Input Study and Comparison	Enriched Comparison in DEET	FDR adjusted p-value	Overlapping DEGs	DEGs in enriched comparison
GTEx. Adipose Subcutaneous. Sex	GTEx: Adipose Subcutaneous. sex. female vs male	4.39781e-184	235	3201
GTEx. Adipose Subcutaneous. Sex	GTEx: Colon Sigmoid. race. black vs white	5.18166e-39	96	2932
GTEx. Adipose Subcutaneous. Sex	GTEx: Nerve Tibial. sex. female vs male	4.74335e-38	39	1454
GTEx. Adipose Subcutaneous. Sex	GTEx: Lung. sex. female vs male	9.10792e-38	25	875
GTEx. Adipose Subcutaneous. Sex	GTEx: Brain Hypothalamus. sex. female vs male	1.85099e-34	70	2144
GTEx. Adipose Subcutaneous. Sex	GTEx: Artery Aorta. race. asian vs black	4.3405e-34	55	1764
GTEx. Adipose Subcutaneous. Sex	GTEx: Heart Atrial Appendage. MHHRTDIS ischemic heart disease. no vs yes	1.41074e-33	52	906
GTEx. Adipose Subcutaneous. Sex	GTEx: Adipose Visceral. sex. female vs male	2.21544e-33	67	1583
GTEx. Adipose Subcutaneous. Sex	GTEx: Adipose Visceral. MHHTN hypertension repeatedly elevated blood of 140 over 90. no vs yes	1.39605e-32	50	924
GTEx. Adipose Subcutaneous. Sex	GTEx: Artery Tibial. sex. female vs male	1.39605e-32	74	1890
GTEx. Adipose Subcutaneous. Sex	GTEx: Stomach. MHHRTDISB idiopathic heart disease. no vs yes	1.47845e-32	42	602
GTEx. Adipose Subcutaneous. Sex	GTEx: Skin Sun Exposed. sex. female vs male	3.55739e-32	83	2280
GTEx. Adipose Subcutaneous. Sex	GTEx: Heart Atrial Appendage. sex. female vs male	5.77788e-31	23	1120
GTEx. Adipose Subcutaneous. Sex	GTEx: Cells EBV-transformed lymphocytes. MHCANCERNM cancer non metastatic. no vs yes	6.97163e-31	71	1570
GTEx. Adipose Subcutaneous. Sex	GTEx: Colon Sigmoid. binned age (years). 40-59 vs 60-79	7.46376e-31	50	1146
GTEx. Adipose Subcutaneous. Sex	GTEx: Esophagus Mucosa. sex. female vs male	8.61718e-31	63	1361
GTEx. Adipose Subcutaneous. Sex	TCGA: KICH. cgc case gender. FEMALE vs MALE	1.1905e-30	14	112
GTEx. Adipose Subcutaneous. Sex	TCGA: GBM. cgc case gender. FEMALE vs MALE	2.34499e-30	15	327
GTEx. Adipose Subcutaneous. Sex	TCGA: CHOL. cgc case gender. FEMALE vs MALE	3.41903e-30	13	124
GTEx. Adipose Subcutaneous. Sex	GTEx: Esophagus Mucosa. race. black vs white	3.799e-30	69	1924
GTEx. Adipose Subcutaneous. Sex	GTEx: Artery Tibial. race. asian vs black	1.08853e-29	53	1524
GTEx. Adipose Subcutaneous. Sex	TCGA: PAAD. cgc case gender. FEMALE vs MALE	1.89469e-29	14	284
GTEx. Adipose Subcutaneous. Sex	GTEx: Adipose Visceral. MHPNMIAB History of pneumonia at time of death. no vs yes	2.20376e-29	78	2085
GTEx. Adipose Subcutaneous. Sex	GTEx: Colon Transverse. sex. female vs male	2.33585e-29	21	986
GTEx. Adipose Subcutaneous. Sex	GTEx: Skin Sun Exposed. DTHMNNR type of death. Accident vs Natural	2.38631e-29	90	2876
GTEx. Adipose Subcutaneous. Sex	GTEx: Stomach. sex. female vs male	4.40463e-29	19	892
GTEx. Adipose Subcutaneous. Sex	TCGA: KIRC. xml neoplasm histologic grade. G3 vs G4	6.3922e-29	42	552
GTEx. Adipose Subcutaneous. Sex	TCGA: THYM. cgc case gender. FEMALE vs MALE	1.16024e-28	41	444
GTEx. Adipose Subcutaneous. Sex	GTEx: Brain Nucleus accumbens. sex. female vs male	1.39602e-28	15	1211
GTEx. Adipose Subcutaneous. Sex	GTEx: Esophagus Gastroesophageal Junction. DTHMNNR type of death. Accident vs Suicide	1.42546e-28	58	1877
GTEx. Adipose Subcutaneous. Sex	TCGA: UVM. cgc case gender. FEMALE vs MALE	2.79735e-28	11	54
GTEx. Adipose Subcutaneous. Sex	GTEx: Brain Putamen. sex. female vs male	3.1611e-28	15	1180
GTEx. Adipose Subcutaneous. Sex	GTEx: Artery Tibial. BMI class weight class identified by BMI. healthy weight vs overweight	4.73505e-28	45	879
GTEx. Adipose Subcutaneous. Sex	GTEx: Brain Substantia nigra. sex. female vs male	6.73052e-28	15	1389
GTEx. Adipose Subcutaneous. Sex	GTEx: Colon Sigmoid. MHHTN hypertension repeatedly elevated blood of 140 over 90. no vs yes	1.36146e-27	48	1137
GTEx. Adipose Subcutaneous. Sex	GTEx: Artery Coronary. MHHTN hypertension repeatedly elevated blood of 140 over 90. no vs yes	1.51488e-27	51	1304
GTEx. Adipose Subcutaneous. Sex	GTEx: Esophagus Gastroesophageal Junction. MHHEROIN ever did heroine. no vs yes	1.79149e-27	39	462
GTEx. Adipose Subcutaneous. Sex	GTEx: Adipose Visceral. MHPNMNIA Pneumonia at time of death. no vs yes	2.16079e-27	50	954
GTEx. Adipose Subcutaneous. Sex	GTEx: Thyroid. sex. female vs male	2.30006e-27	106	3686
GTEx. Adipose Subcutaneous. Sex	TCGA: HNSC. xml anatomic neoplasm subdivision. Larynx vs Oral Cavity	3.20068e-27	148	7052
GTEx. Adipose Subcutaneous. Sex	GTEx: Brain Frontal Cortex. sex. female vs male	3.25012e-27	15	1307
GTEx. Adipose Subcutaneous. Sex	GTEx: Artery Coronary. MHABNWBC Abnormal WBC at time of death. no vs yes	4.47525e-27	101	4303
GTEx. Adipose Subcutaneous. Sex	TCGA: DLBC. cgc case gender. FEMALE vs MALE	4.47525e-27	10	67
GTEx. Adipose Subcutaneous. Sex	SRP033117: Ataka cells. Uninduced vs induced reactivation for 24 hours	4.95492e-27	89	2817
GTEx. Adipose Subcutaneous. Sex	GTEx: Brain Caudate. sex. female vs male	5.45403e-27	15	1361
GTEx. Adipose Subcutaneous. Sex	GTEx: Esophagus Gastroesophageal Junction. MHPSBLDCLT positive blood cultures. no vs yes	6.50166e-27	38	429
GTEx. Adipose Subcutaneous. Sex	GTEx: Muscle Skeletal. sex. female vs male	9.30627e-27	28	2833
GTEx. Adipose Subcutaneous. Sex	SRP063838: lung. normal lung tissue adjacent to benign pulmonary tumors vs idiopathic pulmonary fibrosis	9.71223e-27	48	590
GTEx. Adipose Subcutaneous. Sex	GTEx: Artery Aorta. sex. female vs male	1.06522e-26	23	1534
GTEx. Adipose Subcutaneous. Sex	GTEx: Skin Not Sun Exposed. sex. female vs male	1.47005e-26	64	1775
GTEx. Adipose Subcutaneous. Sex	GTEx: Brain Spinal cord. sex. female vs male	1.60175e-26	40	1088
GTEx. Adipose Subcutaneous. Sex	GTEx: Artery Coronary. sex. female vs male	2.57235e-26	21	1439
GTEx. Adipose Subcutaneous. Sex	GTEx: Adipose Visceral. MHHRTDIS ischemic heart disease. no vs yes	2.73387e-26	78	2357
GTEx. Adipose Subcutaneous. Sex	TCGA: READ. cgc case gender. FEMALE vs MALE	2.86857e-26	17	282
GTEx. Adipose Subcutaneous. Sex	GTEx: Esophagus Gastroesophageal Junction. sex. female vs male	3.18827e-26	91	3390
GTEx. Adipose Subcutaneous. Sex	GTEx: Skin Sun Exposed. MHABNWBC Abnormal WBC at time of death. no vs yes	3.20698e-26	109	4207
GTEx. Adipose Subcutaneous. Sex	GTEx: Skin Sun Exposed. MHALZDMT potential history of dementia. no vs yes	3.20698e-26	109	4207
GTEx. Adipose Subcutaneous. Sex	GTEx: Muscle Skeletal. race. asian vs black	5.0154e-26	50	1492
GTEx. Adipose Subcutaneous. Sex	GTEx: Colon Sigmoid. MHOPNWND open wound at time of death. no vs yes	5.29282e-26	46	871
GTEx. Adipose Subcutaneous. Sex	GTEx: Colon Sigmoid. sex. female vs male	5.29895e-26	24	886
GTEx. Adipose Visceral. Sex	GTEx: Adipose Visceral. sex. female vs male	1.69172e-55	45	1583
GTEx. Adipose Visceral. Sex	TCGA: CHOL. cgc case gender. FEMALE vs MALE	2.32599e-30	13	124
GTEx. Adipose Visceral. Sex	TCGA: KICH. cgc case gender. FEMALE vs MALE	3.47887e-30	13	112
GTEx. Adipose Visceral. Sex	GTEx: Lung. sex. female vs male	6.9056e-29	23	875
GTEx. Adipose Visceral. Sex	GTEx: Nerve Tibial. sex. female vs male	3.5379e-28	25	1454
GTEx. Adipose Visceral. Sex	TCGA: UVM. cgc case gender. FEMALE vs MALE	3.5379e-28	11	54
GTEx. Adipose Visceral. Sex	TCGA: GBM. cgc case gender. FEMALE vs MALE	8.28352e-28	14	327
GTEx. Adipose Visceral. Sex	GTEx: Stomach. sex. female vs male	1.69198e-27	20	892
GTEx. Adipose Visceral. Sex	TCGA: PAAD. cgc case gender. FEMALE vs MALE	2.50481e-27	15	284
GTEx. Adipose Visceral. Sex	TCGA: DLBC. cgc case gender. FEMALE vs MALE	1.88052e-26	10	67
GTEx. Adipose Visceral. Sex	GTEx: Brain Nucleus accumbens. sex. female vs male	3.69677e-26	14	1211
GTEx. Adipose Visceral. Sex	GTEx: Brain Putamen. sex. female vs male	7.95391e-26	14	1180
GTEx. Adipose Visceral. Sex	GTEx: Heart Atrial Appendage. sex. female vs male	1.3321e-25	23	1120
GTEx. Adipose Visceral. Sex	GTEx: Brain Substantia nigra. sex. female vs male	1.45882e-25	14	1389
GTEx. Adipose Visceral. Sex	GTEx: Colon Transverse. sex. female vs male	1.55066e-25	14	986
GTEx. Adipose Visceral. Sex	GTEx: Colon Sigmoid. sex. female vs male	3.49793e-25	14	886
GTEx. Adipose Visceral. Sex	GTEx: Brain Frontal Cortex. sex. female vs male	6.20529e-25	14	1307
GTEx. Adipose Visceral. Sex	GTEx: Brain Caudate. sex. female vs male	1.03553e-24	14	1361
GTEx. Adipose Visceral. Sex	GTEx: Brain Spinal cord. sex. female vs male	3.11872e-24	16	1088
GTEx. Adipose Visceral. Sex	TCGA: THYM. cgc case gender. FEMALE vs MALE	5.54471e-24	13	444
GTEx. Adipose Visceral. Sex	GTEx: Artery Coronary. sex. female vs male	5.7638e-24	21	1439
GTEx. Adipose Visceral. Sex	GTEx: Adipose Subcutaneous. sex. female vs male	7.19182e-24	34	3201
GTEx. Adipose Visceral. Sex	GTEx: Brain Amygdala. sex. female vs male	1.27897e-23	14	1703
GTEx. Adipose Visceral. Sex	GTEx: Cells EBV-transformed lymphocytes. sex. female vs male	4.00282e-23	13	1067
GTEx. Adipose Visceral. Sex	GTEx: Brain Cerebellum. sex. female vs male	9.68711e-23	14	1368
GTEx. Adipose Visceral. Sex	GTEx: Pituitary. sex. female vs male	9.68711e-23	14	1344
GTEx. Adipose Visceral. Sex	GTEx: Minor Salivary Gland. sex. female vs male	3.71655e-22	14	1720
GTEx. Adipose Visceral. Sex	GTEx: Skin Not Sun Exposed. sex. female vs male	3.71655e-22	22	1775
GTEx. Adipose Visceral. Sex	GTEx: Adrenal Gland. sex. female vs male	5.90617e-22	18	1113
GTEx. Adipose Visceral. Sex	TCGA: PCPG. cgc case gender. FEMALE vs MALE	9.45491e-22	13	517
GTEx. Adipose Visceral. Sex	GTEx: Brain Cortex. sex. female vs male	1.04555e-21	14	2251
GTEx. Adipose Visceral. Sex	GTEx: Pancreas race. asian vs black	1.30702e-21	13	1631
GTEx. Adipose Visceral. Sex	GTEx: Skin Sun Exposed. sex. female vs male	1.30702e-21	26	2280
GTEx. Adipose Visceral. Sex	GTEx: Esophagus Mucosa. sex. female vs male	1.41413e-21	24	1361
GTEx. Adipose Visceral. Sex	TCGA: BLCA. cgc case gender. FEMALE vs MALE	1.5217e-21	20	1365
GTEx. Adipose Visceral. Sex	GTEx: Artery Tibial. sex. female vs male	3.96592e-21	22	1890
GTEx. Adipose Visceral. Sex	GTEx: Adipose Subcutaneous. DTHMNNR type of death. Homicide vs Undetermined	5.19244e-21	12	521
GTEx. Adipose Visceral. Sex	TCGA: THCA. cgc case gender. FEMALE vs MALE	5.42148e-21	13	615
GTEx. Adipose Visceral. Sex	TCGA: READ. cgc case gender. FEMALE vs MALE	5.47539e-21	11	282
GTEx. Adipose Visceral. Sex	GTEx: Artery Aorta. sex. female vs male	2.08678e-20	17	1534
GTEx. Adipose Visceral. Sex	GTEx: Cells Transformed fibroblasts. sex. female vs male	2.13507e-20	20	1109
GTEx. Adipose Visceral. Sex	TCGA: SKCM. cgc case gender. FEMALE vs MALE	2.54707e-20	14	1093
GTEx. Adipose Visceral. Sex	GTEx: Brain Hypothalamus. sex. female vs male	4.24245e-20	14	2144
GTEx. Adipose Visceral. Sex	TCGA: LUSC. cgc case gender. FEMALE vs MALE	1.07286e-19	25	1637
GTEx. Adipose Visceral. Sex	TCGA: LGG. cgc case gender. FEMALE vs MALE	1.54985e-19	14	1249
GTEx. Adipose Visceral. Sex	GTEx: Esophagus Muscularis. sex. female vs male	9.6035e-19	25	2341
GTEx. Adipose Visceral. Sex	TCGA: THCA. drugFinal. none vs SYNTHROID	1.14404e-18	9	226
GTEx. Adipose Visceral. Sex	GTEx: Muscle Skeletal. sex. female vs male	1.52647e-18	26	2833
GTEx. Adipose Visceral. Sex	TCGA: STAD. cgc case gender. FEMALE vs MALE	1.77179e-18	13	1051
GTEx. Adipose Visceral. Sex	GTEx: Adipose Subcutaneous. DTHMNNR type of death. Homicide vs Natural	4.34966e-18	10	888
GTEx. Adipose Visceral. Sex	GTEx: Spleen. sex. female vs male	7.79761e-18	15	1496
GTEx. Adipose Visceral. Sex	TCGA: COAD. cgc case gender. FEMALE vs MALE	1.88746e-17	13	1309
GTEx. Adipose Visceral. Sex	TCGA: ACC. cgc case gender. FEMALE vs MALE	2.11024e-17	12	1034
GTEx. Adipose Visceral. Sex	TCGA: LUAD. cgc case histological diagnosis. LUNG ADENOCARCINOMA MIXED SUBTYPE vs LUNG PAPILLARY ADENOCARCINOMA	2.33766e-17	8	197
GTEx. Adipose Visceral. Sex	GTEx: Cells Transformed fibroblasts. DTHMNNR type of death. Homicide vs Natural	5.86575e-17	9	960
GTEx. Adipose Visceral. Sex	TCGA: MESO. cgc case gender. FEMALE vs MALE	3.27989e-16	13	1641
GTEx. Adipose Visceral. Sex	GTEx: Brain Cerebellar Hemisphere. sex. female vs male	5.19172e-16	16	2020
GTEx. Adipose Visceral. Sex	GTEx: Esophagus Gastroesophageal Junction. MHPNMNIA Pneumonia at time of death. no vs yes	5.63404e-16	8	368
GTEx. Adipose Visceral. Sex	GTEx: Cells Transformed fibroblasts. DTHMNNR type of death. Accident vs Undetermined	5.84285e-16	9	909
GTEx. Adipose Visceral. Sex	GTEx: Brain Anterior cingulate cortex. sex. female vs male	8.10367e-16	14	3597
GTEx. Adrenal Gland. Sex	GTEx: Adrenal Gland. sex. female vs male	7.97224e-35	22	1113
GTEx. Adrenal Gland. Sex	GTEx: Lung. sex. female vs male	8.69123e-34	20	875
GTEx. Adrenal Gland. Sex	GTEx: Stomach. sex. female vs male	1.04767e-32	19	892
GTEx. Adrenal Gland. Sex	GTEx: Brain Nucleus accumbens. sex. female vs male	1.71655e-32	18	1211
GTEx. Adrenal Gland. Sex	GTEx: Colon Transverse. sex. female vs male	1.71655e-32	19	986
GTEx. Adrenal Gland. Sex	GTEx: Brain Putamen. sex. female vs male	1.87472e-31	17	1180
GTEx. Adrenal Gland. Sex	TCGA: PAAD. cgc case gender. FEMALE vs MALE	4.50164e-31	16	284
GTEx. Adrenal Gland. Sex	TCGA: UVM. cgc case gender. FEMALE vs MALE	1.35377e-30	12	54
GTEx. Adrenal Gland. Sex	GTEx: Brain Caudate. sex. female vs male	4.69016e-30	17	1361
GTEx. Adrenal Gland. Sex	GTEx: Heart Atrial Appendage. sex. female vs male	9.14398e-30	20	1120
GTEx. Adrenal Gland. Sex	GTEx: Pituitary. sex. female vs male	2.83162e-29	18	1344
GTEx. Adrenal Gland. Sex	TCGA: KICH. cgc case gender. FEMALE vs MALE	1.46884e-28	13	112
GTEx. Adrenal Gland. Sex	GTEx: Nerve Tibial. sex. female vs male	1.84659e-28	20	1454
GTEx. Adrenal Gland. Sex	TCGA: CHOL. cgc case gender. FEMALE vs MALE	1.84659e-28	13	124
GTEx. Adrenal Gland. Sex	GTEx: Brain Substantia nigra. sex. female vs male	2.86642e-28	16	1389
GTEx. Adrenal Gland. Sex	TCGA: GBM. cgc case gender. FEMALE vs MALE	3.53926e-28	15	327
GTEx. Adrenal Gland. Sex	GTEx: Artery Coronary. sex. female vs male	3.68423e-28	19	1439
GTEx. Adrenal Gland. Sex	GTEx: Brain Frontal Cortex. sex. female vs male	1.56659e-27	16	1307
GTEx. Adrenal Gland. Sex	GTEx: Adipose Visceral. sex. female vs male	2.80127e-27	20	1583
GTEx. Adrenal Gland. Sex	GTEx: Colon Sigmoid. sex. female vs male	2.80127e-27	17	886
GTEx. Adrenal Gland. Sex	TCGA: PCPG. cgc case gender. FEMALE vs MALE	3.60531e-27	17	517
GTEx. Adrenal Gland. Sex	TCGA: DLBC. cgc case gender. FEMALE vs MALE	8.54783e-27	10	67
GTEx. Adrenal Gland. Sex	TCGA: THYM. cgc case gender. FEMALE vs MALE	8.89773e-27	15	444
GTEx. Adrenal Gland. Sex	GTEx: Brain Amygdala. sex. female vs male	5.3036e-26	16	1703
GTEx. Adrenal Gland. Sex	GTEx: Artery Aorta. sex. female vs male	6.12931e-26	20	1534
GTEx. Adrenal Gland. Sex	GTEx: Esophagus Mucosa. sex. female vs male	6.56118e-26	19	1361
GTEx. Adrenal Gland. Sex	GTEx: Cells EBV-transformed lymphocytes. sex. female vs male	9.20486e-26	15	1067
GTEx. Adrenal Gland. Sex	TCGA: THCA. cgc case gender. FEMALE vs MALE	1.88623e-25	17	615
GTEx. Adrenal Gland. Sex	GTEx: Skin Not Sun Exposed. sex. female vs male	4.43246e-25	19	1775
GTEx. Adrenal Gland. Sex	GTEx: Brain Hypothalamus. sex. female vs male	9.34594e-25	18	2144
GTEx. Adrenal Gland. Sex	TCGA: LGG. cgc case gender. FEMALE vs MALE	8.3031e-24	17	1249
GTEx. Adrenal Gland. Sex	GTEx: Brain Cortex. sex. female vs male	8.61261e-24	16	2251
GTEx. Adrenal Gland. Sex	GTEx: Minor Salivary Gland. sex. female vs male	1.5702e-23	17	1720
GTEx. Adrenal Gland. Sex	GTEx: Artery Tibial. sex. female vs male	1.69055e-23	19	1890
GTEx. Adrenal Gland. Sex	TCGA: READ. cgc case gender. FEMALE vs MALE	2.38547e-23	14	282
GTEx. Adrenal Gland. Sex	TCGA: SKCM. cgc case gender. FEMALE vs MALE	2.59482e-23	18	1093
GTEx. Adrenal Gland. Sex	GTEx: Esophagus Muscularis. sex. female vs male	2.82957e-23	20	2341
GTEx. Adrenal Gland. Sex	GTEx: Spleen. sex. female vs male	3.24215e-23	18	1496
GTEx. Adrenal Gland. Sex	GTEx: Brain Spinal cord. sex. female vs male	9.82104e-23	14	1088
GTEx. Adrenal Gland. Sex	GTEx: Brain Cerebellum. sex. female vs male	1.51121e-22	15	1368
GTEx. Adrenal Gland. Sex	GTEx: Cells Transformed fibroblasts. sex. female vs male	1.24006e-21	16	1109
GTEx. Adrenal Gland. Sex	GTEx: Skin Sun Exposed. sex. female vs male	3.24226e-21	19	2280
GTEx. Adrenal Gland. Sex	TCGA: BLCA. cgc case gender. FEMALE vs MALE	5.67601e-21	17	1365
GTEx. Adrenal Gland. Sex	GTEx: Adipose Subcutaneous. DTHMNNR type of death. Homicide vs Undetermined	6.74966e-21	11	521
GTEx. Adrenal Gland. Sex	TCGA: STAD. cgc case gender. FEMALE vs MALE	1.01829e-20	16	1051
GTEx. Adrenal Gland. Sex	GTEx: Adipose Subcutaneous. sex. female vs male	1.07476e-20	22	3201
GTEx. Adrenal Gland. Sex	TCGA: COAD. cgc case gender. FEMALE vs MALE	3.93874e-20	16	1309
GTEx. Adrenal Gland. Sex	TCGA: LUSC. cgc case gender. FEMALE vs MALE	3.37555e-19	17	1637
GTEx. Adrenal Gland. Sex	GTEx: Adipose Subcutaneous. DTHMNNR type of death. Homicide vs Natural	4.51475e-19	11	888
GTEx. Adrenal Gland. Sex	GTEx: Pancreas race. asian vs black	4.552e-19	13	1631
GTEx. Adrenal Gland. Sex	GTEx: Cells Transformed fibroblasts. DTHMNNR type of death. Homicide vs Natural	5.3125e-19	10	960
GTEx. Adrenal Gland. Sex	GTEx: Brain Cerebellar Hemisphere. sex. female vs male	7.28837e-19	14	2020
GTEx. Adrenal Gland. Sex	GTEx: Cells Transformed fibroblasts. DTHMNNR type of death. Accident vs Undetermined	7.14691e-18	10	909
GTEx. Adrenal Gland. Sex	GTEx: Esophagus Gastroesophageal Junction. sex. female vs male	7.38803e-18	17	3390
GTEx. Adrenal Gland. Sex	TCGA: LUAD. cgc case gender. FEMALE vs MALE	8.14272e-18	20	3285
GTEx. Adrenal Gland. Sex	GTEx: Adrenal Gland. MHDPRSSN major depression. no vs yes	9.37157e-18	10	544
GTEx. Adrenal Gland. Sex	TCGA: THCA. drugFinal. none vs SYNTHROID	3.91189e-17	8	226
GTEx. Adrenal Gland. Sex	GTEx: Muscle Skeletal. sex. female vs male	1.04916e-16	18	2833
GTEx. Adrenal Gland. Sex	TCGA: ACC. cgc case gender. FEMALE vs MALE	2.82794e-16	13	1034
GTEx. Adrenal Gland. Sex	GTEx: Thyroid. sex. female vs male	3.01953e-16	19	3686
GTEx. Artery Aorta. Sex	GTEx: Artery Aorta. sex. female vs male	2.81719e-79	63	1534
GTEx. Artery Aorta. Sex	TCGA: CHOL. cgc case gender. FEMALE vs MALE	2.76608e-34	15	124
GTEx. Artery Aorta. Sex	GTEx: Artery Tibial. sex. female vs male	2.58264e-33	37	1890
GTEx. Artery Aorta. Sex	GTEx: Brain Nucleus accumbens. sex. female vs male	1.84019e-32	18	1211
GTEx. Artery Aorta. Sex	TCGA: KICH. cgc case gender. FEMALE vs MALE	4.20445e-32	14	112
GTEx. Artery Aorta. Sex	TCGA: GBM. cgc case gender. FEMALE vs MALE	4.4782e-32	16	327
GTEx. Artery Aorta. Sex	TCGA: PAAD. cgc case gender. FEMALE vs MALE	4.4782e-32	17	284
GTEx. Artery Aorta. Sex	GTEx: Lung. sex. female vs male	8.04803e-32	24	875
GTEx. Artery Aorta. Sex	GTEx: Stomach. sex. female vs male	6.24898e-31	16	892
GTEx. Artery Aorta. Sex	GTEx: Artery Coronary. sex. female vs male	3.10139e-30	19	1439
GTEx. Artery Aorta. Sex	GTEx: Colon Transverse. sex. female vs male	2.69723e-29	16	986
GTEx. Artery Aorta. Sex	GTEx: Nerve Tibial. sex. female vs male	4.00561e-29	27	1454
GTEx. Artery Aorta. Sex	GTEx: Colon Sigmoid. sex. female vs male	6.24439e-29	16	886
GTEx. Artery Aorta. Sex	TCGA: UVM. cgc case gender. FEMALE vs MALE	1.32853e-28	11	54
GTEx. Artery Aorta. Sex	GTEx: Brain Caudate. sex. female vs male	2.14868e-28	16	1361
GTEx. Artery Aorta. Sex	GTEx: Heart Atrial Appendage. sex. female vs male	3.00012e-28	27	1120
GTEx. Artery Aorta. Sex	GTEx: Brain Putamen. sex. female vs male	5.95031e-28	15	1180
GTEx. Artery Aorta. Sex	GTEx: Brain Substantia nigra. sex. female vs male	1.27132e-27	15	1389
GTEx. Artery Aorta. Sex	GTEx: Brain Frontal Cortex. sex. female vs male	6.66276e-27	15	1307
GTEx. Artery Aorta. Sex	TCGA: THYM. cgc case gender. FEMALE vs MALE	6.66276e-27	16	444
GTEx. Artery Aorta. Sex	TCGA: DLBC. cgc case gender. FEMALE vs MALE	8.95487e-27	10	67
GTEx. Artery Aorta. Sex	GTEx: Adrenal Gland. sex. female vs male	2.03962e-26	17	1113
GTEx. Artery Aorta. Sex	GTEx: Brain Cerebellum. sex. female vs male	3.75105e-26	16	1368
GTEx. Artery Aorta. Sex	GTEx: Adipose Visceral. sex. female vs male	7.13578e-26	19	1583
GTEx. Artery Aorta. Sex	GTEx: Cells EBV-transformed lymphocytes. sex. female vs male	9.94125e-26	15	1067
GTEx. Artery Aorta. Sex	GTEx: Brain Amygdala. sex. female vs male	1.76701e-25	15	1703
GTEx. Artery Aorta. Sex	TCGA: PCPG. cgc case gender. FEMALE vs MALE	1.76701e-25	16	517
GTEx. Artery Aorta. Sex	GTEx: Skin Not Sun Exposed. sex. female vs male	4.59076e-25	19	1775
GTEx. Artery Aorta. Sex	TCGA: SKCM. cgc case gender. FEMALE vs MALE	4.86509e-25	18	1093
GTEx. Artery Aorta. Sex	GTEx: Pituitary. sex. female vs male	1.5788e-24	15	1344
GTEx. Artery Aorta. Sex	TCGA: THCA. cgc case gender. FEMALE vs MALE	1.91058e-24	15	615
GTEx. Artery Aorta. Sex	GTEx: Esophagus Mucosa. sex. female vs male	2.13191e-24	19	1361
GTEx. Artery Aorta. Sex	GTEx: Brain Spinal cord. sex. female vs male	2.6191e-24	14	1088
GTEx. Artery Aorta. Sex	GTEx: Minor Salivary Gland. sex. female vs male	6.37825e-24	15	1720
GTEx. Artery Aorta. Sex	TCGA: READ. cgc case gender. FEMALE vs MALE	1.58393e-23	13	282
GTEx. Artery Aorta. Sex	GTEx: Brain Cortex. sex. female vs male	2.03687e-23	15	2251
GTEx. Artery Aorta. Sex	TCGA: LGG. cgc case gender. FEMALE vs MALE	2.09162e-22	16	1249
GTEx. Artery Aorta. Sex	GTEx: Brain Hypothalamus. sex. female vs male	1.45267e-21	15	2144
GTEx. Artery Aorta. Sex	GTEx: Spleen. sex. female vs male	1.57089e-21	16	1496
GTEx. Artery Aorta. Sex	TCGA: STAD. cgc case gender. FEMALE vs MALE	1.60311e-21	15	1051
GTEx. Artery Aorta. Sex	GTEx: Adipose Subcutaneous. sex. female vs male	1.89348e-21	29	3201
GTEx. Artery Aorta. Sex	GTEx: Esophagus Muscularis. sex. female vs male	8.59429e-21	18	2341
GTEx. Artery Aorta. Sex	GTEx: Cells Transformed fibroblasts. sex. female vs male	8.96355e-21	17	1109
GTEx. Artery Aorta. Sex	TCGA: COAD. cgc case gender. FEMALE vs MALE	2.40299e-20	15	1309
GTEx. Artery Aorta. Sex	TCGA: BLCA. cgc case gender. FEMALE vs MALE	2.48896e-20	15	1365
GTEx. Artery Aorta. Sex	GTEx: Adipose Subcutaneous. DTHMNNR type of death. Homicide vs Undetermined	9.27901e-20	10	521
GTEx. Artery Aorta. Sex	GTEx: Pancreas race. asian vs black	9.27901e-20	13	1631
GTEx. Artery Aorta. Sex	GTEx: Skin Sun Exposed. sex. female vs male	1.16927e-19	16	2280
GTEx. Artery Aorta. Sex	TCGA: LUSC. cgc case gender. FEMALE vs MALE	6.63438e-19	15	1637
GTEx. Artery Aorta. Sex	TCGA: MESO. cgc case gender. FEMALE vs MALE	1.04971e-18	14	1641
GTEx. Artery Aorta. Sex	GTEx: Muscle Skeletal. sex. female vs male	1.95612e-18	18	2833
GTEx. Artery Aorta. Sex	GTEx: Brain Cerebellar Hemisphere. sex. female vs male	3.15246e-18	17	2020
GTEx. Artery Aorta. Sex	GTEx: Adipose Subcutaneous. DTHMNNR type of death. Homicide vs Natural	4.02746e-18	10	888
GTEx. Artery Aorta. Sex	TCGA: THCA. drugFinal. none vs SYNTHROID	4.02746e-18	9	226
GTEx. Artery Aorta. Sex	TCGA: LUAD. cgc case gender. FEMALE vs MALE	4.90629e-17	34	3285
GTEx. Artery Aorta. Sex	GTEx: Brain Anterior cingulate cortex. sex. female vs male	5.46529e-17	15	3597
GTEx. Artery Aorta. Sex	GTEx: Cells Transformed fibroblasts. DTHMNNR type of death. Homicide vs Natural	5.65994e-17	9	960
GTEx. Artery Aorta. Sex	GTEx: Esophagus Gastroesophageal Junction. sex. female vs male	8.89887e-17	16	3390
GTEx. Artery Aorta. Sex	TCGA: KIRC. cgc case gender. FEMALE vs MALE	9.29585e-17	35	6218
GTEx. Artery Aorta. Sex	GTEx: Cells Transformed fibroblasts. DTHMNNR type of death. Accident vs Undetermined	5.74547e-16	9	909
GTEx. Artery Coronary. Sex	GTEx: Artery Coronary. sex. female vs male	6.68764e-36	25	1439
GTEx. Artery Coronary. Sex	GTEx: Stomach. sex. female vs male	1.57151e-32	19	892
GTEx. Artery Coronary. Sex	GTEx: Lung. sex. female vs male	2.22586e-32	21	875
GTEx. Artery Coronary. Sex	TCGA: CHOL. cgc case gender. FEMALE vs MALE	4.78094e-32	14	124
GTEx. Artery Coronary. Sex	GTEx: Artery Aorta. sex. female vs male	8.78808e-32	25	1534
GTEx. Artery Coronary. Sex	GTEx: Colon Transverse. sex. female vs male	5.90482e-31	19	986
GTEx. Artery Coronary. Sex	GTEx: Nerve Tibial. sex. female vs male	7.67681e-31	23	1454
GTEx. Artery Coronary. Sex	GTEx: Colon Sigmoid. sex. female vs male	1.46719e-30	19	886
GTEx. Artery Coronary. Sex	TCGA: GBM. cgc case gender. FEMALE vs MALE	4.68998e-30	15	327
GTEx. Artery Coronary. Sex	GTEx: Brain Nucleus accumbens. sex. female vs male	6.66313e-30	17	1211
GTEx. Artery Coronary. Sex	TCGA: KICH. cgc case gender. FEMALE vs MALE	7.1003e-30	13	112
GTEx. Artery Coronary. Sex	TCGA: PAAD. cgc case gender. FEMALE vs MALE	3.47359e-29	14	284
GTEx. Artery Coronary. Sex	TCGA: UVM. cgc case gender. FEMALE vs MALE	6.67059e-28	11	54
GTEx. Artery Coronary. Sex	GTEx: Brain Putamen. sex. female vs male	7.22537e-28	15	1180
GTEx. Artery Coronary. Sex	GTEx: Brain Substantia nigra. sex. female vs male	1.52559e-27	15	1389
GTEx. Artery Coronary. Sex	GTEx: Heart Atrial Appendage. sex. female vs male	1.56147e-27	19	1120
GTEx. Artery Coronary. Sex	GTEx: Artery Tibial. sex. female vs male	5.1893e-27	23	1890
GTEx. Artery Coronary. Sex	GTEx: Brain Frontal Cortex. sex. female vs male	7.40306e-27	15	1307
GTEx. Artery Coronary. Sex	TCGA: DLBC. cgc case gender. FEMALE vs MALE	9.89749e-27	10	67
GTEx. Artery Coronary. Sex	GTEx: Brain Caudate. sex. female vs male	1.22716e-26	15	1361
GTEx. Artery Coronary. Sex	TCGA: READ. cgc case gender. FEMALE vs MALE	1.38672e-25	15	282
GTEx. Artery Coronary. Sex	GTEx: Brain Amygdala. sex. female vs male	2.15185e-25	15	1703
GTEx. Artery Coronary. Sex	TCGA: THCA. cgc case gender. FEMALE vs MALE	2.29628e-25	17	615
GTEx. Artery Coronary. Sex	GTEx: Brain Spinal cord. sex. female vs male	2.42826e-25	14	1088
GTEx. Artery Coronary. Sex	GTEx: Esophagus Mucosa. sex. female vs male	4.87319e-25	19	1361
GTEx. Artery Coronary. Sex	TCGA: THYM. cgc case gender. FEMALE vs MALE	6.84752e-25	14	444
GTEx. Artery Coronary. Sex	TCGA: PCPG. cgc case gender. FEMALE vs MALE	1.0332e-24	14	517
GTEx. Artery Coronary. Sex	GTEx: Brain Cerebellum. sex. female vs male	1.63324e-24	15	1368
GTEx. Artery Coronary. Sex	GTEx: Pituitary. sex. female vs male	1.63324e-24	15	1344
GTEx. Artery Coronary. Sex	GTEx: Minor Salivary Gland. sex. female vs male	2.50662e-24	16	1720
GTEx. Artery Coronary. Sex	GTEx: Cells EBV-transformed lymphocytes. sex. female vs male	5.88364e-24	14	1067
GTEx. Artery Coronary. Sex	GTEx: Cells Transformed fibroblasts. sex. female vs male	9.58572e-24	17	1109
GTEx. Artery Coronary. Sex	GTEx: Skin Not Sun Exposed. sex. female vs male	1.0657e-23	18	1775
GTEx. Artery Coronary. Sex	GTEx: Adrenal Gland. sex. female vs male	1.66758e-23	14	1113
GTEx. Artery Coronary. Sex	GTEx: Adipose Visceral. sex. female vs male	1.9797e-23	19	1583
GTEx. Artery Coronary. Sex	GTEx: Brain Cortex. sex. female vs male	2.03687e-23	15	2251
GTEx. Artery Coronary. Sex	TCGA: SKCM. cgc case gender. FEMALE vs MALE	2.52469e-23	18	1093
GTEx. Artery Coronary. Sex	GTEx: Brain Hypothalamus. sex. female vs male	2.13947e-22	17	2144
GTEx. Artery Coronary. Sex	GTEx: Spleen. sex. female vs male	2.3366e-22	17	1496
GTEx. Artery Coronary. Sex	GTEx: Esophagus Muscularis. sex. female vs male	1.99739e-21	20	2341
GTEx. Artery Coronary. Sex	TCGA: STAD. cgc case gender. FEMALE vs MALE	2.28986e-21	16	1051
GTEx. Artery Coronary. Sex	TCGA: LGG. cgc case gender. FEMALE vs MALE	5.53438e-21	15	1249
GTEx. Artery Coronary. Sex	TCGA: BLCA. cgc case gender. FEMALE vs MALE	5.67601e-21	17	1365
GTEx. Artery Coronary. Sex	GTEx: Muscle Skeletal. sex. female vs male	9.74211e-21	21	2833
GTEx. Artery Coronary. Sex	GTEx: Adipose Subcutaneous. sex. female vs male	1.56392e-20	19	3201
GTEx. Artery Coronary. Sex	TCGA: COAD. cgc case gender. FEMALE vs MALE	4.02437e-20	16	1309
GTEx. Artery Coronary. Sex	GTEx: Pancreas race. asian vs black	9.22745e-20	13	1631
GTEx. Artery Coronary. Sex	GTEx: Skin Sun Exposed. sex. female vs male	1.08479e-19	19	2280
GTEx. Artery Coronary. Sex	TCGA: LUSC. cgc case gender. FEMALE vs MALE	3.30666e-19	17	1637
GTEx. Artery Coronary. Sex	GTEx: Adipose Subcutaneous. DTHMNNR type of death. Homicide vs Undetermined	9.08368e-19	10	521
GTEx. Artery Coronary. Sex	GTEx: Thyroid. sex. female vs male	2.04068e-18	19	3686
GTEx. Artery Coronary. Sex	GTEx: Brain Anterior cingulate cortex. sex. female vs male	2.25292e-18	20	3597
GTEx. Artery Coronary. Sex	TCGA: KIRC. cgc case gender. FEMALE vs MALE	9.77317e-18	21	6218
GTEx. Artery Coronary. Sex	TCGA: MESO. cgc case gender. FEMALE vs MALE	1.40549e-17	14	1641
GTEx. Artery Coronary. Sex	GTEx: Adipose Subcutaneous. DTHMNNR type of death. Homicide vs Natural	4.1012e-17	10	888
GTEx. Artery Coronary. Sex	GTEx: Cells Transformed fibroblasts. DTHMNNR type of death. Homicide vs Natural	5.76101e-17	9	960
GTEx. Artery Coronary. Sex	TCGA: THCA. drugFinal. none vs SYNTHROID	8.46369e-17	9	226
GTEx. Artery Coronary. Sex	GTEx: Brain Cerebellar Hemisphere. sex. female vs male	1.76305e-16	16	2020
GTEx. Artery Coronary. Sex	TCGA: LUAD. cgc case histological diagnosis. LUNG ADENOCARCINOMA MIXED SUBTYPE vs LUNG PAPILLARY ADENOCARCINOMA	1.91723e-16	8	197
GTEx. Artery Coronary. Sex	GTEx: Cells Transformed fibroblasts. DTHMNNR type of death. Accident vs Undetermined	5.74547e-16	9	909
GTEx. Artery Tibial. Sex	GTEx: Artery Tibial. sex. female vs male	5.57639e-71	66	1890
GTEx. Artery Tibial. Sex	GTEx: Artery Aorta. sex. female vs male	1.02463e-33	34	1534
GTEx. Artery Tibial. Sex	GTEx: Nerve Tibial. sex. female vs male	2.69934e-32	27	1454
GTEx. Artery Tibial. Sex	TCGA: CHOL. cgc case gender. FEMALE vs MALE	4.78094e-32	14	124
GTEx. Artery Tibial. Sex	GTEx: Lung. sex. female vs male	5.00635e-32	22	875
GTEx. Artery Tibial. Sex	GTEx: Brain Nucleus accumbens. sex. female vs male	5.2038e-32	20	1211
GTEx. Artery Tibial. Sex	GTEx: Colon Transverse. sex. female vs male	5.47477e-31	20	986
GTEx. Artery Tibial. Sex	TCGA: GBM. cgc case gender. FEMALE vs MALE	6.45352e-31	16	327
GTEx. Artery Tibial. Sex	GTEx: Artery Coronary. sex. female vs male	1.46484e-30	26	1439
GTEx. Artery Tibial. Sex	TCGA: PAAD. cgc case gender. FEMALE vs MALE	1.83918e-30	15	284
GTEx. Artery Tibial. Sex	TCGA: KICH. cgc case gender. FEMALE vs MALE	7.1003e-30	13	112
GTEx. Artery Tibial. Sex	TCGA: UVM. cgc case gender. FEMALE vs MALE	2.38672e-29	11	54
GTEx. Artery Tibial. Sex	GTEx: Stomach. sex. female vs male	4.94831e-29	15	892
GTEx. Artery Tibial. Sex	GTEx: Brain Putamen. sex. female vs male	1.28458e-28	16	1180
GTEx. Artery Tibial. Sex	GTEx: Brain Substantia nigra. sex. female vs male	2.86642e-28	16	1389
GTEx. Artery Tibial. Sex	GTEx: Brain Caudate. sex. female vs male	9.02306e-28	19	1361
GTEx. Artery Tibial. Sex	GTEx: Brain Frontal Cortex. sex. female vs male	1.65874e-27	16	1307
GTEx. Artery Tibial. Sex	GTEx: Colon Sigmoid. sex. female vs male	3.75012e-27	15	886
GTEx. Artery Tibial. Sex	TCGA: DLBC. cgc case gender. FEMALE vs MALE	9.89749e-27	10	67
GTEx. Artery Tibial. Sex	GTEx: Skin Sun Exposed. sex. female vs male	1.97477e-26	37	2280
GTEx. Artery Tibial. Sex	GTEx: Adipose Visceral. sex. female vs male	2.5247e-26	32	1583
GTEx. Artery Tibial. Sex	GTEx: Adipose Subcutaneous. sex. female vs male	5.5321e-26	30	3201
GTEx. Artery Tibial. Sex	GTEx: Brain Amygdala. sex. female vs male	5.53419e-26	16	1703
GTEx. Artery Tibial. Sex	TCGA: THYM. cgc case gender. FEMALE vs MALE	7.17496e-26	15	444
GTEx. Artery Tibial. Sex	GTEx: Heart Atrial Appendage. sex. female vs male	1.67837e-25	21	1120
GTEx. Artery Tibial. Sex	GTEx: Adrenal Gland. sex. female vs male	2.13732e-25	18	1113
GTEx. Artery Tibial. Sex	GTEx: Brain Spinal cord. sex. female vs male	2.15845e-25	14	1088
GTEx. Artery Tibial. Sex	GTEx: Pituitary. sex. female vs male	3.99605e-25	19	1344
GTEx. Artery Tibial. Sex	GTEx: Skin Not Sun Exposed. sex. female vs male	9.29878e-25	24	1775
GTEx. Artery Tibial. Sex	TCGA: PCPG. cgc case gender. FEMALE vs MALE	9.29878e-25	14	517
GTEx. Artery Tibial. Sex	TCGA: SKCM. cgc case gender. FEMALE vs MALE	9.54634e-25	20	1093
GTEx. Artery Tibial. Sex	GTEx: Brain Cerebellum. sex. female vs male	1.43909e-24	15	1368
GTEx. Artery Tibial. Sex	GTEx: Muscle Skeletal. sex. female vs male	2.06523e-24	26	2833
GTEx. Artery Tibial. Sex	GTEx: Minor Salivary Gland. sex. female vs male	2.21172e-24	16	1720
GTEx. Artery Tibial. Sex	GTEx: Cells EBV-transformed lymphocytes. sex. female vs male	5.21123e-24	14	1067
GTEx. Artery Tibial. Sex	TCGA: LGG. cgc case gender. FEMALE vs MALE	7.14989e-24	17	1249
GTEx. Artery Tibial. Sex	GTEx: Brain Cortex. sex. female vs male	1.98182e-23	15	2251
GTEx. Artery Tibial. Sex	TCGA: THCA. cgc case gender. FEMALE vs MALE	9.22309e-23	14	615
GTEx. Artery Tibial. Sex	GTEx: Esophagus Mucosa. sex. female vs male	1.73221e-22	16	1361
GTEx. Artery Tibial. Sex	TCGA: READ. cgc case gender. FEMALE vs MALE	3.02666e-22	12	282
GTEx. Artery Tibial. Sex	GTEx: Brain Hypothalamus. sex. female vs male	6.41711e-22	21	2144
GTEx. Artery Tibial. Sex	GTEx: Esophagus Muscularis. sex. female vs male	9.1104e-22	22	2341
GTEx. Artery Tibial. Sex	GTEx: Adipose Subcutaneous. DTHMNNR type of death. Homicide vs Natural	4.88864e-21	12	888
GTEx. Artery Tibial. Sex	TCGA: BLCA. cgc case gender. FEMALE vs MALE	1.54565e-20	16	1365
GTEx. Artery Tibial. Sex	GTEx: Adipose Subcutaneous. DTHMNNR type of death. Homicide vs Undetermined	1.86226e-20	11	521
GTEx. Artery Tibial. Sex	TCGA: STAD. cgc case gender. FEMALE vs MALE	5.14422e-20	14	1051
GTEx. Artery Tibial. Sex	GTEx: Cells Transformed fibroblasts. sex. female vs male	9.03521e-20	14	1109
GTEx. Artery Tibial. Sex	GTEx: Pancreas race. asian vs black	9.03521e-20	13	1631
GTEx. Artery Tibial. Sex	GTEx: Spleen. sex. female vs male	1.97875e-19	15	1496
GTEx. Artery Tibial. Sex	GTEx: Brain Anterior cingulate cortex. sex. female vs male	2.42145e-19	17	3597
GTEx. Artery Tibial. Sex	TCGA: COAD. cgc case gender. FEMALE vs MALE	6.33403e-19	14	1309
GTEx. Artery Tibial. Sex	TCGA: LUSC. cgc case gender. FEMALE vs MALE	5.12156e-18	15	1637
GTEx. Artery Tibial. Sex	TCGA: MESO. cgc case gender. FEMALE vs MALE	1.43201e-17	14	1641
GTEx. Artery Tibial. Sex	GTEx: Cells Transformed fibroblasts. DTHMNNR type of death. Homicide vs Natural	5.97438e-17	9	960
GTEx. Artery Tibial. Sex	TCGA: THCA. drugFinal. none vs SYNTHROID	8.77146e-17	9	226
GTEx. Artery Tibial. Sex	TCGA: LUAD. cgc case gender. FEMALE vs MALE	1.0843e-16	23	3285
GTEx. Artery Tibial. Sex	GTEx: Adrenal Gland. MHDPRSSN major depression. no vs yes	1.75733e-16	10	544
GTEx. Artery Tibial. Sex	TCGA: LUAD. cgc case histological diagnosis. LUNG ADENOCARCINOMA MIXED SUBTYPE vs LUNG PAPILLARY ADENOCARCINOMA	1.95029e-16	8	197
GTEx. Artery Tibial. Sex	GTEx: Brain Cerebellar Hemisphere. sex. female vs male	2.00994e-16	17	2020
GTEx. Artery Tibial. Sex	GTEx: Thyroid. sex. female vs male	5.62887e-16	32	3686
GTEx. Brain Cerebellum. Sex	GTEx: Brain Nucleus accumbens. sex. female vs male	6.40671e-32	18	1211
GTEx. Brain Cerebellum. Sex	GTEx: Lung. sex. female vs male	6.40671e-32	19	875
GTEx. Brain Cerebellum. Sex	GTEx: Brain Caudate. sex. female vs male	1.83783e-31	18	1361
GTEx. Brain Cerebellum. Sex	GTEx: Colon Sigmoid. sex. female vs male	5.46507e-31	18	886
GTEx. Brain Cerebellum. Sex	GTEx: Stomach. sex. female vs male	1.6475e-30	17	892
GTEx. Brain Cerebellum. Sex	TCGA: UVM. cgc case gender. FEMALE vs MALE	3.98152e-30	11	54
GTEx. Brain Cerebellum. Sex	GTEx: Brain Cerebellum. sex. female vs male	1.49612e-29	19	1368
GTEx. Brain Cerebellum. Sex	GTEx: Nerve Tibial. sex. female vs male	1.49612e-29	20	1454
GTEx. Brain Cerebellum. Sex	GTEx: Brain Frontal Cortex. sex. female vs male	4.16724e-29	17	1307
GTEx. Brain Cerebellum. Sex	GTEx: Colon Transverse. sex. female vs male	5.58312e-29	17	986
GTEx. Brain Cerebellum. Sex	GTEx: Brain Putamen. sex. female vs male	1.63492e-28	16	1180
GTEx. Brain Cerebellum. Sex	TCGA: KICH. cgc case gender. FEMALE vs MALE	5.27626e-28	13	112
GTEx. Brain Cerebellum. Sex	TCGA: THCA. cgc case gender. FEMALE vs MALE	1.44225e-27	18	615
GTEx. Brain Cerebellum. Sex	GTEx: Brain Substantia nigra. sex. female vs male	2.73508e-27	16	1389
GTEx. Brain Cerebellum. Sex	GTEx: Brain Hypothalamus. sex. female vs male	3.05033e-27	19	2144
GTEx. Brain Cerebellum. Sex	TCGA: CHOL. cgc case gender. FEMALE vs MALE	3.09297e-26	14	124
GTEx. Brain Cerebellum. Sex	GTEx: Heart Atrial Appendage. sex. female vs male	9.02659e-26	17	1120
GTEx. Brain Cerebellum. Sex	TCGA: DLBC. cgc case gender. FEMALE vs MALE	1.14783e-25	10	67
GTEx. Brain Cerebellum. Sex	GTEx: Brain Cortex. sex. female vs male	3.46382e-25	17	2251
GTEx. Brain Cerebellum. Sex	GTEx: Artery Tibial. sex. female vs male	3.76081e-25	21	1890
GTEx. Brain Cerebellum. Sex	GTEx: Artery Coronary. sex. female vs male	5.8183e-25	17	1439
GTEx. Brain Cerebellum. Sex	TCGA: PAAD. cgc case gender. FEMALE vs MALE	6.02163e-25	13	284
GTEx. Brain Cerebellum. Sex	GTEx: Pituitary. sex. female vs male	6.45526e-25	16	1344
GTEx. Brain Cerebellum. Sex	TCGA: GBM. cgc case gender. FEMALE vs MALE	7.19416e-25	14	327
GTEx. Brain Cerebellum. Sex	GTEx: Brain Cerebellar Hemisphere. sex. female vs male	1.7432e-24	21	2020
GTEx. Brain Cerebellum. Sex	GTEx: Brain Amygdala. sex. female vs male	5.51451e-23	16	1703
GTEx. Brain Cerebellum. Sex	GTEx: Muscle Skeletal. sex. female vs male	7.20786e-23	21	2833
GTEx. Brain Cerebellum. Sex	GTEx: Artery Aorta. sex. female vs male	2.10753e-22	17	1534
GTEx. Brain Cerebellum. Sex	TCGA: LGG. cgc case gender. FEMALE vs MALE	2.66862e-22	16	1249
GTEx. Brain Cerebellum. Sex	TCGA: THYM. cgc case gender. FEMALE vs MALE	3.40781e-22	12	444
GTEx. Brain Cerebellum. Sex	TCGA: PCPG. cgc case gender. FEMALE vs MALE	9.14991e-22	13	517
GTEx. Brain Cerebellum. Sex	GTEx: Skin Not Sun Exposed. sex. female vs male	2.75233e-21	17	1775
GTEx. Brain Cerebellum. Sex	GTEx: Adipose Visceral. sex. female vs male	2.86085e-21	17	1583
GTEx. Brain Cerebellum. Sex	GTEx: Minor Salivary Gland. sex. female vs male	4.50174e-21	14	1720
GTEx. Brain Cerebellum. Sex	GTEx: Esophagus Mucosa. sex. female vs male	1.04375e-20	16	1361
GTEx. Brain Cerebellum. Sex	GTEx: Brain Spinal cord. sex. female vs male	1.40966e-20	12	1088
GTEx. Brain Cerebellum. Sex	GTEx: Brain Anterior cingulate cortex. sex. female vs male	2.05646e-20	18	3597
GTEx. Brain Cerebellum. Sex	TCGA: READ. cgc case gender. FEMALE vs MALE	2.83895e-20	13	282
GTEx. Brain Cerebellum. Sex	GTEx: Adrenal Gland. sex. female vs male	4.52166e-20	16	1113
GTEx. Brain Cerebellum. Sex	TCGA: COAD. cgc case gender. FEMALE vs MALE	4.62802e-20	16	1309
GTEx. Brain Cerebellum. Sex	GTEx: Skin Sun Exposed. sex. female vs male	5.97718e-20	18	2280
GTEx. Brain Cerebellum. Sex	GTEx: Cells EBV-transformed lymphocytes. sex. female vs male	1.38247e-19	11	1067
GTEx. Brain Cerebellum. Sex	GTEx: Adipose Subcutaneous. sex. female vs male	3.04824e-19	19	3201
GTEx. Brain Cerebellum. Sex	TCGA: SKCM. cgc case gender. FEMALE vs MALE	3.54783e-19	14	1093
GTEx. Brain Cerebellum. Sex	TCGA: BLCA. cgc case gender. FEMALE vs MALE	7.50877e-19	17	1365
GTEx. Brain Cerebellum. Sex	GTEx: Adipose Subcutaneous. DTHMNNR type of death. Homicide vs Undetermined	9.87357e-19	10	521
GTEx. Brain Cerebellum. Sex	GTEx: Esophagus Muscularis. sex. female vs male	1.2827e-18	17	2341
GTEx. Brain Cerebellum. Sex	GTEx: Pancreas race. asian vs black	2.9738e-18	11	1631
GTEx. Brain Cerebellum. Sex	TCGA: THCA. drugFinal. none vs SYNTHROID	5.07405e-18	8	226
GTEx. Brain Cerebellum. Sex	GTEx: Adrenal Gland. MHDPRSSN major depression. no vs yes	1.60279e-17	9	544
GTEx. Brain Cerebellum. Sex	GTEx: Cells Transformed fibroblasts. sex. female vs male	1.60279e-17	11	1109
GTEx. Brain Cerebellum. Sex	TCGA: STAD. cgc case gender. FEMALE vs MALE	3.20483e-17	14	1051
GTEx. Brain Cerebellum. Sex	GTEx: Thyroid. sex. female vs male	3.57567e-17	19	3686
GTEx. Brain Cerebellum. Sex	GTEx: Adipose Subcutaneous. DTHMNNR type of death. Homicide vs Natural	4.17715e-17	10	888
GTEx. Brain Cerebellum. Sex	GTEx: Spleen. sex. female vs male	1.3245e-16	11	1496
GTEx. Brain Cerebellum. Sex	GTEx: Esophagus Gastroesophageal Junction. MHPNMNIA Pneumonia at time of death. no vs yes	2.35002e-16	9	368
GTEx. Brain Cerebellum. Sex	GTEx: Cells Transformed fibroblasts. DTHMNNR type of death. Homicide vs Natural	3.09158e-16	9	960
GTEx. Brain Cerebellum. Sex	GTEx: Cells EBV-transformed lymphocytes. MHDPRSSN major depression. no vs yes	3.54909e-16	8	527
GTEx. Brain Cerebellum. Sex	TCGA: LUSC. cgc case gender. FEMALE vs MALE	4.60721e-16	15	1637
GTEx. Brain Cerebellum. Sex	GTEx: Esophagus Gastroesophageal Junction. sex. female vs male	9.77149e-16	17	3390
GTEx. Colon Sigmoid. Sex	GTEx: Lung. sex. female vs male	8.3802e-35	20	875
GTEx. Colon Sigmoid. Sex	GTEx: Colon Transverse. sex. female vs male	2.08744e-34	19	986
GTEx. Colon Sigmoid. Sex	GTEx: Stomach. sex. female vs male	2.66765e-33	18	892
GTEx. Colon Sigmoid. Sex	GTEx: Brain Nucleus accumbens. sex. female vs male	1.84019e-32	18	1211
GTEx. Colon Sigmoid. Sex	TCGA: PAAD. cgc case gender. FEMALE vs MALE	2.00837e-32	16	284
GTEx. Colon Sigmoid. Sex	TCGA: GBM. cgc case gender. FEMALE vs MALE	6.19708e-32	17	327
GTEx. Colon Sigmoid. Sex	GTEx: Colon Sigmoid. sex. female vs male	3.1229e-31	18	886
GTEx. Colon Sigmoid. Sex	GTEx: Heart Atrial Appendage. sex. female vs male	3.77848e-31	19	1120
GTEx. Colon Sigmoid. Sex	GTEx: Brain Putamen. sex. female vs male	2.02385e-30	17	1180
GTEx. Colon Sigmoid. Sex	TCGA: KICH. cgc case gender. FEMALE vs MALE	2.02385e-30	14	112
GTEx. Colon Sigmoid. Sex	TCGA: UVM. cgc case gender. FEMALE vs MALE	2.17174e-30	11	54
GTEx. Colon Sigmoid. Sex	GTEx: Artery Coronary. sex. female vs male	2.58449e-30	19	1439
GTEx. Colon Sigmoid. Sex	GTEx: Nerve Tibial. sex. female vs male	9.20687e-30	20	1454
GTEx. Colon Sigmoid. Sex	TCGA: CHOL. cgc case gender. FEMALE vs MALE	3.47121e-29	13	124
GTEx. Colon Sigmoid. Sex	GTEx: Brain Caudate. sex. female vs male	4.69411e-28	17	1361
GTEx. Colon Sigmoid. Sex	GTEx: Artery Aorta. sex. female vs male	1.99556e-27	19	1534
GTEx. Colon Sigmoid. Sex	GTEx: Brain Cerebellum. sex. female vs male	3.24765e-27	18	1368
GTEx. Colon Sigmoid. Sex	GTEx: Minor Salivary Gland. sex. female vs male	5.20578e-27	17	1720
GTEx. Colon Sigmoid. Sex	GTEx: Artery Tibial. sex. female vs male	5.81624e-27	20	1890
GTEx. Colon Sigmoid. Sex	GTEx: Brain Spinal cord. sex. female vs male	6.35846e-27	16	1088
GTEx. Colon Sigmoid. Sex	TCGA: DLBC. cgc case gender. FEMALE vs MALE	8.95487e-27	10	67
GTEx. Colon Sigmoid. Sex	GTEx: Brain Substantia nigra. sex. female vs male	1.09077e-26	16	1389
GTEx. Colon Sigmoid. Sex	GTEx: Pituitary. sex. female vs male	1.28052e-26	17	1344
GTEx. Colon Sigmoid. Sex	GTEx: Esophagus Mucosa. sex. female vs male	1.29534e-26	18	1361
GTEx. Colon Sigmoid. Sex	GTEx: Skin Not Sun Exposed. sex. female vs male	2.65844e-26	19	1775
GTEx. Colon Sigmoid. Sex	GTEx: Brain Frontal Cortex. sex. female vs male	6.03669e-26	16	1307
GTEx. Colon Sigmoid. Sex	GTEx: Adipose Visceral. sex. female vs male	6.14997e-26	19	1583
GTEx. Colon Sigmoid. Sex	TCGA: THYM. cgc case gender. FEMALE vs MALE	6.14997e-26	15	444
GTEx. Colon Sigmoid. Sex	GTEx: Adrenal Gland. sex. female vs male	9.2993e-26	16	1113
GTEx. Colon Sigmoid. Sex	TCGA: THCA. cgc case gender. FEMALE vs MALE	2.94008e-25	16	615
GTEx. Colon Sigmoid. Sex	TCGA: READ. cgc case gender. FEMALE vs MALE	7.23692e-25	14	282
GTEx. Colon Sigmoid. Sex	TCGA: SKCM. cgc case gender. FEMALE vs MALE	8.22372e-25	17	1093
GTEx. Colon Sigmoid. Sex	GTEx: Brain Hypothalamus. sex. female vs male	8.24642e-25	18	2144
GTEx. Colon Sigmoid. Sex	TCGA: PCPG. cgc case gender. FEMALE vs MALE	8.24642e-25	14	517
GTEx. Colon Sigmoid. Sex	GTEx: Skin Sun Exposed. sex. female vs male	1.02671e-24	20	2280
GTEx. Colon Sigmoid. Sex	TCGA: BLCA. cgc case gender. FEMALE vs MALE	1.57221e-24	18	1365
GTEx. Colon Sigmoid. Sex	GTEx: Brain Amygdala. sex. female vs male	1.9022e-24	16	1703
GTEx. Colon Sigmoid. Sex	GTEx: Cells EBV-transformed lymphocytes. sex. female vs male	4.79981e-24	14	1067
GTEx. Colon Sigmoid. Sex	GTEx: Cells Transformed fibroblasts. sex. female vs male	1.03807e-23	16	1109
GTEx. Colon Sigmoid. Sex	GTEx: Brain Cortex. sex. female vs male	1.83318e-23	15	2251
GTEx. Colon Sigmoid. Sex	GTEx: Esophagus Muscularis. sex. female vs male	2.49588e-23	19	2341
GTEx. Colon Sigmoid. Sex	GTEx: Spleen. sex. female vs male	2.35791e-22	16	1496
GTEx. Colon Sigmoid. Sex	TCGA: COAD. cgc case gender. FEMALE vs MALE	2.39488e-22	17	1309
GTEx. Colon Sigmoid. Sex	TCGA: STAD. cgc case gender. FEMALE vs MALE	3.45135e-22	16	1051
GTEx. Colon Sigmoid. Sex	TCGA: LUSC. cgc case gender. FEMALE vs MALE	4.74384e-22	18	1637
GTEx. Colon Sigmoid. Sex	GTEx: Muscle Skeletal. sex. female vs male	6.02929e-22	20	2833
GTEx. Colon Sigmoid. Sex	GTEx: Adipose Subcutaneous. sex. female vs male	1.08379e-21	20	3201
GTEx. Colon Sigmoid. Sex	GTEx: Adipose Subcutaneous. DTHMNNR type of death. Homicide vs Undetermined	1.74587e-20	11	521
GTEx. Colon Sigmoid. Sex	GTEx: Brain Cerebellar Hemisphere. sex. female vs male	4.21006e-20	17	2020
GTEx. Colon Sigmoid. Sex	GTEx: Esophagus Gastroesophageal Junction. sex. female vs male	4.76119e-20	19	3390
GTEx. Colon Sigmoid. Sex	GTEx: Pancreas race. asian vs black	4.84338e-20	12	1631
GTEx. Colon Sigmoid. Sex	GTEx: Brain Anterior cingulate cortex. sex. female vs male	2.61474e-19	18	3597
GTEx. Colon Sigmoid. Sex	TCGA: LGG. cgc case gender. FEMALE vs MALE	5.59808e-19	15	1249
GTEx. Colon Sigmoid. Sex	GTEx: Adipose Subcutaneous. DTHMNNR type of death. Homicide vs Natural	1.1536e-18	11	888
GTEx. Colon Sigmoid. Sex	TCGA: MESO. cgc case gender. FEMALE vs MALE	1.37994e-17	14	1641
GTEx. Colon Sigmoid. Sex	TCGA: LUAD. cgc case histological diagnosis. LUNG ADENOCARCINOMA MIXED SUBTYPE vs LUNG PAPILLARY ADENOCARCINOMA	2.25417e-17	8	197
GTEx. Colon Sigmoid. Sex	GTEx: Thyroid. sex. female vs male	3.32474e-17	19	3686
GTEx. Colon Sigmoid. Sex	GTEx: Cells Transformed fibroblasts. DTHMNNR type of death. Homicide vs Natural	5.56235e-17	9	960
GTEx. Colon Sigmoid. Sex	GTEx: Adrenal Gland. MHDPRSSN major depression. no vs yes	7.57529e-17	9	544
GTEx. Colon Sigmoid. Sex	TCGA: THCA. drugFinal. none vs SYNTHROID	8.04051e-17	9	226
GTEx. Colon Transverse. Sex	GTEx: Stomach. sex. female vs male	7.16925e-36	20	892
GTEx. Colon Transverse. Sex	GTEx: Lung. sex. female vs male	1.17316e-35	21	875
GTEx. Colon Transverse. Sex	GTEx: Colon Transverse. sex. female vs male	3.50434e-34	20	986
GTEx. Colon Transverse. Sex	TCGA: PAAD. cgc case gender. FEMALE vs MALE	8.97121e-34	17	284
GTEx. Colon Transverse. Sex	TCGA: UVM. cgc case gender. FEMALE vs MALE	3.5433e-31	13	54
GTEx. Colon Transverse. Sex	GTEx: Brain Nucleus accumbens. sex. female vs male	4.59263e-30	18	1211
GTEx. Colon Transverse. Sex	TCGA: GBM. cgc case gender. FEMALE vs MALE	6.02997e-30	15	327
GTEx. Colon Transverse. Sex	GTEx: Nerve Tibial. sex. female vs male	8.519e-30	21	1454
GTEx. Colon Transverse. Sex	TCGA: KICH. cgc case gender. FEMALE vs MALE	8.67815e-30	13	112
GTEx. Colon Transverse. Sex	GTEx: Brain Putamen. sex. female vs male	1.06848e-29	16	1180
GTEx. Colon Transverse. Sex	GTEx: Artery Coronary. sex. female vs male	1.27634e-29	20	1439
GTEx. Colon Transverse. Sex	TCGA: CHOL. cgc case gender. FEMALE vs MALE	4.04974e-29	13	124
GTEx. Colon Transverse. Sex	GTEx: Colon Sigmoid. sex. female vs male	6.25715e-29	18	886
GTEx. Colon Transverse. Sex	TCGA: READ. cgc case gender. FEMALE vs MALE	1.39112e-28	16	282
GTEx. Colon Transverse. Sex	TCGA: THCA. cgc case gender. FEMALE vs MALE	1.8126e-28	18	615
GTEx. Colon Transverse. Sex	GTEx: Artery Tibial. sex. female vs male	5.49596e-27	21	1890
GTEx. Colon Transverse. Sex	GTEx: Esophagus Mucosa. sex. female vs male	9.81343e-27	19	1361
GTEx. Colon Transverse. Sex	GTEx: Artery Aorta. sex. female vs male	1.08233e-26	20	1534
GTEx. Colon Transverse. Sex	TCGA: THYM. cgc case gender. FEMALE vs MALE	1.08233e-26	15	444
GTEx. Colon Transverse. Sex	GTEx: Adipose Visceral. sex. female vs male	2.99007e-26	20	1583
GTEx. Colon Transverse. Sex	GTEx: Pituitary. sex. female vs male	4.2335e-26	16	1344
GTEx. Colon Transverse. Sex	GTEx: Brain Caudate. sex. female vs male	4.74866e-26	17	1361
GTEx. Colon Transverse. Sex	GTEx: Heart Atrial Appendage. sex. female vs male	4.97914e-26	18	1120
GTEx. Colon Transverse. Sex	GTEx: Brain Cerebellum. sex. female vs male	8.26437e-26	18	1368
GTEx. Colon Transverse. Sex	TCGA: DLBC. cgc case gender. FEMALE vs MALE	8.26437e-26	10	67
GTEx. Colon Transverse. Sex	GTEx: Cells EBV-transformed lymphocytes. sex. female vs male	9.55889e-26	15	1067
GTEx. Colon Transverse. Sex	TCGA: PCPG. cgc case gender. FEMALE vs MALE	2.21317e-25	15	517
GTEx. Colon Transverse. Sex	TCGA: STAD. cgc case gender. FEMALE vs MALE	4.31704e-25	18	1051
GTEx. Colon Transverse. Sex	GTEx: Brain Cortex. sex. female vs male	5.52119e-25	16	2251
GTEx. Colon Transverse. Sex	GTEx: Brain Spinal cord. sex. female vs male	5.52119e-25	16	1088
GTEx. Colon Transverse. Sex	GTEx: Adrenal Gland. sex. female vs male	7.70555e-25	16	1113
GTEx. Colon Transverse. Sex	GTEx: Brain Substantia nigra. sex. female vs male	9.47336e-25	14	1389
GTEx. Colon Transverse. Sex	GTEx: Skin Sun Exposed. sex. female vs male	1.08893e-24	20	2280
GTEx. Colon Transverse. Sex	GTEx: Brain Hypothalamus. sex. female vs male	1.89976e-24	19	2144
GTEx. Colon Transverse. Sex	GTEx: Brain Amygdala. sex. female vs male	2.13157e-24	15	1703
GTEx. Colon Transverse. Sex	TCGA: COAD. cgc case gender. FEMALE vs MALE	2.33674e-24	19	1309
GTEx. Colon Transverse. Sex	TCGA: LUSC. cgc case gender. FEMALE vs MALE	2.42705e-24	19	1637
GTEx. Colon Transverse. Sex	TCGA: SKCM. cgc case gender. FEMALE vs MALE	3.61091e-24	18	1093
GTEx. Colon Transverse. Sex	GTEx: Brain Frontal Cortex. sex. female vs male	4.00947e-24	14	1307
GTEx. Colon Transverse. Sex	GTEx: Minor Salivary Gland. sex. female vs male	5.42151e-24	15	1720
GTEx. Colon Transverse. Sex	GTEx: Skin Not Sun Exposed. sex. female vs male	8.57757e-24	18	1775
GTEx. Colon Transverse. Sex	TCGA: BLCA. cgc case gender. FEMALE vs MALE	2.47094e-23	18	1365
GTEx. Colon Transverse. Sex	GTEx: Spleen. sex. female vs male	4.13275e-23	17	1496
GTEx. Colon Transverse. Sex	GTEx: Esophagus Muscularis. sex. female vs male	2.48978e-22	20	2341
GTEx. Colon Transverse. Sex	GTEx: Cells Transformed fibroblasts. sex. female vs male	2.74202e-22	16	1109
GTEx. Colon Transverse. Sex	GTEx: Adipose Subcutaneous. sex. female vs male	1.10735e-21	20	3201
GTEx. Colon Transverse. Sex	GTEx: Esophagus Gastroesophageal Junction. sex. female vs male	6.14921e-21	21	3390
GTEx. Colon Transverse. Sex	TCGA: LUAD. cgc case gender. FEMALE vs MALE	4.80794e-20	20	3285
GTEx. Colon Transverse. Sex	TCGA: LGG. cgc case gender. FEMALE vs MALE	7.3531e-20	15	1249
GTEx. Colon Transverse. Sex	GTEx: Pancreas race. asian vs black	8.6738e-20	13	1631
GTEx. Colon Transverse. Sex	GTEx: Thyroid. sex. female vs male	1.92349e-19	20	3686
GTEx. Colon Transverse. Sex	TCGA: MESO. cgc case gender. FEMALE vs MALE	5.99907e-19	15	1641
GTEx. Colon Transverse. Sex	GTEx: Brain Cerebellar Hemisphere. sex. female vs male	8.36512e-19	17	2020
GTEx. Colon Transverse. Sex	GTEx: Adipose Subcutaneous. DTHMNNR type of death. Homicide vs Undetermined	8.41082e-19	10	521
GTEx. Colon Transverse. Sex	GTEx: Muscle Skeletal. sex. female vs male	1.81385e-18	18	2833
GTEx. Colon Transverse. Sex	TCGA: THCA. drugFinal. none vs SYNTHROID	3.82715e-18	9	226
GTEx. Colon Transverse. Sex	TCGA: LUAD. cgc case histological diagnosis. LUNG ADENOCARCINOMA MIXED SUBTYPE vs LUNG PAPILLARY ADENOCARCINOMA	2.21462e-17	8	197
GTEx. Colon Transverse. Sex	GTEx: Adipose Subcutaneous. DTHMNNR type of death. Homicide vs Natural	2.98643e-17	11	888
GTEx. Colon Transverse. Sex	GTEx: Brain Anterior cingulate cortex. sex. female vs male	5.1874e-17	15	3597
GTEx. Colon Transverse. Sex	TCGA: KIRC. cgc case gender. FEMALE vs MALE	6.77151e-17	20	6218
GTEx. Esophagus Mucosa. Sex	GTEx: Esophagus Mucosa. sex. female vs male	9.91785e-54	44	1361
GTEx. Esophagus Mucosa. Sex	GTEx: Artery Coronary. sex. female vs male	8.02686e-38	27	1439
GTEx. Esophagus Mucosa. Sex	GTEx: Colon Transverse. sex. female vs male	3.2198e-35	20	986
GTEx. Esophagus Mucosa. Sex	GTEx: Stomach. sex. female vs male	1.89428e-34	19	892
GTEx. Esophagus Mucosa. Sex	GTEx: Lung. sex. female vs male	3.47649e-34	20	875
GTEx. Esophagus Mucosa. Sex	TCGA: PAAD. cgc case gender. FEMALE vs MALE	1.86807e-33	16	284
GTEx. Esophagus Mucosa. Sex	TCGA: UVM. cgc case gender. FEMALE vs MALE	7.79051e-33	13	54
GTEx. Esophagus Mucosa. Sex	GTEx: Nerve Tibial. sex. female vs male	3.97284e-31	21	1454
GTEx. Esophagus Mucosa. Sex	GTEx: Brain Nucleus accumbens. sex. female vs male	5.61907e-31	18	1211
GTEx. Esophagus Mucosa. Sex	TCGA: THYM. cgc case gender. FEMALE vs MALE	5.93482e-31	21	444
GTEx. Esophagus Mucosa. Sex	GTEx: Brain Putamen. sex. female vs male	9.71343e-30	16	1180
GTEx. Esophagus Mucosa. Sex	GTEx: Colon Sigmoid. sex. female vs male	1.24655e-29	18	886
GTEx. Esophagus Mucosa. Sex	TCGA: KICH. cgc case gender. FEMALE vs MALE	3.19723e-29	13	112
GTEx. Esophagus Mucosa. Sex	GTEx: Heart Atrial Appendage. sex. female vs male	4.38054e-29	19	1120
GTEx. Esophagus Mucosa. Sex	TCGA: GBM. cgc case gender. FEMALE vs MALE	4.4718e-29	15	327
GTEx. Esophagus Mucosa. Sex	TCGA: LUAD. cgc case gender. FEMALE vs MALE	8.97125e-29	40	3285
GTEx. Esophagus Mucosa. Sex	TCGA: CHOL. cgc case gender. FEMALE vs MALE	1.52072e-28	13	124
GTEx. Esophagus Mucosa. Sex	GTEx: Brain Caudate. sex. female vs male	1.79057e-28	16	1361
GTEx. Esophagus Mucosa. Sex	GTEx: Adrenal Gland. sex. female vs male	4.1812e-28	18	1113
GTEx. Esophagus Mucosa. Sex	TCGA: READ. cgc case gender. FEMALE vs MALE	4.1812e-28	16	282
GTEx. Esophagus Mucosa. Sex	GTEx: Artery Aorta. sex. female vs male	4.58581e-28	23	1534
GTEx. Esophagus Mucosa. Sex	TCGA: SKCM. cgc case gender. FEMALE vs MALE	1.00575e-27	19	1093
GTEx. Esophagus Mucosa. Sex	GTEx: Minor Salivary Gland. sex. female vs male	1.57353e-27	18	1720
GTEx. Esophagus Mucosa. Sex	TCGA: THCA. drugFinal. none vs SYNTHROID	1.76025e-27	18	226
GTEx. Esophagus Mucosa. Sex	GTEx: Brain Amygdala. sex. female vs male	3.04083e-27	16	1703
GTEx. Esophagus Mucosa. Sex	TCGA: DLBC. cgc case gender. FEMALE vs MALE	7.23278e-27	10	67
GTEx. Esophagus Mucosa. Sex	GTEx: Brain Substantia nigra. sex. female vs male	1.34188e-26	15	1389
GTEx. Esophagus Mucosa. Sex	GTEx: Skin Not Sun Exposed. sex. female vs male	1.67211e-26	20	1775
GTEx. Esophagus Mucosa. Sex	GTEx: Pituitary. sex. female vs male	3.06564e-26	16	1344
GTEx. Esophagus Mucosa. Sex	GTEx: Skin Sun Exposed. sex. female vs male	5.82115e-26	21	2280
GTEx. Esophagus Mucosa. Sex	TCGA: BLCA. cgc case gender. FEMALE vs MALE	5.82115e-26	30	1365
GTEx. Esophagus Mucosa. Sex	GTEx: Brain Frontal Cortex. sex. female vs male	6.58407e-26	15	1307
GTEx. Esophagus Mucosa. Sex	GTEx: Artery Tibial. sex. female vs male	6.78113e-26	20	1890
GTEx. Esophagus Mucosa. Sex	TCGA: THCA. cgc case gender. FEMALE vs MALE	1.55337e-25	17	615
GTEx. Esophagus Mucosa. Sex	TCGA: PCPG. cgc case gender. FEMALE vs MALE	1.7073e-25	15	517
GTEx. Esophagus Mucosa. Sex	GTEx: Adipose Visceral. sex. female vs male	4.8472e-25	19	1583
GTEx. Esophagus Mucosa. Sex	GTEx: Cells EBV-transformed lymphocytes. sex. female vs male	5.64131e-25	15	1067
GTEx. Esophagus Mucosa. Sex	GTEx: Spleen. sex. female vs male	1.34333e-24	18	1496
GTEx. Esophagus Mucosa. Sex	TCGA: MESO. cgc case gender. FEMALE vs MALE	2.58461e-24	24	1641
GTEx. Esophagus Mucosa. Sex	GTEx: Brain Cortex. sex. female vs male	6.89009e-24	16	2251
GTEx. Esophagus Mucosa. Sex	GTEx: Cells Transformed fibroblasts. sex. female vs male	7.48154e-24	17	1109
GTEx. Esophagus Mucosa. Sex	GTEx: Brain Spinal cord. sex. female vs male	1.62771e-23	14	1088
GTEx. Esophagus Mucosa. Sex	GTEx: Brain Hypothalamus. sex. female vs male	2.04855e-23	17	2144
GTEx. Esophagus Mucosa. Sex	TCGA: LUSC. cgc case gender. FEMALE vs MALE	2.06465e-23	19	1637
GTEx. Esophagus Mucosa. Sex	GTEx: Esophagus Muscularis. sex. female vs male	2.32654e-23	20	2341
GTEx. Esophagus Mucosa. Sex	GTEx: Adipose Subcutaneous. sex. female vs male	8.01126e-23	21	3201
GTEx. Esophagus Mucosa. Sex	TCGA: LGG. cgc case gender. FEMALE vs MALE	1.6466e-22	16	1249
GTEx. Esophagus Mucosa. Sex	TCGA: COAD. cgc case gender. FEMALE vs MALE	2.91416e-22	20	1309
GTEx. Esophagus Mucosa. Sex	TCGA: STAD. cgc case gender. FEMALE vs MALE	2.92635e-22	17	1051
GTEx. Esophagus Mucosa. Sex	TCGA: COAD. xml stage event pathologic stage. Stage I vs Stage IVA	2.66877e-21	11	58
GTEx. Esophagus Mucosa. Sex	GTEx: Esophagus Gastroesophageal Junction. sex. female vs male	3.21154e-21	28	3390
GTEx. Esophagus Mucosa. Sex	GTEx: Brain Cerebellum. sex. female vs male	5.46523e-21	14	1368
GTEx. Esophagus Mucosa. Sex	GTEx: Adipose Subcutaneous. DTHMNNR type of death. Homicide vs Undetermined	5.60349e-21	11	521
GTEx. Esophagus Mucosa. Sex	TCGA: HNSC. drugFinal. ERBITUX vs none	2.81896e-20	14	156
GTEx. Esophagus Mucosa. Sex	GTEx: Thyroid. race. asian vs black	6.9065e-20	22	2133
GTEx. Esophagus Mucosa. Sex	SRP063838: lung. normal lung tissue adjacent to benign pulmonary tumors vs idiopathic nonspecific interstitial pneumonia	2.86899e-19	14	200
GTEx. Esophagus Mucosa. Sex	GTEx: Adipose Subcutaneous. DTHMNNR type of death. Homicide vs Natural	3.8811e-19	11	888
GTEx. Esophagus Mucosa. Sex	GTEx: Pancreas race. asian vs black	3.92414e-19	13	1631
GTEx. Esophagus Mucosa. Sex	GTEx: Muscle Skeletal. sex. female vs male	1.22488e-18	19	2833
GTEx. Esophagus Mucosa. Sex	GTEx: Thyroid. sex. female vs male	2.51461e-18	22	3686
GTEx. Esophagus Muscularis. Sex	GTEx: Colon Sigmoid. sex. female vs male	2.36153e-33	21	886
GTEx. Esophagus Muscularis. Sex	GTEx: Lung. sex. female vs male	3.24316e-33	19	875
GTEx. Esophagus Muscularis. Sex	GTEx: Nerve Tibial. sex. female vs male	1.05942e-30	21	1454
GTEx. Esophagus Muscularis. Sex	GTEx: Stomach. sex. female vs male	1.12482e-30	16	892
GTEx. Esophagus Muscularis. Sex	TCGA: CHOL. cgc case gender. FEMALE vs MALE	1.12482e-30	13	124
GTEx. Esophagus Muscularis. Sex	TCGA: KICH. cgc case gender. FEMALE vs MALE	1.73943e-30	13	112
GTEx. Esophagus Muscularis. Sex	TCGA: UVM. cgc case gender. FEMALE vs MALE	3.41273e-30	11	54
GTEx. Esophagus Muscularis. Sex	GTEx: Brain Nucleus accumbens. sex. female vs male	5.0203e-30	16	1211
GTEx. Esophagus Muscularis. Sex	GTEx: Artery Tibial. sex. female vs male	7.30422e-30	24	1890
GTEx. Esophagus Muscularis. Sex	GTEx: Colon Transverse. sex. female vs male	2.96695e-29	16	986
GTEx. Esophagus Muscularis. Sex	GTEx: Heart Atrial Appendage. sex. female vs male	9.31206e-29	21	1120
GTEx. Esophagus Muscularis. Sex	GTEx: Artery Aorta. sex. female vs male	1.43939e-28	22	1534
GTEx. Esophagus Muscularis. Sex	TCGA: PAAD. cgc case gender. FEMALE vs MALE	2.55341e-28	14	284
GTEx. Esophagus Muscularis. Sex	TCGA: GBM. cgc case gender. FEMALE vs MALE	4.14176e-28	14	327
GTEx. Esophagus Muscularis. Sex	GTEx: Artery Coronary. sex. female vs male	1.88716e-27	18	1439
GTEx. Esophagus Muscularis. Sex	GTEx: Brain Putamen. sex. female vs male	1.00153e-26	15	1180
GTEx. Esophagus Muscularis. Sex	TCGA: DLBC. cgc case gender. FEMALE vs MALE	1.10619e-26	10	67
GTEx. Esophagus Muscularis. Sex	GTEx: Skin Not Sun Exposed. sex. female vs male	2.60106e-26	20	1775
GTEx. Esophagus Muscularis. Sex	GTEx: Adipose Visceral. sex. female vs male	4.40178e-26	22	1583
GTEx. Esophagus Muscularis. Sex	GTEx: Brain Substantia nigra. sex. female vs male	1.02117e-25	14	1389
GTEx. Esophagus Muscularis. Sex	GTEx: Brain Cerebellum. sex. female vs male	1.26778e-25	17	1368
GTEx. Esophagus Muscularis. Sex	GTEx: Brain Caudate. sex. female vs male	1.36774e-25	16	1361
GTEx. Esophagus Muscularis. Sex	GTEx: Esophagus Muscularis. sex. female vs male	2.60823e-25	24	2341
GTEx. Esophagus Muscularis. Sex	GTEx: Brain Frontal Cortex. sex. female vs male	4.38688e-25	14	1307
GTEx. Esophagus Muscularis. Sex	GTEx: Esophagus Mucosa. sex. female vs male	4.38688e-25	20	1361
GTEx. Esophagus Muscularis. Sex	GTEx: Adipose Subcutaneous. sex. female vs male	1.24532e-24	24	3201
GTEx. Esophagus Muscularis. Sex	TCGA: THCA. cgc case gender. FEMALE vs MALE	2.19363e-24	15	615
GTEx. Esophagus Muscularis. Sex	TCGA: THYM. cgc case gender. FEMALE vs MALE	3.96051e-24	13	444
GTEx. Esophagus Muscularis. Sex	GTEx: Minor Salivary Gland. sex. female vs male	7.47795e-24	15	1720
GTEx. Esophagus Muscularis. Sex	GTEx: Brain Amygdala. sex. female vs male	9.80544e-24	14	1703
GTEx. Esophagus Muscularis. Sex	TCGA: READ. cgc case gender. FEMALE vs MALE	1.78831e-23	13	282
GTEx. Esophagus Muscularis. Sex	GTEx: Brain Spinal cord. sex. female vs male	2.13636e-23	14	1088
GTEx. Esophagus Muscularis. Sex	GTEx: Skin Sun Exposed. sex. female vs male	2.17739e-23	20	2280
GTEx. Esophagus Muscularis. Sex	GTEx: Pituitary. sex. female vs male	2.18967e-23	15	1344
GTEx. Esophagus Muscularis. Sex	GTEx: Cells EBV-transformed lymphocytes. sex. female vs male	2.74479e-23	13	1067
GTEx. Esophagus Muscularis. Sex	GTEx: Brain Hypothalamus. sex. female vs male	4.63465e-23	16	2144
GTEx. Esophagus Muscularis. Sex	GTEx: Muscle Skeletal. sex. female vs male	5.25979e-23	21	2833
GTEx. Esophagus Muscularis. Sex	GTEx: Adrenal Gland. sex. female vs male	2.20281e-22	14	1113
GTEx. Esophagus Muscularis. Sex	TCGA: PCPG. cgc case gender. FEMALE vs MALE	7.27301e-22	13	517
GTEx. Esophagus Muscularis. Sex	TCGA: SKCM. cgc case gender. FEMALE vs MALE	7.78736e-22	15	1093
GTEx. Esophagus Muscularis. Sex	GTEx: Brain Cortex. sex. female vs male	7.90537e-22	14	2251
GTEx. Esophagus Muscularis. Sex	TCGA: BLCA. cgc case gender. FEMALE vs MALE	9.86838e-22	16	1365
GTEx. Esophagus Muscularis. Sex	GTEx: Pancreas race. asian vs black	9.92051e-22	13	1631
GTEx. Esophagus Muscularis. Sex	TCGA: STAD. cgc case gender. FEMALE vs MALE	1.45737e-21	15	1051
GTEx. Esophagus Muscularis. Sex	GTEx: Thyroid. sex. female vs male	3.97773e-21	25	3686
GTEx. Esophagus Muscularis. Sex	GTEx: Spleen. sex. female vs male	7.75043e-21	15	1496
GTEx. Esophagus Muscularis. Sex	GTEx: Cells Transformed fibroblasts. sex. female vs male	1.65937e-20	14	1109
GTEx. Esophagus Muscularis. Sex	TCGA: COAD. cgc case gender. FEMALE vs MALE	2.20274e-20	15	1309
GTEx. Esophagus Muscularis. Sex	GTEx: Adipose Subcutaneous. DTHMNNR type of death. Homicide vs Undetermined	8.90028e-20	10	521
GTEx. Esophagus Muscularis. Sex	TCGA: LGG. cgc case gender. FEMALE vs MALE	1.39486e-19	14	1249
GTEx. Esophagus Muscularis. Sex	TCGA: LUSC. cgc case gender. FEMALE vs MALE	2.26778e-19	16	1637
GTEx. Esophagus Muscularis. Sex	GTEx: Adipose Subcutaneous. DTHMNNR type of death. Homicide vs Natural	4.18236e-18	10	888
GTEx. Esophagus Muscularis. Sex	TCGA: THCA. drugFinal. none vs SYNTHROID	1.30959e-17	9	226
GTEx. Esophagus Muscularis. Sex	TCGA: LUAD. cgc case histological diagnosis. LUNG ADENOCARCINOMA MIXED SUBTYPE vs LUNG PAPILLARY ADENOCARCINOMA	2.33766e-17	8	197
GTEx. Esophagus Muscularis. Sex	GTEx: Cells Transformed fibroblasts. DTHMNNR type of death. Homicide vs Natural	5.86575e-17	9	960
GTEx. Esophagus Muscularis. Sex	GTEx: Adrenal Gland. MHDPRSSN major depression. no vs yes	7.98111e-17	9	544
GTEx. Esophagus Muscularis. Sex	GTEx: Brain Cerebellar Hemisphere. sex. female vs male	8.40455e-17	15	2020
GTEx. Esophagus Muscularis. Sex	GTEx: Esophagus Gastroesophageal Junction. sex. female vs male	8.89887e-17	16	3390
GTEx. Esophagus Muscularis. Sex	GTEx: Brain Anterior cingulate cortex. sex. female vs male	9.92088e-17	19	3597
GTEx. Esophagus Muscularis. Sex	GTEx: Esophagus Gastroesophageal Junction. MHPNMNIA Pneumonia at time of death. no vs yes	2.19335e-16	9	368
GTEx. Heart Atrial Appendage. Sex	GTEx: Heart Atrial Appendage. sex. female vs male	1.51597e-45	33	1120
GTEx. Heart Atrial Appendage. Sex	TCGA: KICH. cgc case gender. FEMALE vs MALE	5.2183e-30	13	112
GTEx. Heart Atrial Appendage. Sex	TCGA: CHOL. cgc case gender. FEMALE vs MALE	2.16539e-29	13	124
GTEx. Heart Atrial Appendage. Sex	GTEx: Stomach. sex. female vs male	2.37065e-29	16	892
GTEx. Heart Atrial Appendage. Sex	TCGA: UVM. cgc case gender. FEMALE vs MALE	5.72814e-29	11	54
GTEx. Heart Atrial Appendage. Sex	TCGA: PAAD. cgc case gender. FEMALE vs MALE	6.94718e-29	14	284
GTEx. Heart Atrial Appendage. Sex	GTEx: Brain Nucleus accumbens. sex. female vs male	9.66298e-29	16	1211
GTEx. Heart Atrial Appendage. Sex	GTEx: Colon Transverse. sex. female vs male	6.23807e-28	16	986
GTEx. Heart Atrial Appendage. Sex	TCGA: GBM. cgc case gender. FEMALE vs MALE	6.44274e-28	14	327
GTEx. Heart Atrial Appendage. Sex	GTEx: Brain Putamen. sex. female vs male	1.01155e-27	15	1180
GTEx. Heart Atrial Appendage. Sex	GTEx: Colon Sigmoid. sex. female vs male	1.2404e-27	16	886
GTEx. Heart Atrial Appendage. Sex	GTEx: Lung. sex. female vs male	4.14056e-27	16	875
GTEx. Heart Atrial Appendage. Sex	TCGA: DLBC. cgc case gender. FEMALE vs MALE	1.44656e-26	10	67
GTEx. Heart Atrial Appendage. Sex	GTEx: Brain Caudate. sex. female vs male	1.75308e-26	15	1361
GTEx. Heart Atrial Appendage. Sex	GTEx: Brain Substantia nigra. sex. female vs male	1.36156e-25	14	1389
GTEx. Heart Atrial Appendage. Sex	GTEx: Nerve Tibial. sex. female vs male	3.96391e-25	17	1454
GTEx. Heart Atrial Appendage. Sex	GTEx: Brain Frontal Cortex. sex. female vs male	6.20529e-25	14	1307
GTEx. Heart Atrial Appendage. Sex	GTEx: Esophagus Mucosa. sex. female vs male	6.26075e-25	17	1361
GTEx. Heart Atrial Appendage. Sex	GTEx: Brain Cerebellum. sex. female vs male	2.3682e-24	15	1368
GTEx. Heart Atrial Appendage. Sex	GTEx: Pituitary. sex. female vs male	2.3682e-24	15	1344
GTEx. Heart Atrial Appendage. Sex	GTEx: Artery Coronary. sex. female vs male	2.87952e-24	16	1439
GTEx. Heart Atrial Appendage. Sex	GTEx: Brain Spinal cord. sex. female vs male	3.92865e-24	14	1088
GTEx. Heart Atrial Appendage. Sex	GTEx: Brain Amygdala. sex. female vs male	1.27897e-23	14	1703
GTEx. Heart Atrial Appendage. Sex	TCGA: THCA. cgc case gender. FEMALE vs MALE	2.06657e-23	15	615
GTEx. Heart Atrial Appendage. Sex	TCGA: THYM. cgc case gender. FEMALE vs MALE	6.14773e-23	13	444
GTEx. Heart Atrial Appendage. Sex	TCGA: PCPG. cgc case gender. FEMALE vs MALE	7.89214e-23	13	517
GTEx. Heart Atrial Appendage. Sex	TCGA: READ. cgc case gender. FEMALE vs MALE	8.66585e-23	13	282
GTEx. Heart Atrial Appendage. Sex	GTEx: Minor Salivary Gland. sex. female vs male	3.71655e-22	14	1720
GTEx. Heart Atrial Appendage. Sex	GTEx: Cells EBV-transformed lymphocytes. sex. female vs male	4.58258e-22	13	1067
GTEx. Heart Atrial Appendage. Sex	GTEx: Skin Sun Exposed. sex. female vs male	4.74023e-22	18	2280
GTEx. Heart Atrial Appendage. Sex	TCGA: STAD. cgc case gender. FEMALE vs MALE	4.89868e-22	16	1051
GTEx. Heart Atrial Appendage. Sex	GTEx: Artery Aorta. sex. female vs male	6.36784e-22	16	1534
GTEx. Heart Atrial Appendage. Sex	GTEx: Skin Not Sun Exposed. sex. female vs male	7.9924e-22	22	1775
GTEx. Heart Atrial Appendage. Sex	GTEx: Brain Hypothalamus. sex. female vs male	8.10533e-22	16	2144
GTEx. Heart Atrial Appendage. Sex	GTEx: Brain Cortex. sex. female vs male	9.26057e-22	14	2251
GTEx. Heart Atrial Appendage. Sex	GTEx: Adrenal Gland. sex. female vs male	9.31174e-22	13	1113
GTEx. Heart Atrial Appendage. Sex	GTEx: Pancreas race. asian vs black	1.58826e-20	13	1631
GTEx. Heart Atrial Appendage. Sex	TCGA: BLCA. cgc case gender. FEMALE vs MALE	1.7897e-20	16	1365
GTEx. Heart Atrial Appendage. Sex	GTEx: Artery Tibial. sex. female vs male	2.3253e-20	16	1890
GTEx. Heart Atrial Appendage. Sex	TCGA: SKCM. cgc case gender. FEMALE vs MALE	2.67442e-20	14	1093
GTEx. Heart Atrial Appendage. Sex	TCGA: COAD. cgc case gender. FEMALE vs MALE	3.54249e-20	17	1309
GTEx. Heart Atrial Appendage. Sex	GTEx: Adipose Visceral. sex. female vs male	4.89075e-20	17	1583
GTEx. Heart Atrial Appendage. Sex	GTEx: Adipose Subcutaneous. sex. female vs male	6.41744e-20	25	3201
GTEx. Heart Atrial Appendage. Sex	GTEx: Cells Transformed fibroblasts. sex. female vs male	9.85493e-20	14	1109
GTEx. Heart Atrial Appendage. Sex	TCGA: LGG. cgc case gender. FEMALE vs MALE	1.54985e-19	14	1249
GTEx. Heart Atrial Appendage. Sex	GTEx: Adipose Subcutaneous. DTHMNNR type of death. Homicide vs Undetermined	3.30469e-19	10	521
GTEx. Heart Atrial Appendage. Sex	GTEx: Spleen. sex. female vs male	1.49857e-18	14	1496
GTEx. Heart Atrial Appendage. Sex	GTEx: Esophagus Muscularis. sex. female vs male	2.55739e-18	16	2341
GTEx. Heart Atrial Appendage. Sex	TCGA: LUSC. cgc case gender. FEMALE vs MALE	5.43512e-18	15	1637
GTEx. Heart Atrial Appendage. Sex	GTEx: Adipose Subcutaneous. DTHMNNR type of death. Homicide vs Natural	1.51305e-17	10	888
GTEx. Heart Atrial Appendage. Sex	TCGA: LUAD. cgc case histological diagnosis. LUNG ADENOCARCINOMA MIXED SUBTYPE vs LUNG PAPILLARY ADENOCARCINOMA	2.47517e-17	8	197
GTEx. Heart Atrial Appendage. Sex	TCGA: THCA. drugFinal. none vs SYNTHROID	3.72416e-17	9	226
GTEx. Heart Atrial Appendage. Sex	GTEx: Brain Anterior cingulate cortex. sex. female vs male	5.77465e-17	15	3597
GTEx. Heart Atrial Appendage. Sex	GTEx: Cells Transformed fibroblasts. DTHMNNR type of death. Homicide vs Natural	5.97438e-17	9	960
GTEx. Heart Atrial Appendage. Sex	TCGA: LUAD. cgc case gender. FEMALE vs MALE	7.17983e-17	22	3285
GTEx. Heart Atrial Appendage. Sex	GTEx: Muscle Skeletal. sex. female vs male	2.89085e-16	15	2833
GTEx. Heart Atrial Appendage. Sex	GTEx: Adrenal Gland. MHDPRSSN major depression. no vs yes	3.11801e-16	9	544
GTEx. Heart Atrial Appendage. Sex	TCGA: MESO. cgc case gender. FEMALE vs MALE	3.16679e-16	13	1641
GTEx. Heart Atrial Appendage. Sex	GTEx: Brain Cerebellar Hemisphere. sex. female vs male	4.52012e-16	12	2020
GTEx. Heart Atrial Appendage. Sex	GTEx: Esophagus Gastroesophageal Junction. MHPNMNIA Pneumonia at time of death. no vs yes	5.44624e-16	8	368
GTEx. Lung. Sex	GTEx: Lung. sex. female vs male	6.02718e-53	31	875
GTEx. Lung. Sex	GTEx: Colon Transverse. sex. female vs male	2.08744e-34	19	986
GTEx. Lung. Sex	GTEx: Stomach. sex. female vs male	2.66765e-33	18	892
GTEx. Lung. Sex	GTEx: Brain Nucleus accumbens. sex. female vs male	1.84019e-32	18	1211
GTEx. Lung. Sex	TCGA: PAAD. cgc case gender. FEMALE vs MALE	2.00837e-32	16	284
GTEx. Lung. Sex	TCGA: GBM. cgc case gender. FEMALE vs MALE	6.19708e-32	17	327
GTEx. Lung. Sex	GTEx: Colon Sigmoid. sex. female vs male	3.1229e-31	18	886
GTEx. Lung. Sex	GTEx: Heart Atrial Appendage. sex. female vs male	3.53142e-31	19	1120
GTEx. Lung. Sex	GTEx: Nerve Tibial. sex. female vs male	3.53142e-31	21	1454
GTEx. Lung. Sex	GTEx: Artery Aorta. sex. female vs male	6.8179e-31	23	1534
GTEx. Lung. Sex	GTEx: Artery Coronary. sex. female vs male	1.18323e-30	20	1439
GTEx. Lung. Sex	GTEx: Brain Putamen. sex. female vs male	1.55681e-30	17	1180
GTEx. Lung. Sex	TCGA: KICH. cgc case gender. FEMALE vs MALE	1.55681e-30	14	112
GTEx. Lung. Sex	GTEx: Brain Caudate. sex. female vs male	7.29907e-30	18	1361
GTEx. Lung. Sex	TCGA: CHOL. cgc case gender. FEMALE vs MALE	3.23979e-29	13	124
GTEx. Lung. Sex	GTEx: Artery Tibial. sex. female vs male	2.59085e-28	21	1890
GTEx. Lung. Sex	TCGA: UVM. cgc case gender. FEMALE vs MALE	1.35814e-27	10	54
GTEx. Lung. Sex	GTEx: Pituitary. sex. female vs male	2.66291e-27	19	1344
GTEx. Lung. Sex	GTEx: Minor Salivary Gland. sex. female vs male	4.93179e-27	17	1720
GTEx. Lung. Sex	GTEx: Brain Spinal cord. sex. female vs male	6.35846e-27	16	1088
GTEx. Lung. Sex	GTEx: Adipose Visceral. sex. female vs male	8.54783e-27	22	1583
GTEx. Lung. Sex	TCGA: DLBC. cgc case gender. FEMALE vs MALE	8.54783e-27	10	67
GTEx. Lung. Sex	GTEx: Brain Substantia nigra. sex. female vs male	1.04335e-26	16	1389
GTEx. Lung. Sex	GTEx: Esophagus Mucosa. sex. female vs male	1.29534e-26	18	1361
GTEx. Lung. Sex	GTEx: Skin Not Sun Exposed. sex. female vs male	1.87277e-26	20	1775
GTEx. Lung. Sex	GTEx: Brain Frontal Cortex. sex. female vs male	6.03669e-26	16	1307
GTEx. Lung. Sex	TCGA: THYM. cgc case gender. FEMALE vs MALE	6.37774e-26	15	444
GTEx. Lung. Sex	GTEx: Adrenal Gland. sex. female vs male	9.2993e-26	16	1113
GTEx. Lung. Sex	GTEx: Brain Cerebellum. sex. female vs male	9.2993e-26	17	1368
GTEx. Lung. Sex	TCGA: THCA. cgc case gender. FEMALE vs MALE	2.94008e-25	16	615
GTEx. Lung. Sex	TCGA: READ. cgc case gender. FEMALE vs MALE	7.23692e-25	14	282
GTEx. Lung. Sex	TCGA: SKCM. cgc case gender. FEMALE vs MALE	8.22372e-25	17	1093
GTEx. Lung. Sex	GTEx: Brain Hypothalamus. sex. female vs male	8.49631e-25	18	2144
GTEx. Lung. Sex	TCGA: PCPG. cgc case gender. FEMALE vs MALE	1.47495e-24	15	517
GTEx. Lung. Sex	TCGA: BLCA. cgc case gender. FEMALE vs MALE	1.61713e-24	18	1365
GTEx. Lung. Sex	GTEx: Brain Amygdala. sex. female vs male	1.95504e-24	16	1703
GTEx. Lung. Sex	GTEx: Cells EBV-transformed lymphocytes. sex. female vs male	4.92954e-24	14	1067
GTEx. Lung. Sex	GTEx: Cells Transformed fibroblasts. sex. female vs male	1.06539e-23	16	1109
GTEx. Lung. Sex	GTEx: Brain Cortex. sex. female vs male	1.83318e-23	15	2251
GTEx. Lung. Sex	GTEx: Skin Sun Exposed. sex. female vs male	1.83318e-23	19	2280
GTEx. Lung. Sex	GTEx: Esophagus Muscularis. sex. female vs male	2.49588e-23	19	2341
GTEx. Lung. Sex	GTEx: Muscle Skeletal. sex. female vs male	4.63362e-23	21	2833
GTEx. Lung. Sex	GTEx: Adipose Subcutaneous. sex. female vs male	8.57018e-23	21	3201
GTEx. Lung. Sex	GTEx: Spleen. sex. female vs male	2.07107e-22	17	1496
GTEx. Lung. Sex	TCGA: COAD. cgc case gender. FEMALE vs MALE	2.28844e-22	17	1309
GTEx. Lung. Sex	TCGA: STAD. cgc case gender. FEMALE vs MALE	3.30129e-22	16	1051
GTEx. Lung. Sex	TCGA: LUSC. cgc case gender. FEMALE vs MALE	1.15877e-21	17	1637
GTEx. Lung. Sex	GTEx: Adipose Subcutaneous. DTHMNNR type of death. Homicide vs Undetermined	1.74587e-20	11	521
GTEx. Lung. Sex	GTEx: Thyroid. sex. female vs male	2.40898e-20	25	3686
GTEx. Lung. Sex	GTEx: Esophagus Gastroesophageal Junction. sex. female vs male	4.76119e-20	19	3390
GTEx. Lung. Sex	GTEx: Pancreas race. asian vs black	8.50372e-20	13	1631
GTEx. Lung. Sex	GTEx: Brain Anterior cingulate cortex. sex. female vs male	2.61474e-19	18	3597
GTEx. Lung. Sex	TCGA: LGG. cgc case gender. FEMALE vs MALE	5.59808e-19	15	1249
GTEx. Lung. Sex	GTEx: Brain Cerebellar Hemisphere. sex. female vs male	8.64376e-19	16	2020
GTEx. Lung. Sex	TCGA: THCA. drugFinal. none vs SYNTHROID	9.77636e-19	9	226
GTEx. Lung. Sex	GTEx: Adipose Subcutaneous. DTHMNNR type of death. Homicide vs Natural	1.1124e-18	11	888
GTEx. Lung. Sex	TCGA: MESO. cgc case gender. FEMALE vs MALE	1.33152e-17	14	1641
GTEx. Lung. Sex	TCGA: LUAD. cgc case histological diagnosis. LUNG ADENOCARCINOMA MIXED SUBTYPE vs LUNG PAPILLARY ADENOCARCINOMA	2.17644e-17	8	197
GTEx. Lung. Sex	GTEx: Cells Transformed fibroblasts. DTHMNNR type of death. Homicide vs Natural	5.46807e-17	9	960
GTEx. Lung. Sex	GTEx: Adrenal Gland. MHDPRSSN major depression. no vs yes	1.66946e-16	10	544
GTEx. Pituitary. Sex	GTEx: Pituitary. sex. female vs male	2.4171e-85	59	1344
GTEx. Pituitary. Sex	GTEx: Stomach. sex. female vs male	3.96874e-32	18	892
GTEx. Pituitary. Sex	GTEx: Brain Putamen. sex. female vs male	6.14876e-32	19	1180
GTEx. Pituitary. Sex	GTEx: Brain Nucleus accumbens. sex. female vs male	9.92522e-32	17	1211
GTEx. Pituitary. Sex	GTEx: Brain Substantia nigra. sex. female vs male	4.169e-31	17	1389
GTEx. Pituitary. Sex	GTEx: Colon Transverse. sex. female vs male	4.169e-31	17	986
GTEx. Pituitary. Sex	TCGA: GBM. cgc case gender. FEMALE vs MALE	4.169e-31	17	327
GTEx. Pituitary. Sex	TCGA: PAAD. cgc case gender. FEMALE vs MALE	4.169e-31	16	284
GTEx. Pituitary. Sex	GTEx: Lung. sex. female vs male	1.04366e-30	19	875
GTEx. Pituitary. Sex	TCGA: KICH. cgc case gender. FEMALE vs MALE	1.04366e-30	13	112
GTEx. Pituitary. Sex	GTEx: Brain Frontal Cortex. sex. female vs male	1.91688e-30	17	1307
GTEx. Pituitary. Sex	GTEx: Brain Caudate. sex. female vs male	3.51762e-30	17	1361
GTEx. Pituitary. Sex	TCGA: CHOL. cgc case gender. FEMALE vs MALE	4.99704e-30	13	124
GTEx. Pituitary. Sex	TCGA: UVM. cgc case gender. FEMALE vs MALE	2.04576e-29	11	54
GTEx. Pituitary. Sex	GTEx: Heart Atrial Appendage. sex. female vs male	4.08851e-29	19	1120
GTEx. Pituitary. Sex	GTEx: Colon Sigmoid. sex. female vs male	5.07357e-29	16	886
GTEx. Pituitary. Sex	GTEx: Nerve Tibial. sex. female vs male	1.44112e-28	20	1454
GTEx. Pituitary. Sex	TCGA: PCPG. cgc case gender. FEMALE vs MALE	3.58502e-28	18	517
GTEx. Pituitary. Sex	TCGA: LGG. cgc case gender. FEMALE vs MALE	1.18434e-27	26	1249
GTEx. Pituitary. Sex	GTEx: Cells EBV-transformed lymphocytes. sex. female vs male	1.39886e-27	17	1067
GTEx. Pituitary. Sex	GTEx: Artery Coronary. sex. female vs male	3.53784e-27	17	1439
GTEx. Pituitary. Sex	TCGA: DLBC. cgc case gender. FEMALE vs MALE	8.54783e-27	10	67
GTEx. Pituitary. Sex	GTEx: Minor Salivary Gland. sex. female vs male	1.54268e-26	18	1720
GTEx. Pituitary. Sex	TCGA: THYM. cgc case gender. FEMALE vs MALE	2.69045e-26	16	444
GTEx. Pituitary. Sex	GTEx: Brain Cerebellum. sex. female vs male	3.45097e-26	16	1368
GTEx. Pituitary. Sex	GTEx: Brain Amygdala. sex. female vs male	4.89563e-26	16	1703
GTEx. Pituitary. Sex	GTEx: Adrenal Gland. sex. female vs male	9.98813e-26	16	1113
GTEx. Pituitary. Sex	GTEx: Brain Spinal cord. sex. female vs male	1.40585e-25	16	1088
GTEx. Pituitary. Sex	GTEx: Esophagus Mucosa. sex. female vs male	3.88598e-25	17	1361
GTEx. Pituitary. Sex	GTEx: Brain Cortex. sex. female vs male	5.52119e-25	16	2251
GTEx. Pituitary. Sex	GTEx: Artery Aorta. sex. female vs male	1.17812e-24	17	1534
GTEx. Pituitary. Sex	GTEx: Brain Hypothalamus. sex. female vs male	1.57413e-24	17	2144
GTEx. Pituitary. Sex	TCGA: THCA. cgc case gender. FEMALE vs MALE	1.79479e-24	15	615
GTEx. Pituitary. Sex	GTEx: Skin Not Sun Exposed. sex. female vs male	1.61945e-23	17	1775
GTEx. Pituitary. Sex	GTEx: Artery Tibial. sex. female vs male	5.94905e-23	17	1890
GTEx. Pituitary. Sex	GTEx: Spleen. sex. female vs male	2.53131e-22	17	1496
GTEx. Pituitary. Sex	GTEx: Cells Transformed fibroblasts. sex. female vs male	3.33489e-22	16	1109
GTEx. Pituitary. Sex	GTEx: Skin Sun Exposed. sex. female vs male	3.58398e-22	19	2280
GTEx. Pituitary. Sex	TCGA: SKCM. cgc case gender. FEMALE vs MALE	3.84095e-22	16	1093
GTEx. Pituitary. Sex	GTEx: Adipose Visceral. sex. female vs male	1.19541e-21	16	1583
GTEx. Pituitary. Sex	TCGA: READ. cgc case gender. FEMALE vs MALE	1.46621e-21	12	282
GTEx. Pituitary. Sex	GTEx: Esophagus Muscularis. sex. female vs male	9.27039e-21	17	2341
GTEx. Pituitary. Sex	GTEx: Pancreas race. asian vs black	1.36665e-20	13	1631
GTEx. Pituitary. Sex	TCGA: BLCA. cgc case gender. FEMALE vs MALE	1.54565e-20	16	1365
GTEx. Pituitary. Sex	GTEx: Adipose Subcutaneous. DTHMNNR type of death. Homicide vs Undetermined	1.86226e-20	11	521
GTEx. Pituitary. Sex	TCGA: COAD. cgc case gender. FEMALE vs MALE	2.29851e-20	15	1309
GTEx. Pituitary. Sex	TCGA: STAD. cgc case gender. FEMALE vs MALE	5.03477e-20	14	1051
GTEx. Pituitary. Sex	GTEx: Muscle Skeletal. sex. female vs male	1.17185e-19	18	2833
GTEx. Pituitary. Sex	GTEx: Adipose Subcutaneous. DTHMNNR type of death. Homicide vs Natural	1.03057e-18	10	888
GTEx. Pituitary. Sex	TCGA: THCA. drugFinal. none vs SYNTHROID	1.0754e-18	9	226
GTEx. Pituitary. Sex	GTEx: Adipose Subcutaneous. sex. female vs male	2.63045e-18	17	3201
GTEx. Pituitary. Sex	GTEx: Brain Cerebellar Hemisphere. sex. female vs male	3.47307e-18	15	2020
GTEx. Pituitary. Sex	TCGA: LUSC. cgc case gender. FEMALE vs MALE	5.02492e-18	15	1637
GTEx. Pituitary. Sex	GTEx: Esophagus Gastroesophageal Junction. sex. female vs male	7.38803e-18	17	3390
GTEx. Pituitary. Sex	TCGA: MESO. cgc case gender. FEMALE vs MALE	2.47399e-17	13	1641
GTEx. Pituitary. Sex	GTEx: Brain Anterior cingulate cortex. sex. female vs male	5.46529e-17	15	3597
GTEx. Pituitary. Sex	GTEx: Cells Transformed fibroblasts. DTHMNNR type of death. Homicide vs Natural	5.56235e-17	9	960
GTEx. Pituitary. Sex	TCGA: ACC. cgc case gender. FEMALE vs MALE	5.56235e-17	13	1034
GTEx. Pituitary. Sex	GTEx: Adrenal Gland. MHDPRSSN major depression. no vs yes	1.69776e-16	10	544
GTEx. Pituitary. Sex	GTEx: Cells EBV-transformed lymphocytes. MHDPRSSN major depression. no vs yes	3.43078e-16	8	527
GTEx. Spleen. Sex	GTEx: Lung. sex. female vs male	3.15193e-37	22	875
GTEx. Spleen. Sex	TCGA: PAAD. cgc case gender. FEMALE vs MALE	1.43659e-36	18	284
GTEx. Spleen. Sex	GTEx: Brain Putamen. sex. female vs male	3.50053e-31	19	1180
GTEx. Spleen. Sex	GTEx: Nerve Tibial. sex. female vs male	4.7237e-31	22	1454
GTEx. Spleen. Sex	GTEx: Colon Transverse. sex. female vs male	7.08579e-31	19	986
GTEx. Spleen. Sex	GTEx: Stomach. sex. female vs male	2.28584e-30	18	892
GTEx. Spleen. Sex	TCGA: PCPG. cgc case gender. FEMALE vs MALE	2.48814e-30	18	517
GTEx. Spleen. Sex	TCGA: UVM. cgc case gender. FEMALE vs MALE	3.25988e-30	13	54
GTEx. Spleen. Sex	TCGA: GBM. cgc case gender. FEMALE vs MALE	5.12779e-30	16	327
GTEx. Spleen. Sex	TCGA: CHOL. cgc case gender. FEMALE vs MALE	6.49616e-30	13	124
GTEx. Spleen. Sex	GTEx: Brain Nucleus accumbens. sex. female vs male	1.14162e-29	18	1211
GTEx. Spleen. Sex	GTEx: Spleen. sex. female vs male	1.22639e-29	21	1496
GTEx. Spleen. Sex	GTEx: Artery Coronary. sex. female vs male	8.11941e-29	20	1439
GTEx. Spleen. Sex	GTEx: Adipose Visceral. sex. female vs male	1.30474e-28	21	1583
GTEx. Spleen. Sex	GTEx: Artery Tibial. sex. female vs male	2.29682e-28	22	1890
GTEx. Spleen. Sex	GTEx: Colon Sigmoid. sex. female vs male	2.3122e-28	18	886
GTEx. Spleen. Sex	GTEx: Adrenal Gland. sex. female vs male	3.71637e-28	19	1113
GTEx. Spleen. Sex	TCGA: READ. cgc case gender. FEMALE vs MALE	4.51287e-28	16	282
GTEx. Spleen. Sex	TCGA: THCA. cgc case gender. FEMALE vs MALE	9.868e-28	18	615
GTEx. Spleen. Sex	TCGA: THYM. cgc case gender. FEMALE vs MALE	1.0404e-27	16	444
GTEx. Spleen. Sex	TCGA: DLBC. cgc case gender. FEMALE vs MALE	4.28781e-27	11	67
GTEx. Spleen. Sex	TCGA: KICH. cgc case gender. FEMALE vs MALE	3.80103e-26	13	112
GTEx. Spleen. Sex	TCGA: SKCM. cgc case gender. FEMALE vs MALE	4.53521e-26	20	1093
GTEx. Spleen. Sex	GTEx: Artery Aorta. sex. female vs male	6.3847e-26	20	1534
GTEx. Spleen. Sex	GTEx: Brain Caudate. sex. female vs male	1.58212e-25	17	1361
GTEx. Spleen. Sex	GTEx: Heart Atrial Appendage. sex. female vs male	1.99153e-25	18	1120
GTEx. Spleen. Sex	GTEx: Brain Substantia nigra. sex. female vs male	6.701e-25	15	1389
GTEx. Spleen. Sex	GTEx: Cells Transformed fibroblasts. sex. female vs male	1.21387e-24	18	1109
GTEx. Spleen. Sex	GTEx: Skin Not Sun Exposed. sex. female vs male	1.27313e-24	20	1775
GTEx. Spleen. Sex	GTEx: Esophagus Mucosa. sex. female vs male	2.27404e-24	19	1361
GTEx. Spleen. Sex	TCGA: STAD. cgc case gender. FEMALE vs MALE	2.66415e-24	18	1051
GTEx. Spleen. Sex	TCGA: BLCA. cgc case gender. FEMALE vs MALE	3.82876e-24	20	1365
GTEx. Spleen. Sex	GTEx: Brain Spinal cord. sex. female vs male	5.83315e-24	16	1088
GTEx. Spleen. Sex	TCGA: LUSC. cgc case gender. FEMALE vs MALE	8.35098e-24	20	1637
GTEx. Spleen. Sex	GTEx: Skin Sun Exposed. sex. female vs male	1.18246e-23	21	2280
GTEx. Spleen. Sex	GTEx: Esophagus Muscularis. sex. female vs male	1.70554e-23	21	2341
GTEx. Spleen. Sex	GTEx: Cells EBV-transformed lymphocytes. sex. female vs male	2.59642e-23	13	1067
GTEx. Spleen. Sex	GTEx: Brain Cerebellum. sex. female vs male	3.85197e-23	17	1368
GTEx. Spleen. Sex	GTEx: Pituitary. sex. female vs male	3.87417e-23	17	1344
GTEx. Spleen. Sex	TCGA: COAD. cgc case gender. FEMALE vs MALE	5.94623e-23	18	1309
GTEx. Spleen. Sex	GTEx: Adipose Subcutaneous. sex. female vs male	1.39157e-22	22	3201
GTEx. Spleen. Sex	GTEx: Minor Salivary Gland. sex. female vs male	2.0002e-22	17	1720
GTEx. Spleen. Sex	GTEx: Brain Hypothalamus. sex. female vs male	1.02851e-21	18	2144
GTEx. Spleen. Sex	GTEx: Brain Cortex. sex. female vs male	2.1715e-21	15	2251
GTEx. Spleen. Sex	GTEx: Muscle Skeletal. sex. female vs male	9.52562e-21	21	2833
GTEx. Spleen. Sex	GTEx: Brain Amygdala. sex. female vs male	1.84188e-20	14	1703
GTEx. Spleen. Sex	TCGA: LGG. cgc case gender. FEMALE vs MALE	2.36404e-20	16	1249
GTEx. Spleen. Sex	GTEx: Brain Cerebellar Hemisphere. sex. female vs male	4.42913e-20	18	2020
GTEx. Spleen. Sex	GTEx: Brain Frontal Cortex. sex. female vs male	1.05039e-19	11	1307
GTEx. Spleen. Sex	TCGA: LUAD. cgc case gender. FEMALE vs MALE	8.59279e-19	21	3285
GTEx. Spleen. Sex	GTEx: Pancreas race. asian vs black	2.79887e-18	11	1631
GTEx. Spleen. Sex	GTEx: Thyroid. sex. female vs male	3.72493e-18	21	3686
GTEx. Spleen. Sex	GTEx: Esophagus Gastroesophageal Junction. sex. female vs male	4.88424e-18	20	3390
GTEx. Spleen. Sex	GTEx: Cells Transformed fibroblasts. DTHMNNR type of death. Homicide vs Natural	1.058e-17	11	960
GTEx. Spleen. Sex	GTEx: Adipose Subcutaneous. DTHMNNR type of death. Homicide vs Undetermined	1.35651e-17	8	521
GTEx. Spleen. Sex	TCGA: LUAD. cgc case histological diagnosis. LUNG ADENOCARCINOMA MIXED SUBTYPE vs LUNG PAPILLARY ADENOCARCINOMA	2.25417e-17	8	197
GTEx. Spleen. Sex	TCGA: KIRC. cgc case gender. FEMALE vs MALE	2.33928e-17	22	6218
GTEx. Spleen. Sex	TCGA: ACC. cgc case gender. FEMALE vs MALE	1.63225e-16	14	1034
GTEx. Spleen. Sex	TCGA: THCA. drugFinal. none vs SYNTHROID	1.88299e-16	8	226
GTEx. Spleen. Sex	GTEx: Adipose Subcutaneous. DTHMNNR type of death. Homicide vs Natural	2.79488e-16	8	888
GTEx. Stomach. Sex	GTEx: Stomach. sex. female vs male	3.90754e-50	27	892
GTEx. Stomach. Sex	TCGA: CHOL. cgc case gender. FEMALE vs MALE	2.19947e-39	17	124
GTEx. Stomach. Sex	TCGA: PAAD. cgc case gender. FEMALE vs MALE	5.02471e-39	19	284
GTEx. Stomach. Sex	TCGA: GBM. cgc case gender. FEMALE vs MALE	3.95275e-36	18	327
GTEx. Stomach. Sex	GTEx: Colon Sigmoid. sex. female vs male	9.66284e-36	21	886
GTEx. Stomach. Sex	GTEx: Artery Coronary. sex. female vs male	2.07666e-35	23	1439
GTEx. Stomach. Sex	TCGA: READ. cgc case gender. FEMALE vs MALE	3.48725e-35	19	282
GTEx. Stomach. Sex	GTEx: Brain Nucleus accumbens. sex. female vs male	8.07923e-35	20	1211
GTEx. Stomach. Sex	TCGA: KICH. cgc case gender. FEMALE vs MALE	2.50144e-34	16	112
GTEx. Stomach. Sex	GTEx: Colon Transverse. sex. female vs male	7.97477e-34	20	986
GTEx. Stomach. Sex	GTEx: Lung. sex. female vs male	1.30015e-32	20	875
GTEx. Stomach. Sex	GTEx: Esophagus Mucosa. sex. female vs male	1.48157e-32	22	1361
GTEx. Stomach. Sex	TCGA: UVM. cgc case gender. FEMALE vs MALE	3.25581e-32	14	54
GTEx. Stomach. Sex	TCGA: THYM. cgc case gender. FEMALE vs MALE	1.46108e-30	18	444
GTEx. Stomach. Sex	GTEx: Brain Caudate. sex. female vs male	4.03438e-30	19	1361
GTEx. Stomach. Sex	GTEx: Heart Atrial Appendage. sex. female vs male	5.71499e-30	20	1120
GTEx. Stomach. Sex	TCGA: SKCM. cgc case gender. FEMALE vs MALE	2.33005e-29	21	1093
GTEx. Stomach. Sex	GTEx: Skin Not Sun Exposed. sex. female vs male	3.28645e-29	24	1775
GTEx. Stomach. Sex	TCGA: STAD. cgc case gender. FEMALE vs MALE	4.59286e-29	20	1051
GTEx. Stomach. Sex	GTEx: Artery Aorta. sex. female vs male	1.02508e-28	23	1534
GTEx. Stomach. Sex	GTEx: Skin Sun Exposed. sex. female vs male	1.72629e-28	25	2280
GTEx. Stomach. Sex	GTEx: Brain Substantia nigra. sex. female vs male	1.95438e-28	16	1389
GTEx. Stomach. Sex	GTEx: Brain Hypothalamus. sex. female vs male	4.29368e-28	21	2144
GTEx. Stomach. Sex	GTEx: Brain Spinal cord. sex. female vs male	4.69422e-28	17	1088
GTEx. Stomach. Sex	TCGA: COAD. cgc case gender. FEMALE vs MALE	5.29439e-28	21	1309
GTEx. Stomach. Sex	GTEx: Adipose Visceral. sex. female vs male	7.83961e-28	21	1583
GTEx. Stomach. Sex	TCGA: THCA. cgc case gender. FEMALE vs MALE	3.76246e-27	18	615
GTEx. Stomach. Sex	GTEx: Adipose Subcutaneous. sex. female vs male	6.48456e-27	27	3201
GTEx. Stomach. Sex	TCGA: DLBC. cgc case gender. FEMALE vs MALE	6.48456e-27	10	67
GTEx. Stomach. Sex	GTEx: Nerve Tibial. sex. female vs male	6.54305e-27	20	1454
GTEx. Stomach. Sex	TCGA: PCPG. cgc case gender. FEMALE vs MALE	1.26592e-26	17	517
GTEx. Stomach. Sex	GTEx: Brain Amygdala. sex. female vs male	1.8977e-26	18	1703
GTEx. Stomach. Sex	GTEx: Brain Putamen. sex. female vs male	6.26862e-26	16	1180
GTEx. Stomach. Sex	GTEx: Brain Cerebellum. sex. female vs male	2.72621e-25	18	1368
GTEx. Stomach. Sex	GTEx: Artery Tibial. sex. female vs male	1.34361e-24	22	1890
GTEx. Stomach. Sex	GTEx: Adrenal Gland. sex. female vs male	1.82973e-24	17	1113
GTEx. Stomach. Sex	GTEx: Spleen. sex. female vs male	5.44265e-24	20	1496
GTEx. Stomach. Sex	GTEx: Muscle Skeletal. sex. female vs male	7.70746e-23	22	2833
GTEx. Stomach. Sex	GTEx: Cells Transformed fibroblasts. sex. female vs male	1.12422e-22	18	1109
GTEx. Stomach. Sex	TCGA: LUSC. cgc case gender. FEMALE vs MALE	1.60462e-22	19	1637
GTEx. Stomach. Sex	GTEx: Brain Frontal Cortex. sex. female vs male	1.68843e-22	14	1307
GTEx. Stomach. Sex	GTEx: Cells EBV-transformed lymphocytes. sex. female vs male	1.88988e-22	15	1067
GTEx. Stomach. Sex	GTEx: Esophagus Muscularis. sex. female vs male	2.00481e-22	22	2341
GTEx. Stomach. Sex	GTEx: Esophagus Gastroesophageal Junction. sex. female vs male	3.17997e-22	21	3390
GTEx. Stomach. Sex	TCGA: BLCA. cgc case gender. FEMALE vs MALE	3.17997e-22	20	1365
GTEx. Stomach. Sex	GTEx: Pituitary. sex. female vs male	3.59812e-22	16	1344
GTEx. Stomach. Sex	GTEx: Brain Cortex. sex. female vs male	7.0527e-22	17	2251
GTEx. Stomach. Sex	GTEx: Minor Salivary Gland. sex. female vs male	6.22976e-21	16	1720
GTEx. Stomach. Sex	GTEx: Pancreas race. asian vs black	9.71926e-21	14	1631
GTEx. Stomach. Sex	GTEx: Adipose Subcutaneous. DTHMNNR type of death. Homicide vs Undetermined	1.67603e-20	11	521
GTEx. Stomach. Sex	TCGA: KIRC. cgc case gender. FEMALE vs MALE	1.29452e-18	22	6218
GTEx. Stomach. Sex	TCGA: LGG. cgc case gender. FEMALE vs MALE	2.5833e-18	16	1249
GTEx. Stomach. Sex	GTEx: Esophagus Mucosa. MHORGNTP human or animal tissue xenotransplant. no vs yes	3.27347e-18	11	424
GTEx. Stomach. Sex	TCGA: THCA. drugFinal. none vs SYNTHROID	3.96889e-18	9	226
GTEx. Stomach. Sex	GTEx: Lung. race. asian vs black	7.70183e-18	11	1284
GTEx. Stomach. Sex	GTEx: Esophagus Mucosa. MHDPRSSN major depression. no vs yes	1.47754e-17	10	369
GTEx. Stomach. Sex	TCGA: LUAD. cgc case gender. FEMALE vs MALE	1.62014e-17	22	3285
GTEx. Stomach. Sex	GTEx: Thyroid. sex. female vs male	2.43155e-17	21	3686
GTEx. Stomach. Sex	GTEx: Skin Not Sun Exposed. race. asian vs black	2.91737e-17	13	1810
GTEx. Stomach. Sex	GTEx: Brain Cerebellar Hemisphere. sex. female vs male	2.93257e-17	18	2020
GTEx. Thyroid. Sex	GTEx: Thyroid. sex. female vs male	2.48836e-179	242	3686
GTEx. Thyroid. Sex	GTEx: Thyroid. race. asian vs black	3.91697e-133	150	2133
GTEx. Thyroid. Sex	GTEx: Adipose Visceral. MHLVRDIS liver disease. no vs yes	2.50812e-131	178	2195
GTEx. Thyroid. Sex	GTEx: Kidney Cortex. MHRNLFLR acute and or chronic renal failure. no vs yes	5.90536e-117	178	3612
GTEx. Thyroid. Sex	GTEx: Esophagus Mucosa. sex. female vs male	5.65727e-113	131	1361
GTEx. Thyroid. Sex	GTEx: Artery Tibial. DTHMNNR type of death. Accident vs Natural	6.74925e-112	184	3178
GTEx. Thyroid. Sex	TCGA: STAD. cgc case histological diagnosis. STOMACH ADENOCARCINOMA NOT OTHERWISE SPECIFIED (NOS) vs STOMACH INTESTINAL ADENOCARCINOMA TUBULAR TYPE	8.55648e-105	223	6305
GTEx. Thyroid. Sex	TCGA: THCA. xml stage event pathologic stage. Stage I vs Stage III	3.03195e-98	115	814
GTEx. Thyroid. Sex	GTEx: Thyroid. MHPNMNIA Pneumonia at time of death. no vs yes	2.44417e-97	113	867
GTEx. Thyroid. Sex	TCGA: STAD. xml neoplasm histologic grade. G2 vs G3	7.44148e-97	167	2900
GTEx. Thyroid. Sex	GTEx: Adipose Visceral. MHASCITES Ascites. no vs yes	8.15296e-95	184	3544
GTEx. Thyroid. Sex	TCGA: BLCA. drugFinal. GEMCITABINE vs none	1.85579e-89	120	1303
GTEx. Thyroid. Sex	GTEx: Artery Tibial. race. black vs white	2.31399e-89	148	2707
GTEx. Thyroid. Sex	GTEx: Artery Tibial. MHCVD cerebrovascular cardiovascular disease from inadequate blood flow to the brain. no vs yes	4.39414e-89	179	3743
GTEx. Thyroid. Sex	GTEx: Heart Atrial Appendage. MHHRTDIS ischemic heart disease. no vs yes	6.65191e-89	94	906
GTEx. Thyroid. Sex	GTEx: Adipose Visceral. MHHTN hypertension repeatedly elevated blood of 140 over 90. no vs yes	1.12482e-88	92	924
GTEx. Thyroid. Sex	GTEx: Esophagus Mucosa. race. black vs white	1.12482e-88	123	1924
GTEx. Thyroid. Sex	GTEx: Artery Tibial. MHHRTDIS ischemic heart disease. no vs yes	2.73559e-87	190	4299
GTEx. Thyroid. Sex	GTEx: Thyroid. MHCOPD chronic respiratory disease. no vs yes	9.63951e-85	85	732
GTEx. Thyroid. Sex	GTEx: Colon Sigmoid. MHHTN hypertension repeatedly elevated blood of 140 over 90. no vs yes	7.29459e-84	94	1137
GTEx. Thyroid. Sex	GTEx: Colon Sigmoid. race. black vs white	7.78914e-84	138	2932
GTEx. Thyroid. Sex	SRP043339: T-cell. naive vs effector	1.42063e-83	148	2353
GTEx. Thyroid. Sex	TCGA: KIRC. xml neoplasm histologic grade. G3 vs G4	1.48978e-83	82	552
GTEx. Thyroid. Sex	GTEx: Artery Tibial. race. asian vs black	1.07402e-79	94	1524
GTEx. Thyroid. Sex	GTEx: Brain Amygdala. MHARTHTS arthritis. no vs yes	7.39094e-78	123	2214
GTEx. Thyroid. Sex	GTEx: Esophagus Gastroesophageal Junction. MHHEROIN ever did heroine. no vs yes	1.16772e-76	75	462
GTEx. Thyroid. Sex	SRP027383: tumour. tumour history - recurrent astrocytomas vs anaplastic oligodendrogliomas	1.20616e-76	124	1510
GTEx. Thyroid. Sex	GTEx: Artery Tibial. MHOSTMYLTS Signs of Osteomyelitis. no vs yes	1.77326e-75	112	1454
GTEx. Thyroid. Sex	GTEx: Artery Tibial. DTHMNNR type of death. Natural vs Suicide	3.63558e-75	110	1382
GTEx. Thyroid. Sex	GTEx: Artery Tibial. binned age (years). 40-59 vs 60-79	1.28254e-74	131	2157
GTEx. Thyroid. Sex	TCGA: THYM. cgc case gender. FEMALE vs MALE	2.24161e-74	75	444
GTEx. Thyroid. Sex	GTEx: Colon Sigmoid. binned age (years). 20-39 vs 40-59	2.71246e-70	111	2448
GTEx. Thyroid. Sex	GTEx: Esophagus Gastroesophageal Junction. MHPSBLDCLT positive blood cultures. no vs yes	9.21824e-69	69	429
GTEx. Thyroid. Sex	GTEx: Brain Hypothalamus. MHRNLFLR acute and or chronic renal failure. no vs yes	2.82345e-68	100	1924
GTEx. Thyroid. Sex	GTEx: Esophagus Gastroesophageal Junction. DTHMNNR type of death. Accident vs Suicide	4.48943e-68	94	1877
GTEx. Thyroid. Sex	GTEx: Stomach. MHHRTDISB idiopathic heart disease. no vs yes	8.85607e-67	66	602
GTEx. Thyroid. Sex	SRP063838: lung. normal lung tissue adjacent to benign pulmonary tumors vs idiopathic pulmonary fibrosis	2.12623e-66	80	590
GTEx. Thyroid. Sex	GTEx: Colon Sigmoid. binned age (years). 40-59 vs 60-79	2.12623e-66	79	1146
GTEx. Thyroid. Sex	GTEx: Esophagus Gastroesophageal Junction. DTHMNNR type of death. Accident vs Natural	3.1832e-66	122	2563
GTEx. Thyroid. Sex	GTEx: Adipose Visceral. MHHRTDISB idiopathic heart disease. no vs yes	3.25421e-66	57	388
GTEx. Thyroid. Sex	GTEx: Brain Hypothalamus. sex. female vs male	4.08025e-66	98	2144
GTEx. Thyroid. Sex	GTEx: Esophagus Gastroesophageal Junction. MHCOCAINE5 cocaine last 5 years. no vs yes	1.57124e-64	104	1481
GTEx. Thyroid. Sex	GTEx: Stomach. MHT1D type 1 diabetes. no vs yes	2.72531e-63	59	520
GTEx. Thyroid. Sex	TCGA: KIRP. weight. Obese ClassII vs Obese ClassIII	4.18669e-63	41	75
GTEx. Thyroid. Sex	TCGA: COAD. xml stage event pathologic stage. Stage IIA vs Stage IIIC	2.35259e-62	69	530
GTEx. Thyroid. Sex	GTEx: Brain Spinal cord. sex. female vs male	3.43833e-62	69	1088
GTEx. Thyroid. Sex	GTEx: Adipose Visceral. MHSZRSU unexplained seizures. no vs yes	2.22245e-60	55	387
GTEx. Thyroid. Sex	TCGA: SKCM. gdc cases.samples.sample type. Metastatic vs Primary Tumor	6.03753e-60	213	8832
GTEx. Thyroid. Sex	TCGA: HNSC. xml anatomic neoplasm subdivision. Buccal Mucosa vs Tonsil	7.18614e-60	173	5311
GTEx. Thyroid. Sex	TCGA: HNSC. xml anatomic neoplasm subdivision. Floor of mouth vs Tonsil	2.22497e-59	217	8810
GTEx. Thyroid. Sex	GTEx: Brain Hypothalamus. MHBCTINF bacterial infection. no vs yes	5.90315e-59	83	1220
GTEx. Thyroid. Sex	GTEx: Brain Amygdala. MHPNMNIA Pneumonia at time of death. no vs yes	2.34762e-58	121	3224
GTEx. Thyroid. Sex	GTEx: Artery Tibial. MHNPHYS4W bed bound for minimum month before bed. no vs yes	5.12604e-58	64	510
GTEx. Thyroid. Sex	GTEx: Artery Tibial. MHT2D type 2 diabetes. no vs yes	6.41366e-58	99	1499
GTEx. Thyroid. Sex	GTEx: Adipose Visceral. MHHRTDIS ischemic heart disease. no vs yes	1.29891e-57	115	2357
GTEx. Thyroid. Sex	GTEx: Adipose Subcutaneous. sex. female vs male	1.35251e-57	127	3201
GTEx. Thyroid. Sex	GTEx: Colon Sigmoid. BMI class weight class identified by BMI. obese vs overweight	1.43453e-57	69	1155
GTEx. Thyroid. Sex	GTEx: Brain Caudate. MHRNLFLR acute and or chronic renal failure. no vs yes	2.05557e-57	85	1399
GTEx. Thyroid. Sex	GTEx: Esophagus Gastroesophageal Junction. MHHTN hypertension repeatedly elevated blood of 140 over 90. no vs yes	8.64079e-57	84	1251
GTEx. Thyroid. Sex	TCGA: ESCA. xml stage event pathologic stage. Stage IB vs Stage III	8.73583e-57	41	124
TCGA. BLCA. Sex	TCGA: UVM. cgc case gender. FEMALE vs MALE	3.45891e-41	18	54
TCGA. BLCA. Sex	TCGA: PAAD. cgc case gender. FEMALE vs MALE	9.53165e-35	20	284
TCGA. BLCA. Sex	TCGA: CHOL. cgc case gender. FEMALE vs MALE	1.26185e-34	18	124
TCGA. BLCA. Sex	GTEx: Stomach. sex. female vs male	9.21808e-34	21	892
TCGA. BLCA. Sex	TCGA: GBM. cgc case gender. FEMALE vs MALE	6.59633e-33	20	327
TCGA. BLCA. Sex	GTEx: Lung. sex. female vs male	8.53178e-33	22	875
TCGA. BLCA. Sex	TCGA: DLBC. cgc case gender. FEMALE vs MALE	8.03346e-32	13	67
TCGA. BLCA. Sex	GTEx: Colon Transverse. sex. female vs male	2.10333e-31	21	986
TCGA. BLCA. Sex	TCGA: THYM. cgc case gender. FEMALE vs MALE	2.10333e-31	20	444
TCGA. BLCA. Sex	GTEx: Colon Sigmoid. sex. female vs male	3.3252e-31	21	886
TCGA. BLCA. Sex	GTEx: Brain Nucleus accumbens. sex. female vs male	3.38788e-31	20	1211
TCGA. BLCA. Sex	TCGA: KICH. cgc case gender. FEMALE vs MALE	3.38788e-31	16	112
TCGA. BLCA. Sex	GTEx: Brain Substantia nigra. sex. female vs male	3.50704e-30	20	1389
TCGA. BLCA. Sex	GTEx: Brain Putamen. sex. female vs male	3.55332e-30	20	1180
TCGA. BLCA. Sex	GTEx: Adrenal Gland. sex. female vs male	2.99578e-29	21	1113
TCGA. BLCA. Sex	GTEx: Brain Spinal cord. sex. female vs male	3.36414e-29	18	1088
TCGA. BLCA. Sex	GTEx: Artery Coronary. sex. female vs male	5.40615e-29	22	1439
TCGA. BLCA. Sex	GTEx: Heart Atrial Appendage. sex. female vs male	3.40845e-28	20	1120
TCGA. BLCA. Sex	GTEx: Esophagus Mucosa. sex. female vs male	2.14519e-27	22	1361
TCGA. BLCA. Sex	GTEx: Brain Frontal Cortex. sex. female vs male	5.69154e-27	18	1307
TCGA. BLCA. Sex	GTEx: Nerve Tibial. sex. female vs male	1.83852e-26	22	1454
TCGA. BLCA. Sex	GTEx: Brain Caudate. sex. female vs male	2.15591e-26	19	1361
TCGA. BLCA. Sex	GTEx: Brain Hypothalamus. sex. female vs male	5.57798e-26	22	2144
TCGA. BLCA. Sex	GTEx: Minor Salivary Gland. sex. female vs male	1.182e-25	20	1720
TCGA. BLCA. Sex	TCGA: READ. cgc case gender. FEMALE vs MALE	1.182e-25	17	282
TCGA. BLCA. Sex	GTEx: Brain Amygdala. sex. female vs male	1.30465e-25	22	1703
TCGA. BLCA. Sex	TCGA: SKCM. cgc case gender. FEMALE vs MALE	1.31452e-25	22	1093
TCGA. BLCA. Sex	TCGA: PCPG. cgc case gender. FEMALE vs MALE	1.61581e-25	19	517
TCGA. BLCA. Sex	GTEx: Adipose Visceral. sex. female vs male	1.80417e-25	22	1583
TCGA. BLCA. Sex	GTEx: Spleen. sex. female vs male	2.64264e-25	21	1496
TCGA. BLCA. Sex	GTEx: Cells EBV-transformed lymphocytes. sex. female vs male	1.75818e-24	16	1067
TCGA. BLCA. Sex	GTEx: Artery Tibial. sex. female vs male	5.21584e-24	23	1890
TCGA. BLCA. Sex	GTEx: Pituitary. sex. female vs male	7.24297e-24	18	1344
TCGA. BLCA. Sex	GTEx: Cells Transformed fibroblasts. sex. female vs male	1.6576e-23	19	1109
TCGA. BLCA. Sex	GTEx: Artery Aorta. sex. female vs male	2.62278e-23	21	1534
TCGA. BLCA. Sex	GTEx: Adipose Subcutaneous. DTHMNNR type of death. Homicide vs Undetermined	3.0427e-23	13	521
TCGA. BLCA. Sex	GTEx: Cells Transformed fibroblasts. DTHMNNR type of death. Homicide vs Natural	3.88431e-23	14	960
TCGA. BLCA. Sex	TCGA: THCA. cgc case gender. FEMALE vs MALE	8.58314e-23	18	615
TCGA. BLCA. Sex	TCGA: STAD. cgc case gender. FEMALE vs MALE	9.38159e-23	20	1051
TCGA. BLCA. Sex	GTEx: Skin Sun Exposed. sex. female vs male	1.68996e-22	23	2280
TCGA. BLCA. Sex	GTEx: Skin Not Sun Exposed. sex. female vs male	2.76302e-22	20	1775
TCGA. BLCA. Sex	GTEx: Brain Cortex. sex. female vs male	3.4677e-22	19	2251
TCGA. BLCA. Sex	GTEx: Cells EBV-transformed lymphocytes. MHDPRSSN major depression. no vs yes	7.54946e-22	12	527
TCGA. BLCA. Sex	GTEx: Brain Cerebellum. sex. female vs male	1.18767e-21	17	1368
TCGA. BLCA. Sex	GTEx: Adipose Subcutaneous. DTHMNNR type of death. Homicide vs Natural	1.38113e-21	13	888
TCGA. BLCA. Sex	TCGA: LUSC. cgc case gender. FEMALE vs MALE	1.44612e-21	21	1637
TCGA. BLCA. Sex	TCGA: BLCA. cgc case gender. FEMALE vs MALE	1.92706e-21	21	1365
TCGA. BLCA. Sex	TCGA: COAD. cgc case gender. FEMALE vs MALE	3.61554e-21	20	1309
TCGA. BLCA. Sex	GTEx: Esophagus Muscularis. sex. female vs male	6.3813e-21	22	2341
TCGA. BLCA. Sex	TCGA: LGG. cgc case gender. FEMALE vs MALE	2.40638e-20	20	1249
TCGA. BLCA. Sex	GTEx: Adrenal Gland. BMI class weight class identified by BMI. healthy weight vs overweight	2.78534e-20	13	1003
TCGA. BLCA. Sex	GTEx: Lung. race. asian vs black	1.39729e-19	14	1284
TCGA. BLCA. Sex	GTEx: Skin Sun Exposed. fever binned body temperature. Hypothermia vs normal	1.39729e-19	14	1201
TCGA. BLCA. Sex	GTEx: Adrenal Gland. MHDPRSSN major depression. no vs yes	1.73901e-19	12	544
TCGA. BLCA. Sex	GTEx: Adipose Subcutaneous. sex. female vs male	2.66971e-19	23	3201
TCGA. BLCA. Sex	GTEx: Artery Coronary. MHPNMIAB History of pneumonia at time of death. no vs yes	4.49112e-19	12	489
TCGA. BLCA. Sex	GTEx: Pancreas race. asian vs black	6.90252e-19	15	1631
TCGA. BLCA. Sex	GTEx: Muscle Skeletal. sex. female vs male	5.18211e-18	22	2833
TCGA. BLCA. Sex	GTEx: Skin Not Sun Exposed. race. asian vs black	7.04436e-18	15	1810
TCGA. BLCA. Sex	GTEx: Artery Coronary. MHPNMNIA Pneumonia at time of death. no vs yes	7.37322e-18	12	716
TCGA. COAD. Sex	TCGA: PAAD. cgc case gender. FEMALE vs MALE	5.52361e-38	21	284
TCGA. COAD. Sex	TCGA: UVM. cgc case gender. FEMALE vs MALE	5.52361e-38	16	54
TCGA. COAD. Sex	TCGA: CHOL. cgc case gender. FEMALE vs MALE	3.89582e-35	18	124
TCGA. COAD. Sex	GTEx: Stomach. sex. female vs male	2.06859e-34	21	892
TCGA. COAD. Sex	TCGA: READ. cgc case gender. FEMALE vs MALE	1.47472e-32	20	282
TCGA. COAD. Sex	TCGA: DLBC. cgc case gender. FEMALE vs MALE	2.11872e-30	13	67
TCGA. COAD. Sex	TCGA: GBM. cgc case gender. FEMALE vs MALE	1.14589e-28	18	327
TCGA. COAD. Sex	TCGA: THYM. cgc case gender. FEMALE vs MALE	1.02135e-27	18	444
TCGA. COAD. Sex	GTEx: Colon Transverse. sex. female vs male	2.35333e-27	19	986
TCGA. COAD. Sex	TCGA: KICH. cgc case gender. FEMALE vs MALE	6.54067e-27	14	112
TCGA. COAD. Sex	GTEx: Lung. sex. female vs male	1.02467e-26	19	875
TCGA. COAD. Sex	TCGA: COAD. cgc case gender. FEMALE vs MALE	2.30122e-26	24	1309
TCGA. COAD. Sex	GTEx: Esophagus Mucosa. sex. female vs male	8.85771e-26	21	1361
TCGA. COAD. Sex	GTEx: Brain Spinal cord. sex. female vs male	3.23803e-25	17	1088
TCGA. COAD. Sex	GTEx: Brain Nucleus accumbens. sex. female vs male	6.8469e-25	17	1211
TCGA. COAD. Sex	GTEx: Brain Caudate. sex. female vs male	1.25748e-24	18	1361
TCGA. COAD. Sex	GTEx: Colon Sigmoid. sex. female vs male	1.25748e-24	18	886
TCGA. COAD. Sex	GTEx: Brain Substantia nigra. sex. female vs male	2.47157e-23	16	1389
TCGA. COAD. Sex	GTEx: Artery Coronary. sex. female vs male	2.51654e-23	19	1439
TCGA. COAD. Sex	GTEx: Heart Atrial Appendage. sex. female vs male	2.51654e-23	18	1120
TCGA. COAD. Sex	GTEx: Cells EBV-transformed lymphocytes. sex. female vs male	3.05151e-23	16	1067
TCGA. COAD. Sex	TCGA: STAD. cgc case gender. FEMALE vs MALE	4.44714e-23	20	1051
TCGA. COAD. Sex	TCGA: SKCM. cgc case gender. FEMALE vs MALE	8.04701e-23	20	1093
TCGA. COAD. Sex	TCGA: PCPG. cgc case gender. FEMALE vs MALE	2.93969e-22	17	517
TCGA. COAD. Sex	GTEx: Brain Putamen. sex. female vs male	3.80499e-22	14	1180
TCGA. COAD. Sex	GTEx: Skin Sun Exposed. fever binned body temperature. Hypothermia vs normal	8.2195e-22	16	1201
TCGA. COAD. Sex	GTEx: Brain Frontal Cortex. sex. female vs male	1.98545e-21	14	1307
TCGA. COAD. Sex	GTEx: Nerve Tibial. sex. female vs male	3.20181e-21	19	1454
TCGA. COAD. Sex	GTEx: Skin Not Sun Exposed. sex. female vs male	7.79617e-21	20	1775
TCGA. COAD. Sex	GTEx: Brain Hypothalamus. sex. female vs male	8.37023e-21	19	2144
TCGA. COAD. Sex	GTEx: Brain Amygdala. sex. female vs male	3.21704e-20	16	1703
TCGA. COAD. Sex	TCGA: LUSC. cgc case gender. FEMALE vs MALE	3.52394e-20	20	1637
TCGA. COAD. Sex	GTEx: Adrenal Gland. sex. female vs male	4.36283e-20	14	1113
TCGA. COAD. Sex	GTEx: Brain Cerebellum. sex. female vs male	4.36283e-20	17	1368
TCGA. COAD. Sex	GTEx: Spleen. sex. female vs male	4.36283e-20	18	1496
TCGA. COAD. Sex	GTEx: Cells EBV-transformed lymphocytes. MHDPRSSN major depression. no vs yes	1.15178e-19	11	527
TCGA. COAD. Sex	GTEx: Cells Transformed fibroblasts. sex. female vs male	1.15178e-19	17	1109
TCGA. COAD. Sex	GTEx: Skin Sun Exposed. sex. female vs male	1.66365e-19	21	2280
TCGA. COAD. Sex	GTEx: Brain Cortex. sex. female vs male	2.31118e-19	17	2251
TCGA. COAD. Sex	GTEx: Cells Transformed fibroblasts. DTHMNNR type of death. Homicide vs Natural	2.31118e-19	12	960
TCGA. COAD. Sex	GTEx: Minor Salivary Gland. sex. female vs male	2.31118e-19	16	1720
TCGA. COAD. Sex	GTEx: Pituitary. sex. female vs male	4.7718e-19	14	1344
TCGA. COAD. Sex	GTEx: Adipose Visceral. sex. female vs male	1.23216e-18	18	1583
TCGA. COAD. Sex	GTEx: Lung. race. asian vs black	2.25938e-18	14	1284
TCGA. COAD. Sex	TCGA: THCA. cgc case gender. FEMALE vs MALE	1.50913e-17	15	615
TCGA. COAD. Sex	GTEx: Adipose Subcutaneous. sex. female vs male	2.85805e-17	23	3201
TCGA. COAD. Sex	GTEx: Colon Transverse. MHDPRSSN major depression. no vs yes	4.35254e-17	9	289
TCGA. COAD. Sex	GTEx: Pancreas race. asian vs black	7.16754e-17	14	1631
TCGA. COAD. Sex	GTEx: Artery Aorta. sex. female vs male	9.16667e-17	17	1534
TCGA. COAD. Sex	GTEx: Brain Cerebellar Hemisphere. sex. female vs male	9.8114e-17	18	2020
TCGA. COAD. Sex	GTEx: Adrenal Gland. BMI class weight class identified by BMI. healthy weight vs overweight	1.21795e-16	11	1003
TCGA. COAD. Sex	GTEx: Artery Coronary. MHPNMIAB History of pneumonia at time of death. no vs yes	1.77296e-16	10	489
TCGA. COAD. Sex	GTEx: Brain Spinal cord. MHABNWBC Abnormal WBC at time of death. no vs yes	3.29586e-16	12	1130
TCGA. COAD. Sex	GTEx: Artery Coronary. MHPNMNIA Pneumonia at time of death. no vs yes	4.67671e-16	11	716
TCGA. COAD. Sex	GTEx: Adipose Subcutaneous. DTHMNNR type of death. Homicide vs Undetermined	5.2152e-16	10	521
TCGA. COAD. Sex	TCGA: THCA. drugFinal. none vs SYNTHROID	1.15635e-15	10	226
TCGA. COAD. Sex	GTEx: Brain Spinal cord. MHHTN hypertension repeatedly elevated blood of 140 over 90. no vs yes	1.27062e-15	11	1110
TCGA. COAD. Sex	TCGA: LGG. cgc case gender. FEMALE vs MALE	1.65079e-15	16	1249
TCGA. COAD. Sex	GTEx: Artery Tibial. sex. female vs male	1.88616e-15	17	1890
TCGA. COAD. Sex	TCGA: MESO. cgc case gender. FEMALE vs MALE	2.80374e-15	16	1641
TCGA. GBM. Sex	TCGA: UVM. cgc case gender. FEMALE vs MALE	7.03053e-35	16	54
TCGA. GBM. Sex	TCGA: CHOL. cgc case gender. FEMALE vs MALE	5.65904e-34	18	124
TCGA. GBM. Sex	GTEx: Brain Spinal cord. sex. female vs male	1.80533e-33	21	1088
TCGA. GBM. Sex	TCGA: PAAD. cgc case gender. FEMALE vs MALE	1.81739e-32	19	284
TCGA. GBM. Sex	TCGA: GBM. cgc case gender. FEMALE vs MALE	2.52212e-32	20	327
TCGA. GBM. Sex	TCGA: DLBC. cgc case gender. FEMALE vs MALE	9.37237e-32	13	67
TCGA. GBM. Sex	GTEx: Brain Substantia nigra. sex. female vs male	1.12026e-31	21	1389
TCGA. GBM. Sex	GTEx: Brain Putamen. sex. female vs male	3.81078e-31	20	1180
TCGA. GBM. Sex	GTEx: Brain Nucleus accumbens. sex. female vs male	2.00007e-30	19	1211
TCGA. GBM. Sex	GTEx: Colon Transverse. sex. female vs male	2.46414e-30	20	986
TCGA. GBM. Sex	GTEx: Brain Frontal Cortex. sex. female vs male	3.36266e-30	20	1307
TCGA. GBM. Sex	GTEx: Brain Caudate. sex. female vs male	1.53952e-29	20	1361
TCGA. GBM. Sex	GTEx: Stomach. sex. female vs male	1.97773e-29	19	892
TCGA. GBM. Sex	GTEx: Brain Amygdala. sex. female vs male	2.09377e-28	20	1703
TCGA. GBM. Sex	TCGA: THYM. cgc case gender. FEMALE vs MALE	2.33264e-28	19	444
TCGA. GBM. Sex	GTEx: Lung. sex. female vs male	4.68777e-28	19	875
TCGA. GBM. Sex	TCGA: PCPG. cgc case gender. FEMALE vs MALE	5.35961e-27	19	517
TCGA. GBM. Sex	GTEx: Adrenal Gland. sex. female vs male	1.08652e-26	19	1113
TCGA. GBM. Sex	GTEx: Heart Atrial Appendage. sex. female vs male	1.38536e-26	19	1120
TCGA. GBM. Sex	TCGA: KICH. cgc case gender. FEMALE vs MALE	7.93667e-26	14	112
TCGA. GBM. Sex	GTEx: Pituitary. sex. female vs male	3.20231e-25	19	1344
TCGA. GBM. Sex	GTEx: Artery Coronary. sex. female vs male	7.49367e-25	20	1439
TCGA. GBM. Sex	GTEx: Colon Sigmoid. sex. female vs male	2.59927e-24	18	886
TCGA. GBM. Sex	GTEx: Minor Salivary Gland. sex. female vs male	3.84679e-24	19	1720
TCGA. GBM. Sex	GTEx: Brain Hypothalamus. sex. female vs male	5.37723e-24	21	2144
TCGA. GBM. Sex	TCGA: READ. cgc case gender. FEMALE vs MALE	1.75288e-23	16	282
TCGA. GBM. Sex	GTEx: Esophagus Mucosa. sex. female vs male	1.88485e-23	20	1361
TCGA. GBM. Sex	GTEx: Brain Cortex. sex. female vs male	4.37324e-23	19	2251
TCGA. GBM. Sex	GTEx: Cells EBV-transformed lymphocytes. sex. female vs male	6.54881e-23	16	1067
TCGA. GBM. Sex	TCGA: SKCM. cgc case gender. FEMALE vs MALE	1.59765e-22	21	1093
TCGA. GBM. Sex	GTEx: Nerve Tibial. sex. female vs male	1.98812e-22	19	1454
TCGA. GBM. Sex	TCGA: LGG. cgc case gender. FEMALE vs MALE	2.44602e-21	20	1249
TCGA. GBM. Sex	GTEx: Cells Transformed fibroblasts. DTHMNNR type of death. Homicide vs Natural	3.52762e-21	13	960
TCGA. GBM. Sex	GTEx: Brain Cerebellum. sex. female vs male	5.1551e-21	17	1368
TCGA. GBM. Sex	GTEx: Cells EBV-transformed lymphocytes. MHDPRSSN major depression. no vs yes	1.34462e-20	11	527
TCGA. GBM. Sex	GTEx: Cells Transformed fibroblasts. sex. female vs male	1.37413e-20	17	1109
TCGA. GBM. Sex	GTEx: Skin Not Sun Exposed. sex. female vs male	2.26206e-20	20	1775
TCGA. GBM. Sex	GTEx: Adipose Subcutaneous. DTHMNNR type of death. Homicide vs Undetermined	7.72197e-20	12	521
TCGA. GBM. Sex	GTEx: Spleen. sex. female vs male	1.14164e-19	18	1496
TCGA. GBM. Sex	GTEx: Skin Sun Exposed. fever binned body temperature. Hypothermia vs normal	1.27982e-19	15	1201
TCGA. GBM. Sex	GTEx: Artery Aorta. sex. female vs male	1.96449e-19	18	1534
TCGA. GBM. Sex	GTEx: Artery Tibial. sex. female vs male	3.5299e-19	19	1890
TCGA. GBM. Sex	TCGA: LUSC. cgc case gender. FEMALE vs MALE	4.39244e-19	19	1637
TCGA. GBM. Sex	GTEx: Skin Sun Exposed. sex. female vs male	6.08636e-19	21	2280
TCGA. GBM. Sex	GTEx: Artery Coronary. MHPNMIAB History of pneumonia at time of death. no vs yes	1.11133e-18	12	489
TCGA. GBM. Sex	GTEx: Lung. race. asian vs black	1.34935e-18	12	1284
TCGA. GBM. Sex	GTEx: Adrenal Gland. MHDPRSSN major depression. no vs yes	1.80497e-18	12	544
TCGA. GBM. Sex	GTEx: Adrenal Gland. BMI class weight class identified by BMI. healthy weight vs overweight	1.98726e-18	12	1003
TCGA. GBM. Sex	GTEx: Adipose Subcutaneous. DTHMNNR type of death. Homicide vs Natural	2.43153e-18	12	888
TCGA. GBM. Sex	GTEx: Adipose Visceral. sex. female vs male	3.06972e-18	18	1583
TCGA. GBM. Sex	TCGA: BLCA. cgc case gender. FEMALE vs MALE	7.96882e-18	18	1365
TCGA. GBM. Sex	GTEx: Brain Cerebellar Hemisphere. sex. female vs male	8.83968e-18	18	2020
TCGA. GBM. Sex	GTEx: Colon Transverse. MHDPRSSN major depression. no vs yes	8.83968e-18	10	289
TCGA. GBM. Sex	TCGA: COAD. cgc case gender. FEMALE vs MALE	1.03193e-17	18	1309
TCGA. GBM. Sex	GTEx: Brain Spinal cord. MHHTN hypertension repeatedly elevated blood of 140 over 90. no vs yes	1.70319e-17	11	1110
TCGA. GBM. Sex	TCGA: STAD. cgc case gender. FEMALE vs MALE	1.71721e-17	17	1051
TCGA. GBM. Sex	GTEx: Adrenal Gland. MHCOPD chronic respiratory disease. no vs yes	1.923e-17	12	755
TCGA. GBM. Sex	GTEx: Brain Spinal cord. MHABNWBC Abnormal WBC at time of death. no vs yes	2.23397e-17	13	1130
TCGA. GBM. Sex	GTEx: Brain Substantia nigra. MHARTHTS arthritis. no vs yes	2.23397e-17	15	1393
TCGA. GBM. Sex	GTEx: Artery Coronary. MHPNMNIA Pneumonia at time of death. no vs yes	4.74334e-17	11	716
TCGA. HNSC. Sex	TCGA: UVM. cgc case gender. FEMALE vs MALE	1.07632e-30	14	54
TCGA. HNSC. Sex	TCGA: DLBC. cgc case gender. FEMALE vs MALE	1.49757e-30	13	67
TCGA. HNSC. Sex	TCGA: PAAD. cgc case gender. FEMALE vs MALE	6.74538e-30	17	284
TCGA. HNSC. Sex	TCGA: CHOL. cgc case gender. FEMALE vs MALE	2.08058e-28	15	124
TCGA. HNSC. Sex	TCGA: GBM. cgc case gender. FEMALE vs MALE	2.89013e-25	16	327
TCGA. HNSC. Sex	TCGA: KICH. cgc case gender. FEMALE vs MALE	1.8449e-24	13	112
TCGA. HNSC. Sex	TCGA: THYM. cgc case gender. FEMALE vs MALE	1.8449e-24	16	444
TCGA. HNSC. Sex	GTEx: Brain Nucleus accumbens. sex. female vs male	1.33585e-23	15	1211
TCGA. HNSC. Sex	GTEx: Brain Spinal cord. sex. female vs male	1.69964e-23	14	1088
TCGA. HNSC. Sex	GTEx: Brain Substantia nigra. sex. female vs male	4.44883e-23	16	1389
TCGA. HNSC. Sex	GTEx: Brain Putamen. sex. female vs male	6.24612e-23	15	1180
TCGA. HNSC. Sex	GTEx: Lung. sex. female vs male	7.44416e-23	18	875
TCGA. HNSC. Sex	GTEx: Stomach. sex. female vs male	1.30308e-22	15	892
TCGA. HNSC. Sex	GTEx: Colon Transverse. sex. female vs male	2.31836e-22	15	986
TCGA. HNSC. Sex	GTEx: Brain Frontal Cortex. sex. female vs male	2.92659e-22	15	1307
TCGA. HNSC. Sex	GTEx: Cells Transformed fibroblasts. DTHMNNR type of death. Homicide vs Natural	4.83674e-22	13	960
TCGA. HNSC. Sex	GTEx: Brain Caudate. sex. female vs male	8.5405e-22	15	1361
TCGA. HNSC. Sex	TCGA: READ. cgc case gender. FEMALE vs MALE	1.22764e-21	13	282
TCGA. HNSC. Sex	GTEx: Brain Amygdala. sex. female vs male	5.98068e-21	15	1703
TCGA. HNSC. Sex	TCGA: PCPG. cgc case gender. FEMALE vs MALE	7.68249e-21	14	517
TCGA. HNSC. Sex	GTEx: Cells EBV-transformed lymphocytes. sex. female vs male	8.84375e-21	14	1067
TCGA. HNSC. Sex	GTEx: Heart Atrial Appendage. sex. female vs male	8.95347e-21	15	1120
TCGA. HNSC. Sex	GTEx: Adrenal Gland. sex. female vs male	1.16978e-20	14	1113
TCGA. HNSC. Sex	GTEx: Colon Sigmoid. sex. female vs male	2.43135e-20	15	886
TCGA. HNSC. Sex	GTEx: Esophagus Mucosa. sex. female vs male	2.62175e-20	17	1361
TCGA. HNSC. Sex	GTEx: Cells EBV-transformed lymphocytes. MHDPRSSN major depression. no vs yes	5.76502e-20	11	527
TCGA. HNSC. Sex	GTEx: Pituitary. sex. female vs male	9.30572e-20	15	1344
TCGA. HNSC. Sex	GTEx: Artery Coronary. sex. female vs male	1.44404e-19	16	1439
TCGA. HNSC. Sex	GTEx: Adrenal Gland. BMI class weight class identified by BMI. healthy weight vs overweight	3.2863e-19	12	1003
TCGA. HNSC. Sex	GTEx: Cells Transformed fibroblasts. sex. female vs male	4.31428e-19	14	1109
TCGA. HNSC. Sex	GTEx: Adipose Subcutaneous. DTHMNNR type of death. Homicide vs Undetermined	5.47381e-19	11	521
TCGA. HNSC. Sex	GTEx: Minor Salivary Gland. sex. female vs male	6.15702e-19	15	1720
TCGA. HNSC. Sex	GTEx: Adipose Visceral. sex. female vs male	8.27287e-19	17	1583
TCGA. HNSC. Sex	GTEx: Spleen. sex. female vs male	5.22356e-18	14	1496
TCGA. HNSC. Sex	GTEx: Lung. race. asian vs black	7.00553e-18	12	1284
TCGA. HNSC. Sex	GTEx: Skin Not Sun Exposed. sex. female vs male	9.85551e-18	17	1775
TCGA. HNSC. Sex	GTEx: Adipose Subcutaneous. DTHMNNR type of death. Homicide vs Natural	1.31957e-17	11	888
TCGA. HNSC. Sex	GTEx: Brain Cerebellum. sex. female vs male	1.31957e-17	14	1368
TCGA. HNSC. Sex	GTEx: Nerve Tibial. sex. female vs male	1.37678e-17	15	1454
TCGA. HNSC. Sex	GTEx: Brain Hypothalamus. sex. female vs male	1.86452e-17	16	2144
TCGA. HNSC. Sex	GTEx: Skin Sun Exposed. fever binned body temperature. Hypothermia vs normal	2.06767e-17	13	1201
TCGA. HNSC. Sex	GTEx: Artery Aorta. sex. female vs male	2.1489e-17	16	1534
TCGA. HNSC. Sex	TCGA: SKCM. cgc case gender. FEMALE vs MALE	3.61066e-17	16	1093
TCGA. HNSC. Sex	GTEx: Artery Coronary. MHPNMIAB History of pneumonia at time of death. no vs yes	8.67799e-17	10	489
TCGA. HNSC. Sex	GTEx: Brain Cortex. sex. female vs male	1.17969e-16	14	2251
TCGA. HNSC. Sex	GTEx: Adrenal Gland. MHDPRSSN major depression. no vs yes	1.28652e-16	10	544
TCGA. HNSC. Sex	GTEx: Artery Coronary. MHPNMNIA Pneumonia at time of death. no vs yes	1.91696e-16	11	716
TCGA. HNSC. Sex	TCGA: THCA. drugFinal. none vs SYNTHROID	1.95601e-16	10	226
TCGA. HNSC. Sex	GTEx: Colon Transverse. MHDPRSSN major depression. no vs yes	2.00561e-16	7	289
TCGA. HNSC. Sex	GTEx: Cells Transformed fibroblasts. DTHMNNR type of death. Accident vs Undetermined	2.15771e-16	11	909
TCGA. HNSC. Sex	GTEx: Artery Tibial. sex. female vs male	3.72467e-16	16	1890
TCGA. HNSC. Sex	GTEx: Adrenal Gland. MHCOPD chronic respiratory disease. no vs yes	3.90043e-16	11	755
TCGA. HNSC. Sex	TCGA: STAD. cgc case gender. FEMALE vs MALE	3.90043e-16	15	1051
TCGA. HNSC. Sex	GTEx: Skin Not Sun Exposed. race. asian vs black	5.60494e-16	14	1810
TCGA. HNSC. Sex	TCGA: LGG. cgc case gender. FEMALE vs MALE	5.60494e-16	14	1249
TCGA. HNSC. Sex	TCGA: HNSC. cgc case gender. FEMALE vs MALE	5.66734e-16	37	4262
TCGA. HNSC. Sex	GTEx: Kidney Cortex. sex. female vs male	9.0058e-16	14	2601
TCGA. HNSC. Sex	TCGA: LUSC. cgc case gender. FEMALE vs MALE	1.27002e-15	14	1637
TCGA. HNSC. Sex	TCGA: BLCA. cgc case gender. FEMALE vs MALE	1.53469e-15	14	1365
TCGA. HNSC. Sex	GTEx: Brain Cerebellar Hemisphere. sex. female vs male	1.67124e-15	14	2020
TCGA. KIRC. Sex	TCGA: KIRC. cgc case gender. FEMALE vs MALE	2.61934e-131	314	6218
TCGA. KIRC. Sex	TCGA: CHOL. cgc case gender. FEMALE vs MALE	4.8702e-39	21	124
TCGA. KIRC. Sex	TCGA: UVM. cgc case gender. FEMALE vs MALE	1.3487e-37	16	54
TCGA. KIRC. Sex	TCGA: PAAD. cgc case gender. FEMALE vs MALE	3.10365e-34	21	284
TCGA. KIRC. Sex	TCGA: GBM. cgc case gender. FEMALE vs MALE	1.24209e-33	22	327
TCGA. KIRC. Sex	GTEx: Stomach. sex. female vs male	1.09477e-32	22	892
TCGA. KIRC. Sex	TCGA: KICH. cgc case gender. FEMALE vs MALE	1.69e-31	17	112
TCGA. KIRC. Sex	GTEx: Colon Transverse. sex. female vs male	6.80771e-31	22	986
TCGA. KIRC. Sex	GTEx: Brain Spinal cord. sex. female vs male	1.74067e-30	21	1088
TCGA. KIRC. Sex	TCGA: THYM. cgc case gender. FEMALE vs MALE	1.74067e-30	21	444
TCGA. KIRC. Sex	TCGA: DLBC. cgc case gender. FEMALE vs MALE	4.15482e-30	13	67
TCGA. KIRC. Sex	GTEx: Brain Substantia nigra. sex. female vs male	2.67174e-29	21	1389
TCGA. KIRC. Sex	GTEx: Colon Sigmoid. sex. female vs male	2.96364e-29	22	886
TCGA. KIRC. Sex	GTEx: Brain Nucleus accumbens. sex. female vs male	7.00507e-29	20	1211
TCGA. KIRC. Sex	GTEx: Brain Putamen. sex. female vs male	7.94104e-28	20	1180
TCGA. KIRC. Sex	GTEx: Brain Caudate. sex. female vs male	2.77803e-27	21	1361
TCGA. KIRC. Sex	GTEx: Brain Frontal Cortex. sex. female vs male	8.4021e-27	20	1307
TCGA. KIRC. Sex	GTEx: Lung. sex. female vs male	3.06878e-26	20	875
TCGA. KIRC. Sex	GTEx: Brain Amygdala. sex. female vs male	4.20424e-26	21	1703
TCGA. KIRC. Sex	GTEx: Cells EBV-transformed lymphocytes. sex. female vs male	8.48518e-26	19	1067
TCGA. KIRC. Sex	GTEx: Heart Atrial Appendage. sex. female vs male	8.48518e-26	21	1120
TCGA. KIRC. Sex	GTEx: Artery Coronary. sex. female vs male	2.40979e-25	22	1439
TCGA. KIRC. Sex	TCGA: READ. cgc case gender. FEMALE vs MALE	3.02362e-25	18	282
TCGA. KIRC. Sex	TCGA: PCPG. cgc case gender. FEMALE vs MALE	1.88041e-24	20	517
TCGA. KIRC. Sex	GTEx: Brain Cortex. sex. female vs male	2.61992e-24	22	2251
TCGA. KIRC. Sex	GTEx: Brain Cerebellum. sex. female vs male	4.38962e-24	21	1368
TCGA. KIRC. Sex	GTEx: Pituitary. sex. female vs male	5.52964e-24	21	1344
TCGA. KIRC. Sex	GTEx: Esophagus Mucosa. sex. female vs male	8.13178e-24	22	1361
TCGA. KIRC. Sex	GTEx: Adrenal Gland. sex. female vs male	4.7883e-23	19	1113
TCGA. KIRC. Sex	GTEx: Colon Sigmoid. DTHMNNR type of death. Accident vs Suicide	6.79692e-23	80	2518
TCGA. KIRC. Sex	TCGA: SKCM. cgc case gender. FEMALE vs MALE	7.9931e-23	53	1093
TCGA. KIRC. Sex	GTEx: Cells Transformed fibroblasts. sex. female vs male	1.31236e-22	20	1109
TCGA. KIRC. Sex	GTEx: Brain Hypothalamus. sex. female vs male	2.09782e-22	22	2144
TCGA. KIRC. Sex	GTEx: Minor Salivary Gland. sex. female vs male	3.10841e-22	20	1720
TCGA. KIRC. Sex	TCGA: STAD. cgc case gender. FEMALE vs MALE	9.20269e-22	18	1051
TCGA. KIRC. Sex	SRP033117: Ataka cells. Uninduced vs induced reactivation for 24 hours	5.67616e-21	128	2817
TCGA. KIRC. Sex	GTEx: Colon Sigmoid. race. black vs white	6.03287e-21	94	2932
TCGA. KIRC. Sex	GTEx: Adipose Visceral. sex. female vs male	7.50895e-21	18	1583
TCGA. KIRC. Sex	GTEx: Pancreas race. asian vs black	1.63871e-20	20	1631
TCGA. KIRC. Sex	GTEx: Skin Not Sun Exposed. sex. female vs male	1.87564e-20	22	1775
TCGA. KIRC. Sex	GTEx: Nerve Tibial. sex. female vs male	2.06413e-20	20	1454
TCGA. KIRC. Sex	TCGA: COAD. cgc case gender. FEMALE vs MALE	2.50049e-20	18	1309
TCGA. KIRC. Sex	GTEx: Cells EBV-transformed lymphocytes. MHDPRSSN major depression. no vs yes	2.58084e-20	12	527
TCGA. KIRC. Sex	TCGA: BLCA. cgc case gender. FEMALE vs MALE	1.35064e-19	22	1365
TCGA. KIRC. Sex	GTEx: Cells Transformed fibroblasts. DTHMNNR type of death. Homicide vs Natural	1.45175e-19	13	960
TCGA. KIRC. Sex	GTEx: Lung. race. asian vs black	1.60992e-19	14	1284
TCGA. KIRC. Sex	GTEx: Spleen. sex. female vs male	1.81726e-19	19	1496
TCGA. KIRC. Sex	TCGA: THCA. cgc case gender. FEMALE vs MALE	1.81726e-19	17	615
TCGA. KIRC. Sex	GTEx: Artery Coronary. MHPNMIAB History of pneumonia at time of death. no vs yes	2.46905e-19	12	489
TCGA. KIRC. Sex	GTEx: Artery Aorta. sex. female vs male	3.02839e-19	20	1534
TCGA. KIRC. Sex	TCGA: ACC. cgc case gender. FEMALE vs MALE	1.15895e-18	68	1034
TCGA. KIRC. Sex	TCGA: MESO. cgc case gender. FEMALE vs MALE	1.15895e-18	21	1641
TCGA. KIRC. Sex	GTEx: Skin Sun Exposed. sex. female vs male	1.36053e-18	23	2280
TCGA. KIRC. Sex	GTEx: Adipose Subcutaneous. DTHMNNR type of death. Homicide vs Undetermined	2.89336e-18	11	521
TCGA. KIRC. Sex	TCGA: LGG. cgc case gender. FEMALE vs MALE	4.51193e-18	20	1249
TCGA. KIRC. Sex	GTEx: Artery Tibial. sex. female vs male	1.17446e-17	20	1890
TCGA. KIRC. Sex	GTEx: Adipose Visceral. MHT1D type 1 diabetes. no vs yes	1.38757e-17	39	587
TCGA. KIRC. Sex	TCGA: LUAD. cgc case gender. FEMALE vs MALE	1.38757e-17	122	3285
TCGA. KIRC. Sex	GTEx: Skin Sun Exposed. fever binned body temperature. Hypothermia vs normal	1.43686e-17	13	1201
TCGA. KIRC. Sex	GTEx: Adipose Visceral. MHPNMNIA Pneumonia at time of death. no vs yes	2.09045e-17	49	954
TCGA. KIRP. Sex	TCGA: KIRP. cgc case gender. FEMALE vs MALE	4.31636e-137	585	7147
TCGA. KIRP. Sex	TCGA: PAAD. cgc case gender. FEMALE vs MALE	9.80821e-36	21	284
TCGA. KIRP. Sex	TCGA: UVM. cgc case gender. FEMALE vs MALE	2.25694e-35	15	54
TCGA. KIRP. Sex	TCGA: CHOL. cgc case gender. FEMALE vs MALE	1.80465e-32	17	124
TCGA. KIRP. Sex	TCGA: READ. cgc case gender. FEMALE vs MALE	1.95483e-31	20	282
TCGA. KIRP. Sex	TCGA: GBM. cgc case gender. FEMALE vs MALE	4.59594e-31	19	327
TCGA. KIRP. Sex	GTEx: Stomach. sex. female vs male	4.39058e-30	20	892
TCGA. KIRP. Sex	TCGA: THYM. cgc case gender. FEMALE vs MALE	4.39058e-30	19	444
TCGA. KIRP. Sex	TCGA: DLBC. cgc case gender. FEMALE vs MALE	5.07812e-30	13	67
TCGA. KIRP. Sex	GTEx: Colon Transverse. sex. female vs male	8.78945e-30	21	986
TCGA. KIRP. Sex	GTEx: Lung. sex. female vs male	5.09362e-29	21	875
TCGA. KIRP. Sex	SRP039361: derived macrophages. PBMC derived vs IPSC derived	1.68268e-28	311	4892
TCGA. KIRP. Sex	GTEx: Brain Nucleus accumbens. sex. female vs male	1.3827e-27	18	1211
TCGA. KIRP. Sex	GTEx: Adrenal Gland. sex. female vs male	1.47171e-27	21	1113
TCGA. KIRP. Sex	GTEx: Colon Sigmoid. sex. female vs male	2.31452e-27	19	886
TCGA. KIRP. Sex	TCGA: KICH. cgc case gender. FEMALE vs MALE	2.31452e-27	15	112
TCGA. KIRP. Sex	GTEx: Brain Putamen. sex. female vs male	9.96786e-27	18	1180
TCGA. KIRP. Sex	GTEx: Cells EBV-transformed lymphocytes. sex. female vs male	1.15312e-26	18	1067
TCGA. KIRP. Sex	GTEx: Heart Atrial Appendage. sex. female vs male	5.38659e-26	19	1120
TCGA. KIRP. Sex	TCGA: PCPG. cgc case gender. FEMALE vs MALE	5.38659e-26	20	517
TCGA. KIRP. Sex	TCGA: LUAD. cgc case gender. FEMALE vs MALE	2.11563e-25	220	3285
TCGA. KIRP. Sex	GTEx: Artery Coronary. sex. female vs male	2.79026e-25	21	1439
TCGA. KIRP. Sex	GTEx: Brain Caudate. sex. female vs male	2.90276e-25	18	1361
TCGA. KIRP. Sex	TCGA: KIRC. cgc case gender. FEMALE vs MALE	7.48201e-25	279	6218
TCGA. KIRP. Sex	TCGA: STAD. cgc case gender. FEMALE vs MALE	9.54361e-25	22	1051
TCGA. KIRP. Sex	GTEx: Nerve Tibial. sex. female vs male	9.80804e-25	22	1454
TCGA. KIRP. Sex	GTEx: Brain Cerebellum. sex. female vs male	1.79516e-24	19	1368
TCGA. KIRP. Sex	GTEx: Cells Transformed fibroblasts. sex. female vs male	2.26786e-24	20	1109
TCGA. KIRP. Sex	GTEx: Brain Spinal cord. sex. female vs male	5.75532e-24	17	1088
TCGA. KIRP. Sex	GTEx: Esophagus Mucosa. sex. female vs male	7.46635e-24	21	1361
TCGA. KIRP. Sex	TCGA: SKCM. cgc case gender. FEMALE vs MALE	7.48441e-24	22	1093
TCGA. KIRP. Sex	GTEx: Brain Substantia nigra. sex. female vs male	1.1601e-23	15	1389
TCGA. KIRP. Sex	TCGA: KIRP. drugFinal. none vs SUNITINIB (SUTENT)	2.0939e-23	112	1108
TCGA. KIRP. Sex	TCGA: THCA. cgc case gender. FEMALE vs MALE	2.10972e-23	19	615
TCGA. KIRP. Sex	GTEx: Spleen. sex. female vs male	7.6063e-23	20	1496
TCGA. KIRP. Sex	SRP042228: ilium. Crohns disease vs ulcerative colitis	1.672e-22	418	8568
TCGA. KIRP. Sex	GTEx: Brain Frontal Cortex. sex. female vs male	4.68124e-22	15	1307
TCGA. KIRP. Sex	GTEx: Adipose Visceral. sex. female vs male	5.86579e-22	21	1583
TCGA. KIRP. Sex	TCGA: BRCA. gdc cases.samples.sample type. Metastatic vs Primary Tumor	8.5318e-22	93	800
TCGA. KIRP. Sex	GTEx: Artery Aorta. sex. female vs male	9.95234e-22	21	1534
TCGA. KIRP. Sex	TCGA: COAD. cgc case gender. FEMALE vs MALE	1.20275e-21	22	1309
TCGA. KIRP. Sex	GTEx: Brain Amygdala. sex. female vs male	1.06381e-20	15	1703
TCGA. KIRP. Sex	GTEx: Artery Tibial. sex. female vs male	4.89472e-20	21	1890
TCGA. KIRP. Sex	GTEx: Cells EBV-transformed lymphocytes. MHCANCERNM cancer non metastatic. no vs yes	4.89472e-20	112	1570
TCGA. KIRP. Sex	GTEx: Minor Salivary Gland. sex. female vs male	7.35557e-20	17	1720
TCGA. KIRP. Sex	GTEx: Skin Not Sun Exposed. sex. female vs male	8.9379e-20	19	1775
TCGA. KIRP. Sex	GTEx: Adipose Visceral. MHT1D type 1 diabetes. no vs yes	1.09394e-19	55	587
TCGA. KIRP. Sex	GTEx: Cells EBV-transformed lymphocytes. MHDPRSSN major depression. no vs yes	2.25382e-19	11	527
TCGA. KIRP. Sex	GTEx: Cells Transformed fibroblasts. DTHMNNR type of death. Homicide vs Natural	2.63806e-19	11	960
TCGA. KIRP. Sex	TCGA: LUSC. cgc case gender. FEMALE vs MALE	2.78442e-19	20	1637
TCGA. KIRP. Sex	GTEx: Pituitary. sex. female vs male	5.23371e-19	16	1344
TCGA. KIRP. Sex	GTEx: Skin Sun Exposed. sex. female vs male	5.5427e-19	22	2280
TCGA. KIRP. Sex	SRP033117: Ataka cells. Uninduced vs induced reactivation for 24 hours	3.07626e-18	187	2817
TCGA. KIRP. Sex	TCGA: LGG. cgc case gender. FEMALE vs MALE	6.4885e-18	18	1249
TCGA. KIRP. Sex	TCGA: ACC. cgc case gender. FEMALE vs MALE	1.12498e-17	15	1034
TCGA. KIRP. Sex	GTEx: Brain Cortex. sex. female vs male	1.135e-17	16	2251
TCGA. KIRP. Sex	GTEx: Esophagus Muscularis. sex. female vs male	1.27331e-17	21	2341
TCGA. KIRP. Sex	GTEx: Lung. race. asian vs black	1.37419e-17	11	1284
TCGA. KIRP. Sex	GTEx: Brain Hypothalamus. sex. female vs male	1.39749e-17	18	2144
TCGA. KIRP. Sex	GTEx: Colon Sigmoid. DTHMNNR type of death. Accident vs Suicide	2.19426e-17	102	2518
TCGA. LGG. Sex	GTEx: Brain Substantia nigra. sex. female vs male	3.73133e-37	24	1389
TCGA. LGG. Sex	TCGA: CHOL. cgc case gender. FEMALE vs MALE	3.73133e-37	19	124
TCGA. LGG. Sex	TCGA: UVM. cgc case gender. FEMALE vs MALE	5.67171e-37	17	54
TCGA. LGG. Sex	GTEx: Brain Putamen. sex. female vs male	8.87443e-37	24	1180
TCGA. LGG. Sex	GTEx: Stomach. sex. female vs male	7.02165e-36	23	892
TCGA. LGG. Sex	TCGA: PAAD. cgc case gender. FEMALE vs MALE	1.00731e-35	21	284
TCGA. LGG. Sex	GTEx: Brain Nucleus accumbens. sex. female vs male	2.18779e-35	23	1211
TCGA. LGG. Sex	GTEx: Colon Transverse. sex. female vs male	2.18779e-35	24	986
TCGA. LGG. Sex	TCGA: GBM. cgc case gender. FEMALE vs MALE	4.31173e-35	21	327
TCGA. LGG. Sex	GTEx: Brain Caudate. sex. female vs male	5.04791e-35	24	1361
TCGA. LGG. Sex	GTEx: Lung. sex. female vs male	1.33983e-34	24	875
TCGA. LGG. Sex	GTEx: Brain Spinal cord. sex. female vs male	4.51332e-34	21	1088
TCGA. LGG. Sex	GTEx: Brain Frontal Cortex. sex. female vs male	4.04042e-33	22	1307
TCGA. LGG. Sex	TCGA: DLBC. cgc case gender. FEMALE vs MALE	4.01673e-32	13	67
TCGA. LGG. Sex	GTEx: Artery Coronary. sex. female vs male	4.32162e-30	24	1439
TCGA. LGG. Sex	GTEx: Esophagus Mucosa. sex. female vs male	9.08207e-30	25	1361
TCGA. LGG. Sex	TCGA: THYM. cgc case gender. FEMALE vs MALE	9.08207e-30	20	444
TCGA. LGG. Sex	TCGA: PCPG. cgc case gender. FEMALE vs MALE	1.21411e-29	22	517
TCGA. LGG. Sex	GTEx: Brain Amygdala. sex. female vs male	1.51256e-29	21	1703
TCGA. LGG. Sex	GTEx: Adrenal Gland. sex. female vs male	8.33098e-29	22	1113
TCGA. LGG. Sex	GTEx: Brain Hypothalamus. sex. female vs male	8.76495e-29	25	2144
TCGA. LGG. Sex	TCGA: KICH. cgc case gender. FEMALE vs MALE	8.76495e-29	15	112
TCGA. LGG. Sex	GTEx: Heart Atrial Appendage. sex. female vs male	1.02198e-28	22	1120
TCGA. LGG. Sex	GTEx: Pituitary. sex. female vs male	1.32102e-28	23	1344
TCGA. LGG. Sex	GTEx: Colon Sigmoid. sex. female vs male	2.38683e-28	21	886
TCGA. LGG. Sex	TCGA: LGG. cgc case gender. FEMALE vs MALE	5.85357e-27	25	1249
TCGA. LGG. Sex	TCGA: SKCM. cgc case gender. FEMALE vs MALE	1.93849e-26	24	1093
TCGA. LGG. Sex	GTEx: Cells EBV-transformed lymphocytes. sex. female vs male	2.61698e-26	19	1067
TCGA. LGG. Sex	TCGA: READ. cgc case gender. FEMALE vs MALE	5.22458e-26	18	282
TCGA. LGG. Sex	GTEx: Brain Cortex. sex. female vs male	8.68609e-26	22	2251
TCGA. LGG. Sex	GTEx: Nerve Tibial. sex. female vs male	1.22191e-25	23	1454
TCGA. LGG. Sex	GTEx: Skin Not Sun Exposed. sex. female vs male	9.41468e-25	24	1775
TCGA. LGG. Sex	GTEx: Minor Salivary Gland. sex. female vs male	1.42472e-24	20	1720
TCGA. LGG. Sex	GTEx: Adipose Visceral. sex. female vs male	1.67693e-24	23	1583
TCGA. LGG. Sex	GTEx: Brain Cerebellum. sex. female vs male	5.05568e-23	19	1368
TCGA. LGG. Sex	GTEx: Spleen. sex. female vs male	8.32199e-23	21	1496
TCGA. LGG. Sex	GTEx: Skin Sun Exposed. sex. female vs male	1.09864e-22	25	2280
TCGA. LGG. Sex	GTEx: Artery Aorta. sex. female vs male	1.69424e-22	22	1534
TCGA. LGG. Sex	GTEx: Artery Tibial. sex. female vs male	2.21301e-22	23	1890
TCGA. LGG. Sex	TCGA: COAD. cgc case gender. FEMALE vs MALE	4.26813e-22	22	1309
TCGA. LGG. Sex	GTEx: Cells EBV-transformed lymphocytes. MHDPRSSN major depression. no vs yes	7.91772e-22	12	527
TCGA. LGG. Sex	GTEx: Skin Sun Exposed. fever binned body temperature. Hypothermia vs normal	1.23333e-21	16	1201
TCGA. LGG. Sex	GTEx: Adipose Subcutaneous. DTHMNNR type of death. Homicide vs Undetermined	2.44426e-21	13	521
TCGA. LGG. Sex	GTEx: Cells Transformed fibroblasts. DTHMNNR type of death. Homicide vs Natural	2.64572e-21	13	960
TCGA. LGG. Sex	TCGA: THCA. cgc case gender. FEMALE vs MALE	6.63872e-21	18	615
TCGA. LGG. Sex	TCGA: LUSC. cgc case gender. FEMALE vs MALE	1.20768e-20	22	1637
TCGA. LGG. Sex	TCGA: STAD. cgc case gender. FEMALE vs MALE	1.69585e-20	20	1051
TCGA. LGG. Sex	GTEx: Cells Transformed fibroblasts. sex. female vs male	4.41621e-20	15	1109
TCGA. LGG. Sex	GTEx: Artery Coronary. MHPNMIAB History of pneumonia at time of death. no vs yes	4.86594e-20	12	489
TCGA. LGG. Sex	GTEx: Esophagus Muscularis. sex. female vs male	1.03155e-19	23	2341
TCGA. LGG. Sex	GTEx: Adipose Subcutaneous. DTHMNNR type of death. Homicide vs Natural	1.15701e-19	13	888
TCGA. LGG. Sex	GTEx: Lung. race. asian vs black	2.95258e-19	13	1284
TCGA. LGG. Sex	GTEx: Adipose Subcutaneous. sex. female vs male	3.05099e-19	25	3201
TCGA. LGG. Sex	GTEx: Pancreas race. asian vs black	4.48399e-19	16	1631
TCGA. LGG. Sex	TCGA: BLCA. cgc case gender. FEMALE vs MALE	5.71935e-19	21	1365
TCGA. LGG. Sex	GTEx: Adrenal Gland. BMI class weight class identified by BMI. healthy weight vs overweight	1.70337e-18	12	1003
TCGA. LGG. Sex	GTEx: Adrenal Gland. MHDPRSSN major depression. no vs yes	2.68411e-18	11	544
TCGA. LGG. Sex	GTEx: Colon Transverse. MHDPRSSN major depression. no vs yes	2.68411e-18	10	289
TCGA. LGG. Sex	GTEx: Brain Spinal cord. MHABNWBC Abnormal WBC at time of death. no vs yes	4.44486e-18	14	1130
TCGA. LGG. Sex	GTEx: Esophagus Mucosa. race. asian vs black	5.46835e-18	15	1416
TCGA. LIHC. Sex	TCGA: LIHC. cgc case gender. FEMALE vs MALE	8.18036e-89	210	5273
TCGA. LIHC. Sex	TCGA: CHOL. cgc case gender. FEMALE vs MALE	5.15697e-38	19	124
TCGA. LIHC. Sex	TCGA: UVM. cgc case gender. FEMALE vs MALE	5.15697e-38	16	54
TCGA. LIHC. Sex	TCGA: PAAD. cgc case gender. FEMALE vs MALE	1.46788e-33	19	284
TCGA. LIHC. Sex	TCGA: DLBC. cgc case gender. FEMALE vs MALE	1.12468e-31	13	67
TCGA. LIHC. Sex	TCGA: GBM. cgc case gender. FEMALE vs MALE	4.59594e-31	19	327
TCGA. LIHC. Sex	GTEx: Stomach. sex. female vs male	2.98812e-30	19	892
TCGA. LIHC. Sex	TCGA: THYM. cgc case gender. FEMALE vs MALE	4.026e-30	19	444
TCGA. LIHC. Sex	TCGA: KICH. cgc case gender. FEMALE vs MALE	4.62644e-30	15	112
TCGA. LIHC. Sex	GTEx: Brain Substantia nigra. sex. female vs male	1.73613e-29	20	1389
TCGA. LIHC. Sex	GTEx: Brain Spinal cord. sex. female vs male	6.8515e-28	18	1088
TCGA. LIHC. Sex	GTEx: Brain Nucleus accumbens. sex. female vs male	1.49792e-27	18	1211
TCGA. LIHC. Sex	GTEx: Heart Atrial Appendage. sex. female vs male	2.20058e-27	21	1120
TCGA. LIHC. Sex	GTEx: Colon Sigmoid. sex. female vs male	2.62571e-27	19	886
TCGA. LIHC. Sex	GTEx: Colon Transverse. sex. female vs male	4.702e-27	19	986
TCGA. LIHC. Sex	GTEx: Brain Putamen. sex. female vs male	1.05908e-26	18	1180
TCGA. LIHC. Sex	GTEx: Cells EBV-transformed lymphocytes. sex. female vs male	1.22096e-26	18	1067
TCGA. LIHC. Sex	TCGA: READ. cgc case gender. FEMALE vs MALE	2.10435e-26	17	282
TCGA. LIHC. Sex	GTEx: Brain Caudate. sex. female vs male	2.49632e-26	19	1361
TCGA. LIHC. Sex	GTEx: Brain Frontal Cortex. sex. female vs male	7.9109e-26	18	1307
TCGA. LIHC. Sex	GTEx: Lung. sex. female vs male	2.54457e-25	18	875
TCGA. LIHC. Sex	GTEx: Brain Amygdala. sex. female vs male	3.60493e-24	18	1703
TCGA. LIHC. Sex	GTEx: Artery Coronary. sex. female vs male	6.03058e-24	19	1439
TCGA. LIHC. Sex	TCGA: STAD. cgc case gender. FEMALE vs MALE	4.07655e-23	20	1051
TCGA. LIHC. Sex	GTEx: Pituitary. sex. female vs male	1.30878e-22	18	1344
TCGA. LIHC. Sex	GTEx: Esophagus Mucosa. sex. female vs male	1.38722e-22	19	1361
TCGA. LIHC. Sex	GTEx: Brain Cerebellum. sex. female vs male	2.07518e-22	18	1368
TCGA. LIHC. Sex	TCGA: PCPG. cgc case gender. FEMALE vs MALE	2.51973e-22	17	517
TCGA. LIHC. Sex	GTEx: Adrenal Gland. sex. female vs male	4.79755e-22	17	1113
TCGA. LIHC. Sex	GTEx: Minor Salivary Gland. sex. female vs male	1.29157e-21	18	1720
TCGA. LIHC. Sex	GTEx: Adipose Visceral. sex. female vs male	1.32284e-21	20	1583
TCGA. LIHC. Sex	GTEx: Spleen. sex. female vs male	2.00895e-21	19	1496
TCGA. LIHC. Sex	GTEx: Brain Hypothalamus. sex. female vs male	2.11694e-21	19	2144
TCGA. LIHC. Sex	GTEx: Nerve Tibial. sex. female vs male	2.63679e-21	19	1454
TCGA. LIHC. Sex	GTEx: Brain Cortex. sex. female vs male	3.3831e-21	18	2251
TCGA. LIHC. Sex	GTEx: Cells Transformed fibroblasts. sex. female vs male	4.35137e-21	18	1109
TCGA. LIHC. Sex	GTEx: Skin Not Sun Exposed. sex. female vs male	6.11052e-21	20	1775
TCGA. LIHC. Sex	GTEx: Cells EBV-transformed lymphocytes. MHDPRSSN major depression. no vs yes	1.23846e-20	11	527
TCGA. LIHC. Sex	GTEx: Cells Transformed fibroblasts. DTHMNNR type of death. Homicide vs Natural	1.76281e-20	12	960
TCGA. LIHC. Sex	TCGA: SKCM. cgc case gender. FEMALE vs MALE	2.20267e-20	20	1093
TCGA. LIHC. Sex	TCGA: COAD. cgc case gender. FEMALE vs MALE	2.24669e-20	19	1309
TCGA. LIHC. Sex	GTEx: Lung. race. asian vs black	6.49281e-20	14	1284
TCGA. LIHC. Sex	TCGA: THCA. cgc case gender. FEMALE vs MALE	8.55363e-20	16	615
TCGA. LIHC. Sex	GTEx: Artery Aorta. sex. female vs male	6.30648e-19	18	1534
TCGA. LIHC. Sex	GTEx: Pancreas race. asian vs black	8.74319e-19	15	1631
TCGA. LIHC. Sex	TCGA: BLCA. cgc case gender. FEMALE vs MALE	1.24823e-18	20	1365
TCGA. LIHC. Sex	GTEx: Adipose Subcutaneous. DTHMNNR type of death. Homicide vs Undetermined	1.66968e-18	11	521
TCGA. LIHC. Sex	GTEx: Skin Sun Exposed. fever binned body temperature. Hypothermia vs normal	7.16696e-18	13	1201
TCGA. LIHC. Sex	TCGA: LGG. cgc case gender. FEMALE vs MALE	7.16696e-18	18	1249
TCGA. LIHC. Sex	GTEx: Artery Tibial. sex. female vs male	1.01335e-17	19	1890
TCGA. LIHC. Sex	GTEx: Adrenal Gland. BMI class weight class identified by BMI. healthy weight vs overweight	1.3689e-17	11	1003
TCGA. LIHC. Sex	GTEx: Artery Coronary. MHPNMIAB History of pneumonia at time of death. no vs yes	2.0103e-17	11	489
TCGA. LIHC. Sex	TCGA: LUSC. cgc case gender. FEMALE vs MALE	2.01252e-17	18	1637
TCGA. LIHC. Sex	TCGA: ACC. cgc case gender. FEMALE vs MALE	3.41704e-17	16	1034
TCGA. LIHC. Sex	GTEx: Adipose Subcutaneous. DTHMNNR type of death. Homicide vs Natural	4.20168e-17	11	888
TCGA. LIHC. Sex	GTEx: Brain Spinal cord. MHHTN hypertension repeatedly elevated blood of 140 over 90. no vs yes	4.69849e-17	11	1110
TCGA. LIHC. Sex	GTEx: Artery Coronary. MHPNMNIA Pneumonia at time of death. no vs yes	4.99299e-17	11	716
TCGA. LIHC. Sex	GTEx: Skin Sun Exposed. sex. female vs male	5.52717e-17	18	2280
TCGA. LIHC. Sex	GTEx: Colon Transverse. MHDPRSSN major depression. no vs yes	1.66567e-16	7	289
TCGA. LIHC. Sex	TCGA: THCA. drugFinal. none vs SYNTHROID	3.11421e-16	10	226
TCGA. LUAD. Sex	TCGA: LUAD. cgc case gender. FEMALE vs MALE	3.95394e-68	114	3285
TCGA. LUAD. Sex	TCGA: UVM. cgc case gender. FEMALE vs MALE	4.98211e-43	18	54
TCGA. LUAD. Sex	TCGA: CHOL. cgc case gender. FEMALE vs MALE	5.07189e-41	21	124
TCGA. LUAD. Sex	TCGA: PAAD. cgc case gender. FEMALE vs MALE	3.47528e-39	22	284
TCGA. LUAD. Sex	GTEx: Stomach. sex. female vs male	3.28306e-37	24	892
TCGA. LUAD. Sex	TCGA: GBM. cgc case gender. FEMALE vs MALE	3.07708e-36	22	327
TCGA. LUAD. Sex	GTEx: Brain Substantia nigra. sex. female vs male	1.90043e-33	22	1389
TCGA. LUAD. Sex	GTEx: Colon Transverse. sex. female vs male	4.16292e-33	23	986
TCGA. LUAD. Sex	TCGA: THYM. cgc case gender. FEMALE vs MALE	9.40518e-33	21	444
TCGA. LUAD. Sex	TCGA: KICH. cgc case gender. FEMALE vs MALE	1.09413e-32	17	112
TCGA. LUAD. Sex	GTEx: Lung. sex. female vs male	2.32076e-32	23	875
TCGA. LUAD. Sex	TCGA: DLBC. cgc case gender. FEMALE vs MALE	7.43329e-32	14	67
TCGA. LUAD. Sex	GTEx: Brain Nucleus accumbens. sex. female vs male	4.78874e-31	21	1211
TCGA. LUAD. Sex	TCGA: PCPG. cgc case gender. FEMALE vs MALE	1.23035e-30	23	517
TCGA. LUAD. Sex	GTEx: Brain Putamen. sex. female vs male	1.1469e-29	20	1180
TCGA. LUAD. Sex	GTEx: Adrenal Gland. sex. female vs male	6.4421e-29	23	1113
TCGA. LUAD. Sex	GTEx: Brain Spinal cord. sex. female vs male	6.58225e-29	19	1088
TCGA. LUAD. Sex	GTEx: Esophagus Mucosa. sex. female vs male	2.24559e-28	24	1361
TCGA. LUAD. Sex	GTEx: Colon Sigmoid. sex. female vs male	3.14057e-28	21	886
TCGA. LUAD. Sex	GTEx: Artery Coronary. sex. female vs male	1.13083e-27	23	1439
TCGA. LUAD. Sex	GTEx: Brain Caudate. sex. female vs male	1.56241e-27	20	1361
TCGA. LUAD. Sex	GTEx: Brain Amygdala. sex. female vs male	7.4026e-27	20	1703
TCGA. LUAD. Sex	GTEx: Heart Atrial Appendage. sex. female vs male	1.08231e-26	21	1120
TCGA. LUAD. Sex	GTEx: Brain Frontal Cortex. sex. female vs male	1.32441e-26	19	1307
TCGA. LUAD. Sex	GTEx: Nerve Tibial. sex. female vs male	2.1923e-26	24	1454
TCGA. LUAD. Sex	TCGA: READ. cgc case gender. FEMALE vs MALE	5.82742e-26	18	282
TCGA. LUAD. Sex	GTEx: Brain Hypothalamus. sex. female vs male	2.1457e-25	22	2144
TCGA. LUAD. Sex	GTEx: Adipose Visceral. sex. female vs male	3.31338e-25	24	1583
TCGA. LUAD. Sex	GTEx: Cells EBV-transformed lymphocytes. sex. female vs male	4.52974e-25	16	1067
TCGA. LUAD. Sex	GTEx: Minor Salivary Gland. sex. female vs male	5.57761e-25	22	1720
TCGA. LUAD. Sex	TCGA: SKCM. cgc case gender. FEMALE vs MALE	1.22846e-24	23	1093
TCGA. LUAD. Sex	TCGA: COAD. cgc case gender. FEMALE vs MALE	9.36728e-24	23	1309
TCGA. LUAD. Sex	GTEx: Cells Transformed fibroblasts. DTHMNNR type of death. Homicide vs Natural	1.61987e-23	15	960
TCGA. LUAD. Sex	GTEx: Pituitary. sex. female vs male	2.95111e-23	19	1344
TCGA. LUAD. Sex	GTEx: Cells Transformed fibroblasts. sex. female vs male	3.52925e-23	18	1109
TCGA. LUAD. Sex	GTEx: Spleen. sex. female vs male	3.72407e-23	19	1496
TCGA. LUAD. Sex	GTEx: Skin Not Sun Exposed. sex. female vs male	4.9475e-23	23	1775
TCGA. LUAD. Sex	TCGA: LUSC. cgc case gender. FEMALE vs MALE	6.22287e-23	24	1637
TCGA. LUAD. Sex	GTEx: Skin Sun Exposed. sex. female vs male	6.77269e-23	24	2280
TCGA. LUAD. Sex	TCGA: THCA. cgc case gender. FEMALE vs MALE	1.09838e-22	19	615
TCGA. LUAD. Sex	GTEx: Adipose Subcutaneous. DTHMNNR type of death. Homicide vs Undetermined	1.48863e-22	13	521
TCGA. LUAD. Sex	GTEx: Artery Aorta. sex. female vs male	1.53289e-22	22	1534
TCGA. LUAD. Sex	TCGA: STAD. cgc case gender. FEMALE vs MALE	3.4921e-22	21	1051
TCGA. LUAD. Sex	GTEx: Brain Cortex. sex. female vs male	1.0031e-21	19	2251
TCGA. LUAD. Sex	GTEx: Skin Sun Exposed. fever binned body temperature. Hypothermia vs normal	1.15111e-21	16	1201
TCGA. LUAD. Sex	GTEx: Artery Tibial. sex. female vs male	1.75176e-21	23	1890
TCGA. LUAD. Sex	GTEx: Adipose Subcutaneous. sex. female vs male	1.8136e-21	28	3201
TCGA. LUAD. Sex	GTEx: Cells EBV-transformed lymphocytes. MHDPRSSN major depression. no vs yes	1.82709e-21	12	527
TCGA. LUAD. Sex	GTEx: Brain Cerebellum. sex. female vs male	2.31887e-21	16	1368
TCGA. LUAD. Sex	TCGA: LGG. cgc case gender. FEMALE vs MALE	4.8013e-21	21	1249
TCGA. LUAD. Sex	GTEx: Adipose Subcutaneous. DTHMNNR type of death. Homicide vs Natural	6.76635e-21	13	888
TCGA. LUAD. Sex	GTEx: Pancreas race. asian vs black	1.54757e-20	17	1631
TCGA. LUAD. Sex	GTEx: Adrenal Gland. MHDPRSSN major depression. no vs yes	7.90283e-19	12	544
TCGA. LUAD. Sex	TCGA: MESO. cgc case gender. FEMALE vs MALE	7.90283e-19	18	1641
TCGA. LUAD. Sex	GTEx: Lung. race. asian vs black	8.05354e-19	14	1284
TCGA. LUAD. Sex	GTEx: Adrenal Gland. BMI class weight class identified by BMI. healthy weight vs overweight	1.0299e-18	13	1003
TCGA. LUAD. Sex	GTEx: Brain Cerebellar Hemisphere. sex. female vs male	1.16348e-18	20	2020
TCGA. LUAD. Sex	TCGA: BLCA. cgc case gender. FEMALE vs MALE	1.8328e-18	18	1365
TCGA. LUAD. Sex	GTEx: Esophagus Muscularis. sex. female vs male	2.81388e-18	19	2341
TCGA. LUAD. Sex	GTEx: Artery Coronary. MHPNMIAB History of pneumonia at time of death. no vs yes	3.77701e-18	11	489
TCGA. LUSC. Sex	TCGA: PAAD. cgc case gender. FEMALE vs MALE	1.15472e-35	20	284
TCGA. LUSC. Sex	TCGA: CHOL. cgc case gender. FEMALE vs MALE	5.84373e-35	18	124
TCGA. LUSC. Sex	TCGA: UVM. cgc case gender. FEMALE vs MALE	7.89009e-35	15	54
TCGA. LUSC. Sex	TCGA: GBM. cgc case gender. FEMALE vs MALE	1.91952e-33	20	327
TCGA. LUSC. Sex	TCGA: LUSC. cgc case gender. FEMALE vs MALE	2.93302e-32	39	1637
TCGA. LUSC. Sex	GTEx: Colon Transverse. sex. female vs male	8.45819e-32	22	986
TCGA. LUSC. Sex	GTEx: Stomach. sex. female vs male	1.52737e-31	20	892
TCGA. LUSC. Sex	TCGA: DLBC. cgc case gender. FEMALE vs MALE	3.74393e-31	13	67
TCGA. LUSC. Sex	GTEx: Brain Nucleus accumbens. sex. female vs male	4.51718e-31	20	1211
TCGA. LUSC. Sex	GTEx: Brain Substantia nigra. sex. female vs male	3.64737e-30	21	1389
TCGA. LUSC. Sex	GTEx: Brain Spinal cord. sex. female vs male	9.88425e-30	19	1088
TCGA. LUSC. Sex	TCGA: KICH. cgc case gender. FEMALE vs MALE	9.94786e-30	15	112
TCGA. LUSC. Sex	TCGA: THYM. cgc case gender. FEMALE vs MALE	4.48932e-29	18	444
TCGA. LUSC. Sex	GTEx: Brain Caudate. sex. female vs male	5.19497e-29	21	1361
TCGA. LUSC. Sex	GTEx: Lung. sex. female vs male	1.55875e-28	20	875
TCGA. LUSC. Sex	GTEx: Brain Putamen. sex. female vs male	1.8305e-28	19	1180
TCGA. LUSC. Sex	GTEx: Heart Atrial Appendage. sex. female vs male	4.98963e-28	24	1120
TCGA. LUSC. Sex	GTEx: Brain Frontal Cortex. sex. female vs male	1.72851e-27	19	1307
TCGA. LUSC. Sex	GTEx: Artery Coronary. sex. female vs male	7.16928e-27	21	1439
TCGA. LUSC. Sex	GTEx: Colon Sigmoid. sex. female vs male	2.23664e-26	19	886
TCGA. LUSC. Sex	GTEx: Brain Amygdala. sex. female vs male	9.30186e-26	19	1703
TCGA. LUSC. Sex	TCGA: READ. cgc case gender. FEMALE vs MALE	1.31847e-25	17	282
TCGA. LUSC. Sex	GTEx: Esophagus Mucosa. sex. female vs male	2.19092e-25	21	1361
TCGA. LUSC. Sex	GTEx: Adrenal Gland. sex. female vs male	4.03761e-25	19	1113
TCGA. LUSC. Sex	GTEx: Adipose Visceral. sex. female vs male	4.93971e-25	26	1583
TCGA. LUSC. Sex	TCGA: PCPG. cgc case gender. FEMALE vs MALE	2.17087e-24	18	517
TCGA. LUSC. Sex	GTEx: Brain Hypothalamus. sex. female vs male	4.97891e-24	21	2144
TCGA. LUSC. Sex	TCGA: SKCM. cgc case gender. FEMALE vs MALE	8.28631e-24	22	1093
TCGA. LUSC. Sex	GTEx: Cells EBV-transformed lymphocytes. sex. female vs male	2.20972e-23	16	1067
TCGA. LUSC. Sex	GTEx: Pituitary. sex. female vs male	1.09065e-22	18	1344
TCGA. LUSC. Sex	GTEx: Nerve Tibial. sex. female vs male	1.2538e-22	20	1454
TCGA. LUSC. Sex	GTEx: Minor Salivary Gland. sex. female vs male	1.39963e-22	19	1720
TCGA. LUSC. Sex	GTEx: Cells Transformed fibroblasts. DTHMNNR type of death. Homicide vs Natural	1.43945e-22	14	960
TCGA. LUSC. Sex	GTEx: Skin Not Sun Exposed. sex. female vs male	3.61264e-22	21	1775
TCGA. LUSC. Sex	GTEx: Skin Sun Exposed. fever binned body temperature. Hypothermia vs normal	6.10591e-22	16	1201
TCGA. LUSC. Sex	GTEx: Brain Cerebellum. sex. female vs male	1.45159e-21	17	1368
TCGA. LUSC. Sex	GTEx: Adipose Subcutaneous. DTHMNNR type of death. Homicide vs Undetermined	3.76163e-21	12	521
TCGA. LUSC. Sex	TCGA: STAD. cgc case gender. FEMALE vs MALE	3.78059e-21	18	1051
TCGA. LUSC. Sex	TCGA: COAD. cgc case gender. FEMALE vs MALE	4.44989e-21	20	1309
TCGA. LUSC. Sex	GTEx: Cells EBV-transformed lymphocytes. MHDPRSSN major depression. no vs yes	5.45563e-21	12	527
TCGA. LUSC. Sex	TCGA: LGG. cgc case gender. FEMALE vs MALE	7.93353e-21	20	1249
TCGA. LUSC. Sex	GTEx: Brain Cortex. sex. female vs male	8.92522e-21	18	2251
TCGA. LUSC. Sex	GTEx: Skin Sun Exposed. sex. female vs male	1.10858e-20	22	2280
TCGA. LUSC. Sex	GTEx: Spleen. sex. female vs male	3.30046e-20	19	1496
TCGA. LUSC. Sex	GTEx: Artery Aorta. sex. female vs male	4.63873e-20	18	1534
TCGA. LUSC. Sex	GTEx: Cells Transformed fibroblasts. sex. female vs male	5.80209e-20	18	1109
TCGA. LUSC. Sex	GTEx: Lung. race. asian vs black	5.80209e-20	14	1284
TCGA. LUSC. Sex	GTEx: Artery Tibial. sex. female vs male	6.71768e-20	20	1890
TCGA. LUSC. Sex	GTEx: Adrenal Gland. BMI class weight class identified by BMI. healthy weight vs overweight	8.20494e-20	13	1003
TCGA. LUSC. Sex	GTEx: Adipose Subcutaneous. DTHMNNR type of death. Homicide vs Natural	1.1382e-19	12	888
TCGA. LUSC. Sex	GTEx: Artery Coronary. MHPNMIAB History of pneumonia at time of death. no vs yes	2.37222e-19	12	489
TCGA. LUSC. Sex	TCGA: THCA. cgc case gender. FEMALE vs MALE	4.34828e-19	16	615
TCGA. LUSC. Sex	GTEx: Pancreas race. asian vs black	1.34054e-17	15	1631
TCGA. LUSC. Sex	GTEx: Colon Transverse. MHDPRSSN major depression. no vs yes	1.44227e-17	10	289
TCGA. LUSC. Sex	GTEx: Adrenal Gland. MHDPRSSN major depression. no vs yes	1.47583e-17	11	544
TCGA. LUSC. Sex	GTEx: Esophagus Muscularis. sex. female vs male	1.50233e-17	20	2341
TCGA. LUSC. Sex	TCGA: BLCA. cgc case gender. FEMALE vs MALE	3.12445e-17	17	1365
TCGA. LUSC. Sex	GTEx: Artery Coronary. MHPNMNIA Pneumonia at time of death. no vs yes	5.06525e-17	12	716
TCGA. LUSC. Sex	GTEx: Cells Transformed fibroblasts. DTHMNNR type of death. Accident vs Undetermined	6.0606e-17	12	909
TCGA. LUSC. Sex	TCGA: THCA. drugFinal. none vs SYNTHROID	7.44894e-17	10	226
TCGA. READ. Sex	TCGA: UVM. cgc case gender. FEMALE vs MALE	2.0157e-38	17	54
TCGA. READ. Sex	GTEx: Stomach. sex. female vs male	2.39243e-35	22	892
TCGA. READ. Sex	TCGA: READ. cgc case gender. FEMALE vs MALE	3.0176e-34	21	282
TCGA. READ. Sex	GTEx: Colon Transverse. sex. female vs male	8.38773e-33	22	986
TCGA. READ. Sex	TCGA: PAAD. cgc case gender. FEMALE vs MALE	4.49528e-32	19	284
TCGA. READ. Sex	TCGA: DLBC. cgc case gender. FEMALE vs MALE	2.11872e-30	13	67
TCGA. READ. Sex	TCGA: CHOL. cgc case gender. FEMALE vs MALE	7.77323e-29	16	124
TCGA. READ. Sex	GTEx: Lung. sex. female vs male	1.008e-27	20	875
TCGA. READ. Sex	GTEx: Artery Coronary. sex. female vs male	5.9144e-26	21	1439
TCGA. READ. Sex	TCGA: GBM. cgc case gender. FEMALE vs MALE	3.71994e-25	17	327
TCGA. READ. Sex	TCGA: SKCM. cgc case gender. FEMALE vs MALE	1.45466e-24	22	1093
TCGA. READ. Sex	GTEx: Esophagus Mucosa. sex. female vs male	1.63346e-24	21	1361
TCGA. READ. Sex	TCGA: THYM. cgc case gender. FEMALE vs MALE	2.53416e-24	17	444
TCGA. READ. Sex	GTEx: Heart Atrial Appendage. sex. female vs male	2.78428e-24	19	1120
TCGA. READ. Sex	TCGA: PCPG. cgc case gender. FEMALE vs MALE	2.78428e-24	17	517
TCGA. READ. Sex	GTEx: Brain Putamen. sex. female vs male	2.8459e-24	16	1180
TCGA. READ. Sex	GTEx: Brain Spinal cord. sex. female vs male	3.05858e-24	15	1088
TCGA. READ. Sex	GTEx: Brain Nucleus accumbens. sex. female vs male	3.83933e-24	17	1211
TCGA. READ. Sex	GTEx: Adrenal Gland. sex. female vs male	4.44244e-24	19	1113
TCGA. READ. Sex	GTEx: Colon Sigmoid. sex. female vs male	7.91371e-24	18	886
TCGA. READ. Sex	GTEx: Nerve Tibial. sex. female vs male	7.91371e-24	21	1454
TCGA. READ. Sex	TCGA: KICH. cgc case gender. FEMALE vs MALE	9.42664e-24	11	112
TCGA. READ. Sex	TCGA: COAD. cgc case gender. FEMALE vs MALE	2.0121e-23	22	1309
TCGA. READ. Sex	GTEx: Minor Salivary Gland. sex. female vs male	2.10306e-23	20	1720
TCGA. READ. Sex	GTEx: Adipose Visceral. sex. female vs male	7.91556e-23	21	1583
TCGA. READ. Sex	GTEx: Brain Substantia nigra. sex. female vs male	1.49542e-22	17	1389
TCGA. READ. Sex	GTEx: Cells EBV-transformed lymphocytes. sex. female vs male	4.11419e-22	15	1067
TCGA. READ. Sex	TCGA: STAD. cgc case gender. FEMALE vs MALE	4.43428e-22	20	1051
TCGA. READ. Sex	GTEx: Cells Transformed fibroblasts. sex. female vs male	5.5154e-22	19	1109
TCGA. READ. Sex	GTEx: Brain Frontal Cortex. sex. female vs male	1.78691e-21	14	1307
TCGA. READ. Sex	GTEx: Spleen. sex. female vs male	2.07376e-21	19	1496
TCGA. READ. Sex	GTEx: Brain Caudate. sex. female vs male	4.9562e-21	14	1361
TCGA. READ. Sex	GTEx: Skin Sun Exposed. sex. female vs male	4.9562e-21	23	2280
TCGA. READ. Sex	GTEx: Artery Aorta. sex. female vs male	7.0828e-21	20	1534
TCGA. READ. Sex	GTEx: Pituitary. sex. female vs male	8.27093e-21	16	1344
TCGA. READ. Sex	TCGA: THCA. cgc case gender. FEMALE vs MALE	2.03625e-20	17	615
TCGA. READ. Sex	GTEx: Brain Cortex. sex. female vs male	2.51893e-20	17	2251
TCGA. READ. Sex	GTEx: Brain Amygdala. sex. female vs male	2.93358e-20	14	1703
TCGA. READ. Sex	GTEx: Brain Hypothalamus. sex. female vs male	6.33149e-20	19	2144
TCGA. READ. Sex	GTEx: Cells EBV-transformed lymphocytes. MHDPRSSN major depression. no vs yes	1.05674e-19	11	527
TCGA. READ. Sex	GTEx: Cells Transformed fibroblasts. DTHMNNR type of death. Homicide vs Natural	2.24213e-19	12	960
TCGA. READ. Sex	TCGA: LUSC. cgc case gender. FEMALE vs MALE	3.31478e-19	20	1637
TCGA. READ. Sex	GTEx: Skin Not Sun Exposed. sex. female vs male	3.29727e-18	19	1775
TCGA. READ. Sex	GTEx: Adipose Subcutaneous. sex. female vs male	7.60034e-18	23	3201
TCGA. READ. Sex	GTEx: Artery Tibial. sex. female vs male	1.10147e-17	19	1890
TCGA. READ. Sex	GTEx: Brain Cerebellum. sex. female vs male	1.10147e-17	14	1368
TCGA. READ. Sex	GTEx: Lung. race. asian vs black	1.6958e-17	11	1284
TCGA. READ. Sex	GTEx: Brain Cerebellar Hemisphere. sex. female vs male	3.58974e-17	16	2020
TCGA. READ. Sex	GTEx: Colon Transverse. MHDPRSSN major depression. no vs yes	4.17488e-17	9	289
TCGA. READ. Sex	GTEx: Adrenal Gland. BMI class weight class identified by BMI. healthy weight vs overweight	1.24231e-16	11	1003
TCGA. READ. Sex	GTEx: Artery Coronary. MHPNMIAB History of pneumonia at time of death. no vs yes	1.80773e-16	10	489
TCGA. READ. Sex	GTEx: Brain Spinal cord. MHABNWBC Abnormal WBC at time of death. no vs yes	3.35924e-16	12	1130
TCGA. READ. Sex	GTEx: Artery Coronary. MHPNMNIA Pneumonia at time of death. no vs yes	4.76495e-16	11	716
TCGA. READ. Sex	TCGA: MESO. cgc case gender. FEMALE vs MALE	8.90032e-16	16	1641
TCGA. READ. Sex	GTEx: Skin Sun Exposed. fever binned body temperature. Hypothermia vs normal	1.07614e-15	13	1201
TCGA. READ. Sex	TCGA: BLCA. cgc case gender. FEMALE vs MALE	1.48805e-15	18	1365
TCGA. READ. Sex	GTEx: Esophagus Muscularis. sex. female vs male	1.69131e-15	19	2341
TCGA. READ. Sex	GTEx: Adrenal Gland. MHDPRSSN major depression. no vs yes	2.60688e-15	8	544
TCGA. READ. Sex	GTEx: Pancreas race. asian vs black	2.69132e-15	12	1631
TCGA. READ. Sex	TCGA: LGG. cgc case gender. FEMALE vs MALE	2.78655e-15	14	1249
TCGA. THCA. Sex	TCGA: UVM. cgc case gender. FEMALE vs MALE	6.36342e-40	18	54
TCGA. THCA. Sex	TCGA: CHOL. cgc case gender. FEMALE vs MALE	4.8702e-39	21	124
TCGA. THCA. Sex	GTEx: Stomach. sex. female vs male	7.69877e-39	25	892
TCGA. THCA. Sex	TCGA: PAAD. cgc case gender. FEMALE vs MALE	1.41036e-37	22	284
TCGA. THCA. Sex	TCGA: THCA. cgc case gender. FEMALE vs MALE	4.53506e-37	31	615
TCGA. THCA. Sex	GTEx: Lung. sex. female vs male	4.02016e-35	26	875
TCGA. THCA. Sex	GTEx: Brain Substantia nigra. sex. female vs male	1.3465e-34	23	1389
TCGA. THCA. Sex	TCGA: THYM. cgc case gender. FEMALE vs MALE	1.50709e-34	22	444
TCGA. THCA. Sex	GTEx: Brain Putamen. sex. female vs male	3.31651e-34	23	1180
TCGA. THCA. Sex	GTEx: Brain Nucleus accumbens. sex. female vs male	4.75026e-34	23	1211
TCGA. THCA. Sex	GTEx: Colon Transverse. sex. female vs male	6.06425e-34	24	986
TCGA. THCA. Sex	TCGA: GBM. cgc case gender. FEMALE vs MALE	1.52261e-33	21	327
TCGA. THCA. Sex	GTEx: Colon Sigmoid. sex. female vs male	5.38959e-33	24	886
TCGA. THCA. Sex	TCGA: KICH. cgc case gender. FEMALE vs MALE	1.7986e-32	17	112
TCGA. THCA. Sex	TCGA: DLBC. cgc case gender. FEMALE vs MALE	1.99676e-31	13	67
TCGA. THCA. Sex	GTEx: Esophagus Mucosa. sex. female vs male	1.35598e-30	26	1361
TCGA. THCA. Sex	GTEx: Artery Coronary. sex. female vs male	1.52603e-30	25	1439
TCGA. THCA. Sex	GTEx: Brain Caudate. sex. female vs male	2.77657e-30	22	1361
TCGA. THCA. Sex	GTEx: Brain Amygdala. sex. female vs male	1.51256e-29	21	1703
TCGA. THCA. Sex	GTEx: Brain Spinal cord. sex. female vs male	1.86264e-29	20	1088
TCGA. THCA. Sex	GTEx: Cells EBV-transformed lymphocytes. sex. female vs male	3.26983e-29	20	1067
TCGA. THCA. Sex	TCGA: PCPG. cgc case gender. FEMALE vs MALE	1.20309e-28	23	517
TCGA. THCA. Sex	GTEx: Adipose Visceral. sex. female vs male	1.5973e-28	27	1583
TCGA. THCA. Sex	GTEx: Heart Atrial Appendage. sex. female vs male	1.5973e-28	23	1120
TCGA. THCA. Sex	GTEx: Adrenal Gland. sex. female vs male	2.51631e-28	21	1113
TCGA. THCA. Sex	GTEx: Brain Frontal Cortex. sex. female vs male	2.53885e-28	20	1307
TCGA. THCA. Sex	GTEx: Brain Hypothalamus. sex. female vs male	3.52902e-27	25	2144
TCGA. THCA. Sex	GTEx: Pituitary. sex. female vs male	3.57383e-27	22	1344
TCGA. THCA. Sex	TCGA: READ. cgc case gender. FEMALE vs MALE	4.26252e-27	19	282
TCGA. THCA. Sex	GTEx: Brain Cortex. sex. female vs male	7.08812e-27	22	2251
TCGA. THCA. Sex	GTEx: Nerve Tibial. sex. female vs male	2.12027e-26	25	1454
TCGA. THCA. Sex	GTEx: Skin Not Sun Exposed. sex. female vs male	1.82745e-25	27	1775
TCGA. THCA. Sex	GTEx: Brain Cerebellum. sex. female vs male	4.87739e-25	21	1368
TCGA. THCA. Sex	GTEx: Spleen. sex. female vs male	4.87739e-25	23	1496
TCGA. THCA. Sex	GTEx: Minor Salivary Gland. sex. female vs male	1.34331e-24	20	1720
TCGA. THCA. Sex	GTEx: Artery Aorta. sex. female vs male	1.49529e-24	24	1534
TCGA. THCA. Sex	TCGA: SKCM. cgc case gender. FEMALE vs MALE	1.49529e-24	24	1093
TCGA. THCA. Sex	TCGA: STAD. cgc case gender. FEMALE vs MALE	2.52076e-24	23	1051
TCGA. THCA. Sex	TCGA: COAD. cgc case gender. FEMALE vs MALE	4.11546e-24	24	1309
TCGA. THCA. Sex	TCGA: LGG. cgc case gender. FEMALE vs MALE	9.78672e-23	22	1249
TCGA. THCA. Sex	GTEx: Skin Sun Exposed. sex. female vs male	9.91454e-23	25	2280
TCGA. THCA. Sex	GTEx: Artery Tibial. sex. female vs male	1.26306e-22	24	1890
TCGA. THCA. Sex	TCGA: LUSC. cgc case gender. FEMALE vs MALE	1.67301e-22	24	1637
TCGA. THCA. Sex	GTEx: Cells EBV-transformed lymphocytes. MHDPRSSN major depression. no vs yes	2.47086e-22	12	527
TCGA. THCA. Sex	GTEx: Cells Transformed fibroblasts. DTHMNNR type of death. Homicide vs Natural	7.24711e-22	13	960
TCGA. THCA. Sex	GTEx: Cells Transformed fibroblasts. sex. female vs male	1.09722e-21	21	1109
TCGA. THCA. Sex	GTEx: Adipose Subcutaneous. DTHMNNR type of death. Homicide vs Undetermined	2.96128e-21	12	521
TCGA. THCA. Sex	TCGA: BLCA. cgc case gender. FEMALE vs MALE	7.21239e-21	21	1365
TCGA. THCA. Sex	GTEx: Adipose Subcutaneous. sex. female vs male	5.7633e-20	27	3201
TCGA. THCA. Sex	GTEx: Esophagus Gastroesophageal Junction. sex. female vs male	6.43882e-20	29	3390
TCGA. THCA. Sex	GTEx: Pancreas race. asian vs black	7.29744e-20	15	1631
TCGA. THCA. Sex	GTEx: Esophagus Muscularis. sex. female vs male	7.87946e-20	24	2341
TCGA. THCA. Sex	GTEx: Lung. race. asian vs black	8.14841e-20	13	1284
TCGA. THCA. Sex	GTEx: Adipose Subcutaneous. DTHMNNR type of death. Homicide vs Natural	1.05388e-19	12	888
TCGA. THCA. Sex	GTEx: Skin Sun Exposed. fever binned body temperature. Hypothermia vs normal	2.79153e-19	13	1201
TCGA. THCA. Sex	GTEx: Artery Coronary. MHPNMIAB History of pneumonia at time of death. no vs yes	4.49112e-19	12	489
TCGA. THCA. Sex	GTEx: Adrenal Gland. BMI class weight class identified by BMI. healthy weight vs overweight	5.63125e-19	12	1003
TCGA. THCA. Sex	TCGA: MESO. cgc case gender. FEMALE vs MALE	5.92605e-19	20	1641
TCGA. THCA. Sex	TCGA: THCA. drugFinal. none vs SYNTHROID	1.76745e-18	10	226
TCGA. THCA. Sex	GTEx: Artery Coronary. MHPNMNIA Pneumonia at time of death. no vs yes	2.48441e-18	12	716
Cvs1	SRP032743: embryonic stem cells. Control vs LIN-41 siRNA #1	2.48729e-17	26	2371
Cvs1	SRP032743: embryonic stem cells. Control vs LIN-41 siRNA #2	1.36457e-14	23	2114
Cvs1	SRP032743: embryonic stem cells. LIN-41 siRNA #1 vs LIN-41 siRNA #2	2.32842e-14	12	372
Cvs1	SRP058375: Pancreatic cancer cell line. BxPC-3 exosomes vs PBS	0.000292013	21	5737
Cvs1	SRP041102: T cell acute lymphoblastic leukemia. 2uM GSKJ4 for 48hr vs none (untreated control)	0.00169852	4	342
Cvs1	SRP055101: Corneal endothelial cells. telemorase vs none	0.00388603	9	3392
Cvs1	TCGA: BRCA. xml er level cell percentage category. 60-69% vs 70-79%	0.00556113	5	1047
Cvs1	SRP021193: heart. Control vs non-ischemic cardiomyopathy	0.00569182	2	84
Cvs1	SRP056200: U2OS cells. control vs Myc activation - 36 hr	0.0143526	10	2468
Cvs1	SRP058840: human inducable fibroblast cells. reprogramming time (day) 0 vsreprogramming time (day) 4	0.0143526	12	3700
Cvs1	SRP058840: human inducable fibroblast cells. reprogramming time (day) 3 vsreprogramming time (day) 2	0.0143526	5	1337
Cvs1	TCGA: LUAD. xml anatomic neoplasm subdivision. L-Lower vs L-Upper	0.0143526	5	1863
Cvs1	SRP041162: vorinostat-resistant HCT116 cells. mock vs siSAP130	0.0158715	24	8654
Cvs1	SRP058840: human inducable fibroblast cells. reprogramming time (day) 0 vsreprogramming time (day) 2	0.0163245	7	3873
Cvs1	SRP058840: human inducable fibroblast cells. reprogramming time (day) 0 vsreprogramming time (day) 3	0.0183786	7	3786
Cvs1	TCGA: STAD. xml anatomic neoplasm subdivision. AntrumDistal vs Other (please specify)	0.0187691	2	211
Cvs1	TCGA: GBM. gdc cases.samples.sample type. Recurrent Tumor vs Solid Tissue Normal	0.0193835	8	3860
Cvs1	SRP039361: derived macrophages. PBMC derived vs IPSC derived	0.0202628	13	4892
Cvs1	GTEx: Muscle Skeletal. MHLVRDIS liver disease. no vs yes	0.0202628	4	517
Cvs1	GTEx: Kidney Cortex. MHRNLFLR acute and or chronic renal failure. no vs yes	0.0235103	6	3612
Cvs1	SRP032165: fibroblast. Sporadic ALS vs Familial ALS	0.0258228	6	1114
Cvs1	SRP034634: pulmonary microvascular endothelial cells. Hypoxia exposure (8 hours) vs hypoxia exposure (24 hours)	0.0258228	18	9328
Cvs1	SRP058840: human inducable fibroblast cells. reprogramming time (day) 8 vsreprogramming time (day) 7	0.0258228	2	109
Cvs1	GTEx: Colon Transverse. MHHTN hypertension repeatedly elevated blood of 140 over 90. no vs yes	0.0258228	4	993
Cvs1	SRP050892: H1 stem cell derived neural lines. Okadaic acid vs untreated control	0.0258228	12	8371
Cvs1	TCGA: BLCA. drugFinal. CISPLATIN vs none	0.0258228	2	462
Cvs1	SRP021193: heart. Cotrol vs ischemic cardiomyopathy	0.0274629	2	224
Cvs1	GTEx: Brain Cerebellum. DTHMNNR type of death. Accident vs Natural	0.0274629	2	1104
Cvs1	SRP044608: breast cancer cells. 100 nM 17-estradiol (E2) for 40min vs 100 nM 17-estradiol + 25 ng/mL TNFa for 40min	0.0297313	2	127
Cvs1	GTEx: Skin Sun Exposed. DTHMNNR type of death. Accident vs Natural	0.0306564	8	2876
Cvs1	SRP045441: LFS MDAH041 cells. None (grown until growth arrest) vs H2O2	0.030995	13	7877
Cvs1	TCGA: BLCA. xml anatomic neoplasm subdivision. Dome vs Wall Posterior	0.030995	2	65
Cvs1	SRP045441: LFS MDAH041 cells. None (spontaneously immortal) vs None (grown until growth arrest)	0.0331446	13	9640
Cvs1	SRP043339: T-cell. naive vs follicular helper	0.033603	7	1874
Cvs1	SRP043339: T-cell. follicular helper vs effector	0.0360319	2	569
Cvs1	TCGA: LUAD. cgc case histological diagnosis. LUNG ADENOCARCINOMA MIXED SUBTYPE vs LUNG ADENOCARCINOMA- NOT OTHERWISE SPECIFIED (NOS)	0.0360319	5	2090
Cvs1	SRP046254: IMR90 ER-RAS. senescent cells expressing ZFP36L1mut senescent cells expressing ZFP36L1wt	0.0391326	20	7755
Cvs1	SRP041102: T cell acute lymphoblastic leukemia. 2uM GSKJ4 for 24hr vs 2uM GSKJ4 for 48hr	0.040951	4	2686
Cvs1	SRP042186: D14+ and CD16+ monocytes. JAK3i vs SYKi	0.0466292	9	4906
Cvs1	SRP044854: mammary epithelial cells. infection with adenovirus with MEK and EGFR vs infection with adenovirus with EGFR	0.0466292	13	4368
Cvs1	SRP042228: ilium. l2 type: iCrohns Disease vs l2 type: no inflammatory bowel disease	0.0477195	15	9071
Cvs1	GTEx: Kidney Cortex. MHOPNWND open wound at time of death. no vs yes	0.0485458	2	1772
Cvs1	GTEx: Skin Sun Exposed. MHLVRDIS liver disease. no vs yes	0.0485458	2	280
Cvs2	SRP032743: embryonic stem cells. Control vs LIN-41 siRNA #1	7.75171e-13	18	2371
Cvs2	SRP032743: embryonic stem cells. Control vs LIN-41 siRNA #2	6.54664e-12	17	2114
Cvs2	TCGA: BRCA. xml er level cell percentage category. 60-69% vs 70-79%	0.000564691	5	1047
Cvs2	SRP042249: Bioreactor-engineered cancer tissues. 2D culture vsxenograft culture	0.00192034	5	1077
Cvs2	SRP032743: embryonic stem cells. LIN-41 siRNA #1 vs LIN-41 siRNA #2	0.00303655	3	372
Cvs2	SRP032363: vascular cells. SENCR knockdown vs SENCR control	0.0030464	8	3138
Cvs2	SRP064143: HeLa cells. sihRRP6 knockdown vs control knockdown	0.00471669	5	849
Cvs2	SRP058840: human inducable fibroblast cells. reprogramming time (day) 0 vsreprogramming time (day) 4	0.00645297	10	3700
Cvs2	SRP043339: T-cell. naive vs follicular helper	0.0078095	4	1874
Cvs2	TCGA: STAD. cgc case histological diagnosis. STOMACH ADENOCARCINOMA NOT OTHERWISE SPECIFIED (NOS) vs STOMACH INTESTINAL ADENOCARCINOMA MUCINOUS TYPE	0.0153828	3	564
Cvs2	TCGA: CESC. xml keratinizing squamous cell carcinoma present indicator Keratinizing squamous cell carcinoma vs Non-keratinizing squamous cell carcinoma	0.0255088	3	783
Cvs2	SRP039361: derived macrophages. PBMC derived vs IPSC derived	0.0288513	9	4892
Cvs2	SRP042249: Bioreactor-engineered cancer tissues. Static 3D culture vsxenograft culture	0.0305511	10	4479
Cvs2	SRP043364: brain regions. BA21 vs BA9	0.0305511	2	295
Cvs2	SRP052950: 11-18 cells. NFKb signalling sutdy. erlotinib vs infected with empty vector and erlotinib	0.0305511	16	8230
Cvs2	SRP058840: human inducable fibroblast cells. reprogramming time (day) 0 vsreprogramming time (day) 3	0.0305511	9	3786
Cvs2	TCGA: UCEC. cgc case histological diagnosis. ENDOMETRIOID ENDOMETRIAL ADENOCARCINOMA vs MIXED SEROUS AND ENDOMETRIOID	0.0305511	5	3443
Cvs2	GTEx: Artery Coronary. fever binned body temperature. Hypothermia vs normal	0.0305511	4	1972
Cvs2	SRP026256: Epithelial. transformed mesenchymal vs mesenchymal with OVOL1	0.0311109	5	1699
Cvs2	SRP058840: human inducable fibroblast cells. reprogramming time (day) 7 vsreprogramming time (day) 0	0.0311109	6	1422
Cvs2	SRP064143: HeLa cells. siDGCR8 knockdown vs control knockdown	0.0311109	6	1482
Cvs2	GTEx: Brain Caudate. MHSZRSU unexplained seizures. no vs yes	0.0311109	3	815
Cvs2	TCGA: CESC. drugFinal. CARBOPLATIN vs none	0.0311109	2	319
Cvs2	SRP042249: Bioreactor-engineered cancer tissues. Perfusion 3D culture vsxenograft culture	0.0314741	8	3966
Cvs2	SRP044854: mammary epithelial cells. infection with adenovirus with MEK and EGFR vs infection with adenovirus with EGFR	0.0314741	11	4368
Cvs2	SRP058840: human inducable fibroblast cells. reprogramming time (day) 3 vsreprogramming time (day) 2	0.0314741	3	1337
Cvs2	GTEx: Artery Aorta. binned age (years). 40-59 vs 60-79	0.0314741	3	987
Cvs2	GTEx: Nerve Tibial. MHLVRDIS liver disease. no vs yes	0.0314741	6	2261
Cvs2	TCGA: STAD. xml anatomic neoplasm subdivision. AntrumDistal vs Gastroesophageal Junction	0.0316272	4	886
Cvs2	TCGA: STAD. xml neoplasm histologic grade. G2 vs G3	0.0316272	3	2900
Cvs2	TCGA: LIHC. cgc case histological diagnosis. HEPATOCELLULAR CARCINOMA vs HEPATOCHOLANGIOCARCINOMA (MIXED)	0.0328454	6	2092
Cvs2	SRP058840: human inducable fibroblast cells. reprogramming time (day) 0 vsreprogramming time (day) 1	0.0337735	8	3019
Cvs2	TCGA: SKCM. xml stage event pathologic stage. Stage IIC vs Stage III	0.0345073	2	100
Cvs2	SRP043339: T-cell. follicular helper vs effector	0.0372534	2	569
Cvs2	TCGA: TGCT. xml stage event pathologic stage. Stage II vs Stage IIIB	0.0429955	2	120
Cvs2	SRP058840: human inducable fibroblast cells. reprogramming time (day) 0 vsreprogramming time (day) 2	0.0434256	8	3873
Cvs2	SRP041159: H1-derived neuronal precursor cells. differentiation day 2 vs differentiation day 4	0.048284	7	6861
Lin1_vs_2	SRP032743: embryonic stem cells. LIN-41 siRNA #1 vs LIN-41 siRNA #2	1.55867e-12	10	372
Lin1_vs_2	GTEx: Kidney Cortex. MHOPNWND open wound at time of death. no vs yes	0.0156254	3	1772
Lin1_vs_2	SRP032743: embryonic stem cells. Control vs LIN-41 siRNA #2	0.0352661	8	2114
SRP043378. MCF-7 cells. FOXM1 Inhibition, 0 vs 6 H	SRP043378: MC7 breast cancer. compound FDI-6 inhibiting binding of FOXM-1. 0 hours (naive) vs 3 hours	0	540	1688
SRP043378. MCF-7 cells. FOXM1 Inhibition, 0 vs 6 H	SRP043378: MC7 breast cancer. compound FDI-6 inhibiting binding of FOXM-1. 0 hours (naive) vs 6 hours	2.49034e-238	469	3748
SRP043378. MCF-7 cells. FOXM1 Inhibition, 0 vs 6 H	SRP043378: MC7 breast cancer. compound FDI-6 inhibiting binding of FOXM-1. 0 hours (naive) vs 9 hours	1.37503e-177	414	3756
SRP043378. MCF-7 cells. FOXM1 Inhibition, 0 vs 6 H	SRP043378: MC7 breast cancer. compound FDI-6 inhibiting binding of FOXM-1. 3 hours vs 6 hours	7.68091e-97	201	1719
SRP043378. MCF-7 cells. FOXM1 Inhibition, 0 vs 6 H	SRP043378: MC7 breast cancer. compound FDI-6 inhibiting binding of FOXM-1. 6 hours vs 9 hours	4.88615e-78	231	2603
SRP043378. MCF-7 cells. FOXM1 Inhibition, 0 vs 6 H	SRP044608: breast cancer cells. Vehicle for 40min vs 25 ng/mL TNFa for 40min	3.46504e-52	51	125
SRP043378. MCF-7 cells. FOXM1 Inhibition, 0 vs 6 H	SRP050036: MCF10A cells with PIK3CA-H1047R knock-in. time-12hr vs time-24hr	7.84808e-51	86	386
SRP043378. MCF-7 cells. FOXM1 Inhibition, 0 vs 6 H	SRP044608: breast cancer cells. 100 nM 17-estradiol (E2) for 40min vs 100 nM 17-estradiol + 25 ng/mL TNFa for 40min	1.3284e-50	40	127
SRP043378. MCF-7 cells. FOXM1 Inhibition, 0 vs 6 H	GTEx: Brain Cerebellum. MHDPRSSN major depression. no vs yes	8.04663e-50	63	1037
SRP043378. MCF-7 cells. FOXM1 Inhibition, 0 vs 6 H	SRP049097: multiple tissues: leimyosarcoma normal smooth muscle	4.83637e-49	232	9323
SRP043378. MCF-7 cells. FOXM1 Inhibition, 0 vs 6 H	SRP044608: breast cancer cells. Vehicle for 40min vs 100 nM 17-estradiol + 25 ng/mL TNFa for 40min	5.28464e-47	87	797
SRP043378. MCF-7 cells. FOXM1 Inhibition, 0 vs 6 H	GTEx: Lung. MHPNMNIA Pneumonia at time of death. no vs yes	2.73512e-46	62	632
SRP043378. MCF-7 cells. FOXM1 Inhibition, 0 vs 6 H	SRP041396: HEK293. expression construct Halo-RelA vs: expression construct Halo-NfkB1	5.51226e-43	192	3956
SRP043378. MCF-7 cells. FOXM1 Inhibition, 0 vs 6 H	: mammary epithelial cells. infection with adenovirus with MEK vs infection with adenovirus with MEK and EGFR	1.51894e-42	98	993
SRP043378. MCF-7 cells. FOXM1 Inhibition, 0 vs 6 H	SRP050193: triple negative breast cancer. BET bromodomain inhibitors time-3h vs 12h	1.34786e-41	229	2710
SRP043378. MCF-7 cells. FOXM1 Inhibition, 0 vs 6 H	SRP05673: monocyte derived macrophages. none vs Mycobacterium smegmatis	1.48314e-41	189	4739
SRP043378. MCF-7 cells. FOXM1 Inhibition, 0 vs 6 H	GTEx: Brain Cerebellum. MHTXCEXP toxin exposure possibly leading to chronic conditions. no vs yes	5.15668e-41	111	1746
SRP043378. MCF-7 cells. FOXM1 Inhibition, 0 vs 6 H	GTEx: Nerve Tibial. DTHMNNR type of death. Homicide vs Undetermined	7.67473e-38	120	3485
SRP043378. MCF-7 cells. FOXM1 Inhibition, 0 vs 6 H	GTEx: Brain Putamen. MHABNWBC Abnormal WBC at time of death. no vs yes	1.06013e-37	91	1708
SRP043378. MCF-7 cells. FOXM1 Inhibition, 0 vs 6 H	GTEx: Brain Putamen. MHALZDMT potential history of dementia. no vs yes	1.06013e-37	91	1708
SRP043378. MCF-7 cells. FOXM1 Inhibition, 0 vs 6 H	SRP063500: Macrophages. bacterial infection - M. abscessus Smooth (MAB-S)-infected vs bacterial infection - Uninfected control	3.5203e-35	64	454
SRP043378. MCF-7 cells. FOXM1 Inhibition, 0 vs 6 H	GTEx: Artery Tibial. DTHMNNR type of death. Homicide vs Undetermined	3.61382e-35	101	3469
SRP043378. MCF-7 cells. FOXM1 Inhibition, 0 vs 6 H	TCGA: KICH. xml stage event pathologic stage. Stage I vs Stage IV	4.84973e-35	98	1051
SRP043378. MCF-7 cells. FOXM1 Inhibition, 0 vs 6 H	GTEx: Lung. binned age (years). 40-59 vs 60-79	1.59743e-33	44	588
SRP043378. MCF-7 cells. FOXM1 Inhibition, 0 vs 6 H	SRP059695: neutrophils. TNF-alpha (10ng/mL) 1h vs Untreated	2.10759e-33	85	696
SRP043378. MCF-7 cells. FOXM1 Inhibition, 0 vs 6 H	GTEx: Colon Transverse. MHT2D type 2 diabetes. no vs yes	8.28709e-33	61	852
SRP043378. MCF-7 cells. FOXM1 Inhibition, 0 vs 6 H	SRP040418: MCF-7 cells (treated with Soy extract). control vs 1 uM liquiritigenin	8.97953e-33	202	2742
SRP043378. MCF-7 cells. FOXM1 Inhibition, 0 vs 6 H	GTEx: Lung. MHPNMIAB History of pneumonia at time of death. no vs yes	2.60863e-32	40	380
SRP043378. MCF-7 cells. FOXM1 Inhibition, 0 vs 6 H	GTEx: Esophagus Gastroesophageal Junction. MHCOCAINE5 cocaine last 5 years. no vs yes	2.86272e-32	95	1481
SRP043378. MCF-7 cells. FOXM1 Inhibition, 0 vs 6 H	GTEx: Brain Cerebellar Hemisphere. fever binned body temperature. Hypothermia vs normal	4.38132e-32	58	2646
SRP043378. MCF-7 cells. FOXM1 Inhibition, 0 vs 6 H	SRP055440: Human Cortex. facs population LeX+ Glast+ Prominin-low vs facs population LeX+ Glast+ Prominin-high	1.8476e-31	163	2601
SRP043378. MCF-7 cells. FOXM1 Inhibition, 0 vs 6 H	SRP044608: breast cancer cells. 25 ng/mL TNFa for 40min vs 100 nM 17-estradiol + 25 ng/mL TNFa for 40min	7.13062e-30	62	348
SRP043378. MCF-7 cells. FOXM1 Inhibition, 0 vs 6 H	SRP05673: monocyte derived macrophages. none vs Staphylococcus epidermidis	1.36139e-29	52	766
SRP043378. MCF-7 cells. FOXM1 Inhibition, 0 vs 6 H	GTEx: Brain Cerebellar Hemisphere. MHDPRSSN major depression. no vs yes	1.66151e-29	46	1159
SRP043378. MCF-7 cells. FOXM1 Inhibition, 0 vs 6 H	TCGA: KICH. xml platelet qualitative result. Low vs Normal	1.9428e-28	37	189
SRP043378. MCF-7 cells. FOXM1 Inhibition, 0 vs 6 H	SRP041396: HEK293. expression construct Halo vs: expression construct Halo-RelA	1.45345e-27	260	9987
SRP043378. MCF-7 cells. FOXM1 Inhibition, 0 vs 6 H	SRP046254: IMR90 ER-RAS. senescent cells senescent cells expressing ZFP36L1wt	1.92e-27	132	3136
SRP043378. MCF-7 cells. FOXM1 Inhibition, 0 vs 6 H	SRP063500: Macrophages. bacterial infection - M. abscessus Rough (MAB-R)-infected vs bacterial infection - Uninfected control	3.93932e-27	52	437
SRP043378. MCF-7 cells. FOXM1 Inhibition, 0 vs 6 H	SRP044854: mammary epithelial cells. infection with adenovirus with GFP vs infection with adenovirus with EGFR	1.17745e-26	161	3654
SRP043378. MCF-7 cells. FOXM1 Inhibition, 0 vs 6 H	SRP027383: tumour. tumour history - oligodendroastrocytomas vs anaplastic oligodendrogliomas	1.65886e-26	45	322
SRP043378. MCF-7 cells. FOXM1 Inhibition, 0 vs 6 H	SRP05673: monocyte derived macrophages. none vs Mycobacterium tuberculosis	1.68784e-26	211	7246
SRP043378. MCF-7 cells. FOXM1 Inhibition, 0 vs 6 H	GTEx: Brain Cerebellar Hemisphere. MHTXCEXP toxin exposure possibly leading to chronic conditions. no vs yes	2.15977e-26	40	789
SRP043378. MCF-7 cells. FOXM1 Inhibition, 0 vs 6 H	GTEx: Esophagus Muscularis. MHTXCEXP toxin exposure possibly leading to chronic conditions. no vs yes	4.22963e-26	58	537
SRP043378. MCF-7 cells. FOXM1 Inhibition, 0 vs 6 H	SRP040418: MCF-7 cells (treated with Soy extract). control vs 1 uM genistein	1.18457e-25	307	6248
SRP043378. MCF-7 cells. FOXM1 Inhibition, 0 vs 6 H	SRP059695: neutrophils. GM-CSF (5ng/mL) 1h vs Untreated	1.64585e-25	75	1535
SRP043378. MCF-7 cells. FOXM1 Inhibition, 0 vs 6 H	SRP046254: IMR90 ER-RAS. senescent cells expressing ZFP36L1mut senescent cells expressing ZFP36L1wt	4.44398e-25	224	7755
SRP043378. MCF-7 cells. FOXM1 Inhibition, 0 vs 6 H	TCGA: BLCA. xml anatomic neoplasm subdivision. Bladder - NOS vs Wall Lateral	5.23142e-25	22	518
SRP043378. MCF-7 cells. FOXM1 Inhibition, 0 vs 6 H	SRP027383: tumour. tumour history - secondary Glioblastomas vs recurrent oligodendroastrocytomas	1.51964e-24	44	185
SRP043378. MCF-7 cells. FOXM1 Inhibition, 0 vs 6 H	SRP050892: H1 stem cell derived neural lines. K252a vs untreated control	3.14918e-24	85	1021
SRP043378. MCF-7 cells. FOXM1 Inhibition, 0 vs 6 H	TCGA: KICH. xml stage event pathologic stage. Stage III vs Stage IV	4.3029e-24	77	808
SRP043378. MCF-7 cells. FOXM1 Inhibition, 0 vs 6 H	SRP044854: mammary epithelial cells. infection with adenovirus with GFP vs infection with adenovirus with MEK and EGFR	1.07841e-23	177	4801
SRP043378. MCF-7 cells. FOXM1 Inhibition, 0 vs 6 H	TCGA: KICH. xml targeted molecular therapy. NO vs YES	1.46455e-23	56	815
SRP043378. MCF-7 cells. FOXM1 Inhibition, 0 vs 6 H	GTEx: Brain Anterior cingulate cortex. MHABNWBC Abnormal WBC at time of death. no vs yes	1.48191e-23	49	1373
SRP043378. MCF-7 cells. FOXM1 Inhibition, 0 vs 6 H	GTEx: Brain Anterior cingulate cortex. MHALZDMT potential history of dementia. no vs yes	1.48191e-23	49	1373
SRP043378. MCF-7 cells. FOXM1 Inhibition, 0 vs 6 H	GTEx: Brain Cortex. MHHTN hypertension repeatedly elevated blood of 140 over 90. no vs yes	5.00495e-23	63	1907
SRP043378. MCF-7 cells. FOXM1 Inhibition, 0 vs 6 H	SRP027383: tumour. tumour history - astrocytomas vs anaplastic oligodendroastrocytomas	6.0328e-23	112	3162
SRP043378. MCF-7 cells. FOXM1 Inhibition, 0 vs 6 H	SRP055101: Corneal endothelial cells. telemorase vs none	1.96141e-22	212	3392
SRP043378. MCF-7 cells. FOXM1 Inhibition, 0 vs 6 H	TCGA: GBM. gdc cases.samples.sample type. Primary Tumor vs Solid Tissue Normal	1.96141e-22	34	821
SRP043378. MCF-7 cells. FOXM1 Inhibition, 0 vs 6 H	SRP056200: U2OS cells. control vs Myc activation - 36 hr	3.86644e-22	110	2468
SRP043378. MCF-7 cells. FOXM1 Inhibition, 0 vs 6 H	GTEx: Vagina. MHHTN hypertension repeatedly elevated blood of 140 over 90. no vs yes	5.93068e-22	22	943
SRP043378. MCF-7 cells. FOXM1 Inhibition, 0 vs 9 H	SRP043378: MC7 breast cancer. compound FDI-6 inhibiting binding of FOXM-1. 0 hours (naive) vs 6 hours	0	898	3748
SRP043378. MCF-7 cells. FOXM1 Inhibition, 0 vs 9 H	SRP043378: MC7 breast cancer. compound FDI-6 inhibiting binding of FOXM-1. 0 hours (naive) vs 9 hours	0	795	3756
SRP043378. MCF-7 cells. FOXM1 Inhibition, 0 vs 9 H	SRP043378: MC7 breast cancer. compound FDI-6 inhibiting binding of FOXM-1. 0 hours (naive) vs 3 hours	0	487	1688
SRP043378. MCF-7 cells. FOXM1 Inhibition, 0 vs 9 H	SRP043378: MC7 breast cancer. compound FDI-6 inhibiting binding of FOXM-1. 3 hours vs 6 hours	1.6683e-181	330	1719
SRP043378. MCF-7 cells. FOXM1 Inhibition, 0 vs 9 H	SRP043378: MC7 breast cancer. compound FDI-6 inhibiting binding of FOXM-1. 6 hours vs 9 hours	1.8856e-77	245	2603
SRP043378. MCF-7 cells. FOXM1 Inhibition, 0 vs 9 H	GTEx: Brain Putamen. MHABNWBC Abnormal WBC at time of death. no vs yes	2.50454e-66	132	1708
SRP043378. MCF-7 cells. FOXM1 Inhibition, 0 vs 9 H	GTEx: Brain Putamen. MHALZDMT potential history of dementia. no vs yes	2.50454e-66	132	1708
SRP043378. MCF-7 cells. FOXM1 Inhibition, 0 vs 9 H	SRP050036: MCF10A cells with PIK3CA-H1047R knock-in. time-12hr vs time-24hr	2.91894e-63	107	386
SRP043378. MCF-7 cells. FOXM1 Inhibition, 0 vs 9 H	SRP044608: breast cancer cells. Vehicle for 40min vs 25 ng/mL TNFa for 40min	1.10704e-59	61	125
SRP043378. MCF-7 cells. FOXM1 Inhibition, 0 vs 9 H	SRP041396: HEK293. expression construct Halo-RelA vs: expression construct Halo-NfkB1	1.48251e-57	366	3956
SRP043378. MCF-7 cells. FOXM1 Inhibition, 0 vs 9 H	SRP044608: breast cancer cells. 100 nM 17-estradiol (E2) for 40min vs 100 nM 17-estradiol + 25 ng/mL TNFa for 40min	1.69472e-56	63	127
SRP043378. MCF-7 cells. FOXM1 Inhibition, 0 vs 9 H	GTEx: Brain Cerebellum. MHTXCEXP toxin exposure possibly leading to chronic conditions. no vs yes	2.69128e-56	155	1746
SRP043378. MCF-7 cells. FOXM1 Inhibition, 0 vs 9 H	GTEx: Brain Cerebellum. MHDPRSSN major depression. no vs yes	8.10921e-55	68	1037
SRP043378. MCF-7 cells. FOXM1 Inhibition, 0 vs 9 H	SRP044608: breast cancer cells. Vehicle for 40min vs 100 nM 17-estradiol + 25 ng/mL TNFa for 40min	2.39334e-51	115	797
SRP043378. MCF-7 cells. FOXM1 Inhibition, 0 vs 9 H	GTEx: Artery Tibial. DTHMNNR type of death. Homicide vs Undetermined	9.46908e-45	165	3469
SRP043378. MCF-7 cells. FOXM1 Inhibition, 0 vs 9 H	SRP063500: Macrophages. bacterial infection - M. abscessus Smooth (MAB-S)-infected vs bacterial infection - Uninfected control	8.22469e-43	91	454
SRP043378. MCF-7 cells. FOXM1 Inhibition, 0 vs 9 H	SRP059695: neutrophils. TNF-alpha (10ng/mL) 1h vs Untreated	1.27776e-41	105	696
SRP043378. MCF-7 cells. FOXM1 Inhibition, 0 vs 9 H	GTEx: Colon Transverse. MHT2D type 2 diabetes. no vs yes	1.27776e-41	82	852
SRP043378. MCF-7 cells. FOXM1 Inhibition, 0 vs 9 H	SRP046254: IMR90 ER-RAS. senescent cells senescent cells expressing ZFP36L1wt	1.29573e-41	216	3136
SRP043378. MCF-7 cells. FOXM1 Inhibition, 0 vs 9 H	GTEx: Brain Anterior cingulate cortex. MHABNWBC Abnormal WBC at time of death. no vs yes	1.91891e-39	69	1373
SRP043378. MCF-7 cells. FOXM1 Inhibition, 0 vs 9 H	GTEx: Brain Anterior cingulate cortex. MHALZDMT potential history of dementia. no vs yes	1.91891e-39	69	1373
SRP043378. MCF-7 cells. FOXM1 Inhibition, 0 vs 9 H	SRP041396: HEK293. expression construct Halo vs: expression construct Halo-RelA	4.35233e-39	529	9987
SRP043378. MCF-7 cells. FOXM1 Inhibition, 0 vs 9 H	SRP050193: triple negative breast cancer. BET bromodomain inhibitors time-3h vs 12h	7.90512e-37	269	2710
SRP043378. MCF-7 cells. FOXM1 Inhibition, 0 vs 9 H	SRP040418: MCF-7 cells (treated with Soy extract). control vs 1 uM liquiritigenin	1.33014e-35	279	2742
SRP043378. MCF-7 cells. FOXM1 Inhibition, 0 vs 9 H	SRP050892: H1 stem cell derived neural lines. Cytosine ÃƒÅ½Ã‚Â²-D-arabinofuranoside vs untreated control	1.86676e-35	125	982
SRP043378. MCF-7 cells. FOXM1 Inhibition, 0 vs 9 H	SRP05673: monocyte derived macrophages. none vs Mycobacterium smegmatis	3.4696e-35	316	4739
SRP043378. MCF-7 cells. FOXM1 Inhibition, 0 vs 9 H	GTEx: Brain Cerebellar Hemisphere. fever binned body temperature. Hypothermia vs normal	3.4696e-35	87	2646
SRP043378. MCF-7 cells. FOXM1 Inhibition, 0 vs 9 H	GTEx: Colon Transverse. fever binned body temperature. Hypothermia vs normal	4.47044e-35	188	3414
SRP043378. MCF-7 cells. FOXM1 Inhibition, 0 vs 9 H	SRP040418: MCF-7 cells (treated with Soy extract). control vs 1 uM genistein	5.58111e-35	490	6248
SRP043378. MCF-7 cells. FOXM1 Inhibition, 0 vs 9 H	SRP059431: MCF10a. no EGF + A66 vs no EGF + A66 (20min preincubation)	2.84911e-34	344	5209
SRP043378. MCF-7 cells. FOXM1 Inhibition, 0 vs 9 H	SRP032363: vascular cells. SENCR knockdown vs SENCR control	1.05802e-33	248	3138
SRP043378. MCF-7 cells. FOXM1 Inhibition, 0 vs 9 H	SRP059695: neutrophils. GM-CSF (5ng/mL) 1h vs Untreated	1.70696e-33	157	1535
SRP043378. MCF-7 cells. FOXM1 Inhibition, 0 vs 9 H	SRP042249: Bioreactor-engineered cancer tissues. Perfusion 3D culture vsStatic 3D culture	1.8832e-33	285	3076
SRP043378. MCF-7 cells. FOXM1 Inhibition, 0 vs 9 H	GTEx: Brain Cerebellar Hemisphere. MHDPRSSN major depression. no vs yes	6.43669e-33	56	1159
SRP043378. MCF-7 cells. FOXM1 Inhibition, 0 vs 9 H	SRP063500: Macrophages. bacterial infection - M. abscessus Rough (MAB-R)-infected vs bacterial infection - Uninfected control	1.38626e-32	72	437
SRP043378. MCF-7 cells. FOXM1 Inhibition, 0 vs 9 H	GTEx: Esophagus Muscularis. MHTXCEXP toxin exposure possibly leading to chronic conditions. no vs yes	8.70753e-32	84	537
SRP043378. MCF-7 cells. FOXM1 Inhibition, 0 vs 9 H	SRP049097: multiple tissues: leimyosarcoma normal smooth muscle	1.10422e-31	235	9323
SRP043378. MCF-7 cells. FOXM1 Inhibition, 0 vs 9 H	SRP052950: 11-18 cells. NFKb signalling sutdy. infected with empty vector and DMSO vs infected with vector expressing IkB-alpha super-repressor and DMSO	2.44201e-31	305	4535
SRP043378. MCF-7 cells. FOXM1 Inhibition, 0 vs 9 H	GTEx: Nerve Tibial. DTHMNNR type of death. Homicide vs Undetermined	2.82863e-31	147	3485
SRP043378. MCF-7 cells. FOXM1 Inhibition, 0 vs 9 H	GTEx: Heart Atrial Appendage. fever binned body temperature. Hypothermia vs normal	4.02594e-30	152	3651
SRP043378. MCF-7 cells. FOXM1 Inhibition, 0 vs 9 H	GTEx: Brain Frontal Cortex. MHABNWBC Abnormal WBC at time of death. no vs yes	5.70338e-30	57	1271
SRP043378. MCF-7 cells. FOXM1 Inhibition, 0 vs 9 H	GTEx: Brain Frontal Cortex. MHALZDMT potential history of dementia. no vs yes	5.70338e-30	57	1271
SRP043378. MCF-7 cells. FOXM1 Inhibition, 0 vs 9 H	SRP05673: monocyte derived macrophages. none vs Staphylococcus epidermidis	9.57312e-30	109	766
SRP043378. MCF-7 cells. FOXM1 Inhibition, 0 vs 9 H	GTEx: Brain Nucleus accumbens. MHABNWBC Abnormal WBC at time of death. no vs yes	3.18882e-29	84	2084
SRP043378. MCF-7 cells. FOXM1 Inhibition, 0 vs 9 H	GTEx: Brain Nucleus accumbens. MHALZDMT potential history of dementia. no vs yes	3.18882e-29	84	2084
SRP043378. MCF-7 cells. FOXM1 Inhibition, 0 vs 9 H	SRP046254: IMR90 ER-RAS. senescent cells expressing ZFP36L1mut senescent cells expressing ZFP36L1wt	6.95307e-29	340	7755
SRP043378. MCF-7 cells. FOXM1 Inhibition, 0 vs 9 H	GTEx: Brain Cortex. MHHTN hypertension repeatedly elevated blood of 140 over 90. no vs yes	7.46918e-29	109	1907
SRP043378. MCF-7 cells. FOXM1 Inhibition, 0 vs 9 H	GTEx: Prostate. MHARTHTS arthritis. no vs yes	1.70749e-28	63	1391
SRP043378. MCF-7 cells. FOXM1 Inhibition, 0 vs 9 H	SRP044608: breast cancer cells. 25 ng/mL TNFa for 40min vs 100 nM 17-estradiol + 25 ng/mL TNFa for 40min	2.49078e-28	69	348
SRP043378. MCF-7 cells. FOXM1 Inhibition, 0 vs 9 H	SRP033117: Ataka cells. Uninduced vs induced reactivation for 24 hours	7.95353e-28	176	2817
SRP043378. MCF-7 cells. FOXM1 Inhibition, 0 vs 9 H	SRP050892: H1 stem cell derived neural lines. Okadaic acid vs untreated control	1.35363e-27	356	8371
SRP043378. MCF-7 cells. FOXM1 Inhibition, 0 vs 9 H	GTEx: Brain Cerebellar Hemisphere. MHTXCEXP toxin exposure possibly leading to chronic conditions. no vs yes	2.15796e-27	42	789
SRP043378. MCF-7 cells. FOXM1 Inhibition, 0 vs 9 H	: mammary epithelial cells. infection with adenovirus with MEK vs infection with adenovirus with MEK and EGFR	4.16084e-27	116	993
SRP043378. MCF-7 cells. FOXM1 Inhibition, 0 vs 9 H	GTEx: Brain Anterior cingulate cortex. fever binned body temperature. fever vs normal	5.73728e-27	98	2826
SRP043378. MCF-7 cells. FOXM1 Inhibition, 0 vs 9 H	SRP059205: induced pluripotent stem cells and bone marrow. mesoderm differentiated cells vs CD34+ iPSC	5.8389e-26	204	2778
SRP043378. MCF-7 cells. FOXM1 Inhibition, 0 vs 9 H	SRP052950: 11-18 cells. NFKb signalling sutdy. PBS-1086 vs erlotinib + PBS-1086	1.9964e-25	78	532
SRP043378. MCF-7 cells. FOXM1 Inhibition, 0 vs 9 H	SRP055440: Human Cortex. facs population LeX+ Glast+ Prominin-low vs facs population LeX+ Glast+ Prominin-high	2.024e-25	209	2601
SRP043378. MCF-7 cells. FOXM1 Inhibition, 0 vs 9 H	SRP05673: monocyte derived macrophages. none vs Mycobacterium tuberculosis	2.80495e-25	290	7246
SRP043378. MCF-7 cells. FOXM1 Inhibition, 0 vs 9 H	SRP057758: Breast cancer cell-line. treatment (E2) vs treatment (E2+Progesterone 3hr)	9.19989e-25	119	1183
SRP043378. MCF-7 cells. FOXM1 Inhibition, 0 vs 9 H	SRP040418: MCF-7 cells (treated with Soy extract). control vs 10 nM E2	1.16271e-24	500	7042
SRP043378. MCF-7 cells. FOXM1 Inhibition, 0 vs 3 H	SRP043378: MC7 breast cancer. compound FDI-6 inhibiting binding of FOXM-1. 0 hours (naive) vs 6 hours	0	797	3748
SRP043378. MCF-7 cells. FOXM1 Inhibition, 0 vs 3 H	SRP043378: MC7 breast cancer. compound FDI-6 inhibiting binding of FOXM-1. 0 hours (naive) vs 9 hours	0	923	3756
SRP043378. MCF-7 cells. FOXM1 Inhibition, 0 vs 3 H	SRP043378: MC7 breast cancer. compound FDI-6 inhibiting binding of FOXM-1. 0 hours (naive) vs 3 hours	4.25183e-203	381	1688
SRP043378. MCF-7 cells. FOXM1 Inhibition, 0 vs 3 H	SRP043378: MC7 breast cancer. compound FDI-6 inhibiting binding of FOXM-1. 3 hours vs 6 hours	4.64972e-197	320	1719
SRP043378. MCF-7 cells. FOXM1 Inhibition, 0 vs 3 H	SRP043378: MC7 breast cancer. compound FDI-6 inhibiting binding of FOXM-1. 6 hours vs 9 hours	1.56069e-85	310	2603
SRP043378. MCF-7 cells. FOXM1 Inhibition, 0 vs 3 H	GTEx: Brain Putamen. MHABNWBC Abnormal WBC at time of death. no vs yes	9.51035e-69	147	1708
SRP043378. MCF-7 cells. FOXM1 Inhibition, 0 vs 3 H	GTEx: Brain Putamen. MHALZDMT potential history of dementia. no vs yes	9.51035e-69	147	1708
SRP043378. MCF-7 cells. FOXM1 Inhibition, 0 vs 3 H	SRP050036: MCF10A cells with PIK3CA-H1047R knock-in. time-12hr vs time-24hr	2.93949e-61	92	386
SRP043378. MCF-7 cells. FOXM1 Inhibition, 0 vs 3 H	SRP044608: breast cancer cells. 100 nM 17-estradiol (E2) for 40min vs 100 nM 17-estradiol + 25 ng/mL TNFa for 40min	1.20515e-52	56	127
SRP043378. MCF-7 cells. FOXM1 Inhibition, 0 vs 3 H	GTEx: Brain Cerebellum. MHTXCEXP toxin exposure possibly leading to chronic conditions. no vs yes	4.96617e-52	111	1746
SRP043378. MCF-7 cells. FOXM1 Inhibition, 0 vs 3 H	SRP044608: breast cancer cells. Vehicle for 40min vs 25 ng/mL TNFa for 40min	5.24776e-51	57	125
SRP043378. MCF-7 cells. FOXM1 Inhibition, 0 vs 3 H	SRP041396: HEK293. expression construct Halo-RelA vs: expression construct Halo-NfkB1	7.47914e-51	378	3956
SRP043378. MCF-7 cells. FOXM1 Inhibition, 0 vs 3 H	SRP044608: breast cancer cells. Vehicle for 40min vs 100 nM 17-estradiol + 25 ng/mL TNFa for 40min	2.02378e-49	133	797
SRP043378. MCF-7 cells. FOXM1 Inhibition, 0 vs 3 H	GTEx: Brain Cerebellum. MHDPRSSN major depression. no vs yes	4.20835e-48	65	1037
SRP043378. MCF-7 cells. FOXM1 Inhibition, 0 vs 3 H	SRP059695: neutrophils. TNF-alpha (10ng/mL) 1h vs Untreated	7.41341e-44	132	696
SRP043378. MCF-7 cells. FOXM1 Inhibition, 0 vs 3 H	GTEx: Artery Tibial. DTHMNNR type of death. Homicide vs Undetermined	2.71551e-42	178	3469
SRP043378. MCF-7 cells. FOXM1 Inhibition, 0 vs 3 H	SRP063500: Macrophages. bacterial infection - M. abscessus Smooth (MAB-S)-infected vs bacterial infection - Uninfected control	8.945e-42	79	454
SRP043378. MCF-7 cells. FOXM1 Inhibition, 0 vs 3 H	GTEx: Brain Anterior cingulate cortex. MHABNWBC Abnormal WBC at time of death. no vs yes	3.38676e-39	47	1373
SRP043378. MCF-7 cells. FOXM1 Inhibition, 0 vs 3 H	GTEx: Brain Anterior cingulate cortex. MHALZDMT potential history of dementia. no vs yes	3.38676e-39	47	1373
SRP043378. MCF-7 cells. FOXM1 Inhibition, 0 vs 3 H	SRP059431: MCF10a. no EGF + A66 vs no EGF + A66 (20min preincubation)	3.89684e-39	357	5209
SRP043378. MCF-7 cells. FOXM1 Inhibition, 0 vs 3 H	GTEx: Colon Transverse. MHT2D type 2 diabetes. no vs yes	3.89684e-39	83	852
SRP043378. MCF-7 cells. FOXM1 Inhibition, 0 vs 3 H	SRP039361: derived macrophages. PBMC derived vs IPSC derived	3.17112e-36	364	4892
SRP043378. MCF-7 cells. FOXM1 Inhibition, 0 vs 3 H	SRP052950: 11-18 cells. NFKb signalling sutdy. infected with empty vector and DMSO vs infected with vector expressing IkB-alpha super-repressor and DMSO	1.1282e-35	331	4535
SRP043378. MCF-7 cells. FOXM1 Inhibition, 0 vs 3 H	GTEx: Colon Transverse. fever binned body temperature. Hypothermia vs normal	1.1282e-35	169	3414
SRP043378. MCF-7 cells. FOXM1 Inhibition, 0 vs 3 H	SRP050892: H1 stem cell derived neural lines. Cytosine ÃƒÅ½Ã‚Â²-D-arabinofuranoside vs untreated control	2.77828e-35	117	982
SRP043378. MCF-7 cells. FOXM1 Inhibition, 0 vs 3 H	GTEx: Esophagus Muscularis. MHTXCEXP toxin exposure possibly leading to chronic conditions. no vs yes	3.09319e-35	89	537
SRP043378. MCF-7 cells. FOXM1 Inhibition, 0 vs 3 H	SRP032363: vascular cells. SENCR knockdown vs SENCR control	2.79137e-34	177	3138
SRP043378. MCF-7 cells. FOXM1 Inhibition, 0 vs 3 H	SRP050193: triple negative breast cancer. BET bromodomain inhibitors time-3h vs 12h	2.97314e-34	233	2710
SRP043378. MCF-7 cells. FOXM1 Inhibition, 0 vs 3 H	SRP041396: HEK293. expression construct Halo vs: expression construct Halo-RelA	4.4933e-34	486	9987
SRP043378. MCF-7 cells. FOXM1 Inhibition, 0 vs 3 H	GTEx: Prostate. MHARTHTS arthritis. no vs yes	1.13258e-33	92	1391
SRP043378. MCF-7 cells. FOXM1 Inhibition, 0 vs 3 H	SRP050892: H1 stem cell derived neural lines. Okadaic acid vs untreated control	1.75763e-33	458	8371
SRP043378. MCF-7 cells. FOXM1 Inhibition, 0 vs 3 H	SRP046254: IMR90 ER-RAS. senescent cells senescent cells expressing ZFP36L1wt	5.05456e-33	195	3136
SRP043378. MCF-7 cells. FOXM1 Inhibition, 0 vs 3 H	SRP063500: Macrophages. bacterial infection - M. abscessus Rough (MAB-R)-infected vs bacterial infection - Uninfected control	1.12322e-32	59	437
SRP043378. MCF-7 cells. FOXM1 Inhibition, 0 vs 3 H	SRP042249: Bioreactor-engineered cancer tissues. Perfusion 3D culture vsStatic 3D culture	1.54454e-32	196	3076
SRP043378. MCF-7 cells. FOXM1 Inhibition, 0 vs 3 H	SRP033117: Ataka cells. Uninduced vs induced reactivation for 24 hours	2.29856e-32	183	2817
SRP043378. MCF-7 cells. FOXM1 Inhibition, 0 vs 3 H	SRP05673: monocyte derived macrophages. none vs Staphylococcus epidermidis	2.43503e-32	105	766
SRP043378. MCF-7 cells. FOXM1 Inhibition, 0 vs 3 H	GTEx: Brain Hypothalamus. fever binned body temperature. fever vs normal	9.50133e-32	108	4599
SRP043378. MCF-7 cells. FOXM1 Inhibition, 0 vs 3 H	GTEx: Brain Nucleus accumbens. MHABNWBC Abnormal WBC at time of death. no vs yes	9.86578e-32	102	2084
SRP043378. MCF-7 cells. FOXM1 Inhibition, 0 vs 3 H	GTEx: Brain Nucleus accumbens. MHALZDMT potential history of dementia. no vs yes	9.86578e-32	102	2084
SRP043378. MCF-7 cells. FOXM1 Inhibition, 0 vs 3 H	SRP044854: mammary epithelial cells. infection with adenovirus with MEK and EGFR vs infection with adenovirus with EGFR	1.29095e-30	313	4368
SRP043378. MCF-7 cells. FOXM1 Inhibition, 0 vs 3 H	GTEx: Brain Cerebellar Hemisphere. fever binned body temperature. Hypothermia vs normal	5.40538e-30	78	2646
SRP043378. MCF-7 cells. FOXM1 Inhibition, 0 vs 3 H	SRP059695: neutrophils. GM-CSF (5ng/mL) 1h vs Untreated	1.99146e-29	152	1535
SRP043378. MCF-7 cells. FOXM1 Inhibition, 0 vs 3 H	GTEx: Brain Cortex. MHHTN hypertension repeatedly elevated blood of 140 over 90. no vs yes	2.99521e-29	93	1907
SRP043378. MCF-7 cells. FOXM1 Inhibition, 0 vs 3 H	GTEx: Brain Frontal Cortex. MHABNWBC Abnormal WBC at time of death. no vs yes	3.05591e-29	63	1271
SRP043378. MCF-7 cells. FOXM1 Inhibition, 0 vs 3 H	GTEx: Brain Frontal Cortex. MHALZDMT potential history of dementia. no vs yes	3.05591e-29	63	1271
SRP043378. MCF-7 cells. FOXM1 Inhibition, 0 vs 3 H	SRP058375: Pancreatic cancer cell line. BxPC-3 exosomes vs PBS	5.83975e-28	286	5737
SRP043378. MCF-7 cells. FOXM1 Inhibition, 0 vs 3 H	SRP05673: monocyte derived macrophages. none vs Mycobacterium smegmatis	1.69523e-27	180	4739
SRP043378. MCF-7 cells. FOXM1 Inhibition, 0 vs 3 H	GTEx: Brain Caudate. MHABNWBC Abnormal WBC at time of death. no vs yes	1.69523e-27	187	4453
SRP043378. MCF-7 cells. FOXM1 Inhibition, 0 vs 3 H	GTEx: Brain Caudate. MHALZDMT potential history of dementia. no vs yes	1.69523e-27	187	4453
SRP043378. MCF-7 cells. FOXM1 Inhibition, 0 vs 3 H	GTEx: Brain Anterior cingulate cortex. fever binned body temperature. fever vs normal	2.53379e-27	101	2826
SRP043378. MCF-7 cells. FOXM1 Inhibition, 0 vs 3 H	SRP046254: IMR90 ER-RAS. senescent cells expressing ZFP36L1mut senescent cells expressing ZFP36L1wt	8.70666e-27	350	7755
SRP043378. MCF-7 cells. FOXM1 Inhibition, 0 vs 3 H	SRP042186: D14+ and CD16+ monocytes. JAK3i vs SYKi	5.72955e-26	336	4906
SRP043378. MCF-7 cells. FOXM1 Inhibition, 0 vs 3 H	GTEx: Heart Atrial Appendage. fever binned body temperature. Hypothermia vs normal	6.4642e-26	133	3651
SRP043378. MCF-7 cells. FOXM1 Inhibition, 0 vs 3 H	SRP040418: MCF-7 cells (treated with Soy extract). control vs 1 uM genistein	3.22832e-25	477	6248
SRP043378. MCF-7 cells. FOXM1 Inhibition, 0 vs 3 H	SRP040418: MCF-7 cells (treated with Soy extract). control vs 1 uM liquiritigenin	4.76157e-25	283	2742
[truncated: 5 more rows]
